# Supplementary material for: Systems genetics analysis of human body fat distribution genes identifies adipocyte processes
Source: Life Sci Alliance. 2024 May 3;7(7):e202402603. doi: 10.26508/lsa.202402603 (PMC11068934; doi:10.26508/lsa.202402603)
Supplement: Supplementary file 1 [file LSA-2024-02603_TableS1.xlsx]

## Sheet: Overview
	Supplemental Tables
	Table S1	Network Input Genes
	Table S2	Adipose Tissue eGenes
	Table S3	Network Connections
	Table S4	Biological Properties
	Table S5	Male Subsampled Networks
	Table S6	All Key Driver Genes Identified
	Table S7	Prioritized Shared Key Driver Genes

## Sheet: Table S1
Table S1: Shared Network Input Genes.
	WGCNA Module Genes				WHRadjBMI GWAS Genes			KLF14 Trans Network Genes
Gene	Female Visceral	Male Visceral	Male Subcutaneous	Female Subcutaneous	HaploReg	Coloc1	Coloc2	_____
RSPO3					x	x	x
VEGFB	x	x		x	x	x	x
ABLIM3	x				x		x
CPED1	x				x		x
CTC-228N24.3					x		x
LAMB1					x		x
LHCGR					x		x
LITAF					x		x
MFAP2				x	x		x
PLK1S1					x		x
SH3PXD2B					x		x
TRIM24					x		x
CALCRL					x	x
COBLL1					x	x
EYA1					x	x
EYA2					x	x
JUND					x	x
NEK4	x	x	x	x	x	x
PEMT					x	x
PEPD	x				x	x
RFX7	x	x			x	x
SPATA5	x	x			x	x
STC1	x				x	x
TBX15					x	x
TNFAIP8			x	x	x	x
TRIM8					x	x
UQCC					x	x
ABCA1					x
ABHD15					x			x
ABHD5			x		x
ABTB1					x
AC003090.1					x
AC005592.2					x
AC005592.3					x
AC007319.1					x
AC010987.5					x
AC012074.2					x
AC017002.1					x
AC022431.2					x
AC027269.2					x
AC064875.2					x
AC068138.1					x
AC074183.4					x
AC074391.2					x
AC099344.2					x
AC104802.1					x
AC135178.1					x
AC144525.1					x
ACVR1C	x	x	x	x	x
ADAM17					x
ADAMTS10	x	x	x		x
ADAMTS6					x
ADAMTS7					x
ADAMTS8					x
ADAMTS9-AS2					x
AFF3					x
AIFM2			x	x	x
AKR1C1					x
AL354732.1					x
AL671972.1					x
ALG9					x
ANAPC10	x	x	x		x
ANAPC2		x	x	x	x
ANXA5					x
AP000318.2					x
AP000439.2					x
APOC1					x
ARID4A	x	x	x	x	x
ARID5B					x
ARL15	x				x
ARNTL2					x
ARPP21					x
ASB13					x
ASPSCR1					x
ASRGL1					x
ASTN2					x
ASZ1					x
ATAD1	x	x	x	x	x			x
ATAD2B	x	x	x	x	x
ATG7	x	x			x
AUH					x
BCKDHB	x				x
BCL2					x
BCL2L11	x				x
BICD2	x	x			x
BMP2					x
BOD1					x
BX322559.3					x
C10orf11					x
C14orf159					x
C14orf64					x
C17orf82					x
C1orf140					x
C1QTNF3				x	x
C1QTNF7					x
C20orf196					x
C3orf26					x
C4orf52					x
C7orf25	x	x			x
C7orf58					x
C8orf34					x
C9orf114					x
CABLES1					x
CALCR					x
CCND1					x			x
CD79B					x
CD83					x
CDC42EP3	x	x			x
CDCA2	x				x
CDKAL1	x	x			x
CFL1P1					x
CFL2					x
CIITA					x
CLOCK	x	x			x
CMIP					x
CNTLN	x	x	x	x	x
COL11A1					x
COL14A1			x	x	x
COL15A1					x			x
COL18A1				x	x
COL24A1					x
COL4A1					x
COL4A2					x
COL5A3					x
COL6A2	x	x	x	x	x
CPEB4					x
CRADD					x
CRISPLD1	x	x			x
CTA-929C8.5					x
CTB-43E15.3					x
CTC-367J11.1					x
CTC-564N23.3					x
CTC-786C10.1					x
CTD-2003C8.1					x
CTD-2127H9.1					x
CTD-2140B24.4					x
CTD-2383I20.1					x
CTD-3023L14.3					x
CUX1		x			x
CYBRD1	x	x			x
CYP19A1					x
CYTL1					x
DCST2	x				x
DGKB					x
DGKQ	x	x			x
DIRC3					x
DLEU1					x
DJA3					x
DNM3	x	x	x	x	x
DOT1L	x	x			x
DSCR4					x
DSTYK	x	x	x		x
DTNB					x
DUSP1					x
DYM	x	x		x	x
E2F2		x			x
EBF1					x
EBF2					x
EEF1B2					x
ELL	x			x	x
EMX2				x	x
EN1					x
EPB41L4B	x	x	x	x	x
EPC1	x	x	x	x	x
ETAA1	x	x	x	x	x
EYA4					x
FAF1	x				x
FAM100B					x
FAM13A	x				x
FANCL	x	x	x	x	x
FGF1	x	x			x
FGF9	x	x			x			x
FGFR4					x
FILIP1L			x	x	x
FKBP4					x
FLJ33630					x
FLJ42875					x
FN1				x	x
FNDC3B	x	x			x
GIPR					x
GPR133					x
GRB10					x
GRB2	x				x
H6PD					x
HAUS8					x
HDGFL1					x
HHEX					x
HLA-C					x
HMGA1					x
HMGA2					x
HMGXB4	x	x			x
HOMEZ					x
HOXC5					x
HSP90AB2P					x
HSPA4	x				x
IGF2BP2					x
IGFBP3					x
IL17RD	x	x	x	x	x
INSR					x
IPO8	x	x	x	x	x
IQCH					x
IRX1					x
ITGA9					x
ITGB8	x	x			x
ITPR2	x				x
JAG1			x	x	x
JAZF1	x	x	x	x	x
KCNJ12	x	x			x
KCNJ2					x
KDM3B	x	x	x	x	x
KIAA1486					x
KLF13					x			x
KLF14					x
KLF6					x
L3MBTL3	x	x			x
LAMA4					x
LINC00424					x
LINC00511					x
LMX1A					x
LOC100128288					x
LOC100499467					x
LOC100505583					x
LOC100505795					x
LOC100506474					x
LOC100507098					x
LOC283050					x
LOC284688					x
LOC340357					x
LOC400027					x
LOC541471					x
LOC645434					x
LOC728012					x
LOC728723					x
LOC729013					x
LOC91948					x
LOXL1		x	x	x	x
LPAR1					x
LTBP2					x
LY86					x
LYPLAL1					x
LYSMD4					x
MAFB					x
MAP3K1	x	x			x
MAPKBP1	x	x	x	x	x
MAPT					x
MAU2	x	x	x	x	x
MECOM	x	x			x
MEIS1	x	x			x
MEIS2	x	x		x	x
Metazoa_SRP					x
MIR148A					x
MIR196A2					x
MIR4638					x
MIR4778					x
MIR802					x
MKX					x			x
MLXIPL				x	x
MMP16		x			x
MN1					x
MRAS	x	x		x	x
MYO3B					x
MYO9B	x				x
T14		x			x
V3	x	x			x
NCR00245					x
NCR00284					x
NCR00310					x
NCR00311					x
NDST1					x
NFIX		x			x
NID2					x
NKX2-6					x
NOG					x
NPR3					x
NR5A2					x
NRP1	x	x			x
NUCB2	x	x			x
NUF2	x				x
O3FAR1					x
OPRL1					x
OSMR	x	x		x	x
PALM2					x
PALM2-AKAP2					x
PAM	x	x	x	x	x
PAPPA2					x
PCK1					x
PCNX					x
PGS1					x
PHC1	x			x	x
PIGC	x	x	x		x
PLCE1	x				x
PLIN1					x
PLXND1					x
PNKD					x
PNPLA2	x	x	x	x	x
POU5F1B					x
PPARG			x	x	x
PPP2R5A					x
PPP3R1	x	x			x
PRIM1		x		x	x
PRR5L					x
PRUNE					x
PSMB10					x
PTCH1	x				x
PTHLH					x
PTPDC1	x	x			x			x
PTPRG			x	x	x
PTRF					x
QTRT1	x	x			x
RAB28	x	x		x	x
RAD51B	x	x			x
RAD51L1					x
RAPGEF3	x				x
RAPGEF6					x
RAPSN					x
RBL2	x	x	x	x	x
RBPJ	x	x			x
RFWD2					x
RFX4					x
RGMA					x
RNF185	x	x			x
ROBO1			x	x	x
ROCK2				x	x
RP11-108O10.2					x
RP11-1102P16.1					x
RP11-121M22.1					x
RP11-12A2.3					x
RP11-132M7.1					x
RP11-136O12.2					x
RP11-14I4.3					x
RP11-159H3.2					x
RP11-175E9.1					x
RP11-19E11.1					x
RP11-202G18.1					x
RP11-202P11.1					x
RP11-252C15.1					x
RP11-265M18.2					x
RP11-266O8.1					x
RP11-283G6.5					x
RP11-318C2.1					x
RP11-326E22.1					x
RP11-32D16.1					x
RP11-330A16.1					x
RP11-332M4.1					x
RP11-351I24.1					x
RP11-352M15.1					x
RP11-366L20.4					x
RP11-382A18.1					x
RP11-384C4.7					x
RP11-421L10.1					x
RP11-455G16.1					x
RP11-478K15.1					x
RP11-482D24.3					x
RP11-482E14.2					x
RP11-490O24.2					x
RP11-506O24.1					x
RP11-522N14.1					x
RP11-586K2.1					x
RP1-163G9.1					x
RP11-6F2.4					x
RP11-779O18.1					x
RP11-82I10.1					x
RP11-876N24.2					x
RP11-95P13.1					x
RP1-309H15.2					x
RP13-463N16.6					x
RP1-34H18.1					x
RP13-539F13.3					x
RP1-37C10.3					x
RP3-470L22.1					x
RP4-697P8.3					x
RP4-712E4.2					x
RP4-723E3.1					x
RP5-859D4.3					x
RPS6KA5		x	x	x	x
RRAS2					x
RREB1					x
RSBN1L	x	x	x	x	x
RUNX1					x
SBF2	x	x	x		x
SCEL					x
SEMA3C					x
SEMA3D	x	x		x	x
SERPINE2					x
SETBP1	x	x	x	x	x
SGK223					x
SHBG					x
SIPA1		x			x
SLC14A2					x
SLC22A3					x
SLC35F5	x	x			x
SLC38A9		x		x	x
SLC39A8	x	x			x
SMAD2	x	x	x	x	x
SMAD6					x
SRPK2	x	x	x	x	x
ST5					x
STON1-GTF2A1L					x
STX7	x	x			x
SYT10					x
TANK	x	x			x
TBC1D22A	x	x			x
TBX18			x	x	x
TCF15					x
TCF7L2					x
TET2	x	x	x		x
TFAP4					x			x
TFEB					x
THADA	x	x			x
TLCD2				x	x
TMEM100					x
TOP1	x	x		x	x
TRIB1	x				x
TRIM41	x	x			x
TRIM63					x
TSC22D2					x
TSHZ2	x	x			x
TWIST2					x
U1					x
U2					x
U3					x
U6					x
USP3	x				x
USP53					x
VANGL2		x			x
VEGFA					x
WDR11	x	x	x	x	x
WNT4					x
WSCD2					x
XXbac-BPG248L24.13					x
Y_R					x
Z98044.1					x
ZFAT					x
ZFP64	x	x	x	x	x
ZMIZ1					x
ZNF268		x			x
ZNF423					x
ZNF652	x	x			x
ZNF664-FAM101A					x
ZNF678	x	x	x	x	x
ZNF75A					x
ZNRF3					x
ZZEF1		x	x	x	x
CBX3	x	x				x	x
NT5DC2						x	x
SNX10						x	x
TIPARP	x	x				x	x
COL8A1	x	x					x
EEF1G		x		x			x
PPIP5K2	x	x	x	x			x
SETD2	x	x	x	x			x
SSC5D			x	x			x
TMEM60	x	x					x
ADAMTS9	x	x				x
BORCS7	x	x				x
CDK2AP1						x		x
ECHDC1	x					x
EIF6	x	x	x	x		x
GNL3	x	x	x	x		x
LLGL1	x	x	x	x		x
METTL18	x	x				x
NOTCH4	x	x				x
NT5C2	x		x			x
PBX2	x					x
PPM1M	x	x	x	x		x
PRRX1	x	x	x	x		x
PSMB9	x		x	x		x
SCN2A	x	x				x
SSR3	x	x				x
TMEM165	x	x				x
TRMT112	x	x	x	x		x
USMG5						x		x
VAMP4	x	x	x	x		x
WARS2		x				x
ZNF664				x		x
A4GALT	x			x
AAAS	x	x	x
AADAT		x	x
AAGAB	x	x	x
AAR2	x	x	x
AARS1	x	x
AARS2	x	x
AASDH	x	x	x	x
AASDHPPT	x	x	x	x
AASS				x
AATK			x	x
ABCA10	x	x	x	x
ABCA6	x
ABCB10	x	x
ABCB6								x
ABCB7	x	x		x
ABCB8		x
ABCB9	x
ABCC10	x	x	x
ABCC3								x
ABCC5	x	x	x	x
ABCD1	x	x	x	x
ABCD2	x	x	x	x
ABCD3								x
ABCD4	x	x
ABCE1	x	x	x	x
ABCF1	x	x	x
ABCF2	x		x
ABCF3	x	x
ABHD10	x	x	x
ABHD12			x
ABHD12B		x
ABHD13	x	x	x	x
ABHD14A	x	x
ABHD14B	x
ABHD16A			x
ABHD17A	x
ABHD17B	x
ABHD18	x	x	x	x
ABHD4		x
ABHD8	x	x
ABI1	x	x	x	x
ABI2	x	x	x	x
ABI3BP			x	x
ABITRAM	x	x
ABL2	x	x
ABLIM1	x
ABRAXAS1	x	x	x	x
ABRAXAS2	x	x	x	x
ABT1	x
AC002472.9								x
AC005035.2								x
AC008738.1								x
AC009299.5								x
AC012652.1								x
AC020907.2								x
AC108142.1								x
AC114730.11								x
AC131097.4								x
ACAA1	x	x						x
ACAA2	x	x		x
ACACA
ACACB
ACAD10	x	x		x
ACAD11		x						x
ACAD9		x
ACADL
ACADM	x	x
ACADS	x	x	x	x
ACADVL								x
ACAP1		x	x	x
ACAP2	x	x	x	x
ACAP3	x	x	x	x
ACAT1	x	x		x				x
ACBD3	x	x		x
ACBD4	x	x	x
ACBD5	x	x
ACBD6	x	x		x
ACD	x	x	x	x
ACE			x	x
ACIN1	x	x	x	x
ACO1	x	x	x	x				x
ACO2				x
ACOT13								x
ACOT2				x
ACOT4				x
ACOT8	x	x	x
ACOT9	x
ACOX1	x	x
ACOX3		x
ACP1	x	x	x
ACP2	x
ACP5			x	x
ACSBG1
ACSF3	x	x
ACSL1	x	x	x	x
ACSL4	x	x
ACSS2	x			x
ACSS3	x
ACTG1				x
ACTL6A	x	x	x	x
ACTN2			x
ACTR10	x	x		x
ACTR1A	x	x
ACTR2	x	x	x	x
ACTR3	x	x		x
ACTR5	x	x
ACTR6	x	x		x
ACTR8		x
ACVR1B	x	x
ACVR2A	x	x	x	x
ACVR2B	x	x
ACY1	x			x
ACYP1	x	x
ADAM10	x	x	x
ADAM22		x	x	x
ADAM33	x		x	x
ADAM9	x	x
ADAMTS13		x
ADAMTS17	x
ADAMTS3	x
ADAP2	x	x	x	x
ADAR	x	x
ADAT2		x
ADCK2	x	x
ADCK5	x	x
ADCY4	x
ADCY6								x
ADCY9	x		x	x
ADD1	x	x	x
ADD3	x	x	x	x
ADGRA2		x	x	x
ADGRB1	x	x
ADGRD1	x	x
ADGRE5			x	x
ADGRG6	x	x
ADGRL2	x
ADGRL3		x	x	x
ADGRL4	x
ADH1B			x
ADIPOQ
ADNP	x	x	x	x
ADO	x
ADPGK	x	x
ADPRM	x	x	x
ADPRS	x	x
ADRM1	x	x
ADSL		x
ADSS2	x	x		x
AEBP1			x	x
AEBP2	x	x	x	x
AF127577.10								x
AFAP1	x	x
AFDN	x	x
AFF1	x	x	x
AFF4	x	x	x	x
AFG1L		x
AFTPH	x	x	x	x
AGAP3	x	x
AGAP5	x
AGAP6	x	x
AGBL2	x	x
AGBL5	x	x
AGGF1	x	x	x	x
AGK	x	x	x	x
AGO1	x	x	x
AGO2	x	x
AGO3	x	x	x	x
AGO4			x
AGPAT1	x	x
AGPAT2	x	x	x	x
AGPAT3				x
AGPAT4				x
AGPAT5	x	x		x
AGPS	x	x	x
AGRN	x	x
AGT								x
AGTPBP1	x
AHCTF1	x	x
AHCYL1	x	x	x
AHCYL2	x	x		x
AHDC1	x
AHI1	x	x		x
AHSA1	x
AHSG	x	x
AIDA	x	x
AIF1			x
AIFM1	x	x
AIMP1	x	x	x	x
AIP	x	x
AJUBA	x	x
AK3	x	x
AK6	x
AK9		x
AKAP10	x	x	x
AKAP11	x	x	x	x
AKAP6	x	x	x	x
AKAP8	x
AKAP8L	x	x		x
AKAP9	x	x	x
AKIP1				x
AKR1A1	x	x	x
AKR1C4		x
AKR7A2	x	x
AKT1	x
AKT1S1	x	x	x	x
AKT2	x	x
AKT3	x	x
AL031123.2								x
AL589743.1								x
ALAD		x
ALCAM				x
ALDH18A1	x	x
ALDH1A1		x
ALDH1A2	x	x
ALDH1L1	x	x	x	x				x
ALDH1L1-AS1								x
ALDH3A2	x
ALDH4A1				x
ALDH5A1	x	x
ALDH6A1	x	x	x					x
ALDH9A1	x	x
ALDOA	x
ALG1	x	x
ALG10B	x	x	x	x
ALG12	x	x	x
ALG13	x	x	x	x
ALG14	x
ALG2	x	x
ALG3	x	x	x	x
ALG5	x	x	x	x
ALG6	x	x	x	x
ALG8	x	x						x
ALKBH1	x	x		x
ALKBH3	x	x
ALKBH4			x
ALKBH7	x	x
ALKBH8	x	x	x	x
ALMS1	x	x	x	x
ALOX15	x	x
ALOX5	x	x
ALPK1				x
ALPK3								x
ALS2	x	x	x	x
ALS2CL	x	x
ALYREF	x
AMACR		x
AMBP	x	x
AMBRA1	x	x	x
AMD1	x	x		x
AMER1			x
AMFR			x
AMHR2	x	x
AMMECR1	x	x
AMMECR1L	x	x
AMOT	x							x
AMPD1			x
AMT	x	x	x	x
AMY2B		x
AMZ2	x	x
ANAPC1	x	x	x
ANAPC11	x	x	x	x
ANAPC13		x
ANAPC16	x	x
ANAPC4	x	x	x	x
ANAPC5	x	x
ANAPC7	x	x	x
ANGEL1	x	x
ANGEL2	x	x	x	x
ANGPT2	x
ANGPTL3		x
ANK2				x
ANKAR	x	x	x	x
ANKEF1	x		x	x
ANKFY1	x	x	x
ANKH	x
ANKHD1		x	x	x
ANKIB1	x	x	x	x
ANKLE2	x
ANKMY1	x	x	x
ANKMY2	x	x	x
ANKRA2	x	x
ANKRD10	x	x	x	x
ANKRD11	x		x
ANKRD12	x	x	x	x
ANKRD13A	x	x		x
ANKRD13B	x	x
ANKRD13C	x	x	x	x
ANKRD13D	x	x	x	x
ANKRD17	x	x	x	x
ANKRD23	x	x
ANKRD26	x	x	x	x
ANKRD27	x	x	x
ANKRD29	x	x	x	x
ANKRD36	x	x		x
ANKRD36C	x	x
ANKRD39	x	x
ANKRD40	x			x
ANKRD44		x
ANKRD46	x	x
ANKRD49	x	x	x
ANKRD50	x		x	x
ANKRD52	x
ANKRD53			x
ANKRD6	x	x	x	x
ANKS1B	x	x
ANKS3	x	x	x	x
ANKS6	x	x
ANKZF1	x	x		x
ANLN			x	x
ANO6	x
ANO9		x
ANP32B	x	x	x	x
ANP32E	x	x	x	x
ANTXR1	x	x		x
ANXA4	x	x	x	x
ANXA7	x
ANXA9	x	x
AOAH		x	x
AOC3		x
AOPEP			x	x
AOX1			x
AP000593.5								x
AP001468.58								x
AP1AR	x	x	x	x
AP1B1	x		x
AP1G1			x	x
AP1G2	x	x	x	x
AP1M1	x	x
AP1M2	x	x
AP1S3	x
AP2A1	x	x
AP2A2	x	x
AP2B1	x	x	x
AP2M1	x	x
AP2S1	x
AP3B1	x	x	x
AP3D1	x	x	x
AP3M1	x	x	x
AP3M2	x	x	x	x
AP3S1	x	x	x	x
AP3S2		x
AP4B1	x	x	x
AP4E1	x	x	x	x
AP4M1	x	x	x
AP5B1	x	x
AP5M1	x	x
AP5S1	x
AP5Z1	x	x
APAF1	x	x	x	x
APBA3	x	x
APBB1	x	x
APBB3	x
APC	x	x	x	x
APCS	x	x
APEH	x	x	x					x
APEX1	x
APEX2	x
APH1A	x	x
APH1B		x						x
API5	x	x	x	x
APLF	x	x
APLP1	x	x
APOA1	x
APOA2	x	x
APOBEC2			x
APOBEC3C		x
APOBEC3F	x	x
APOBEC3G	x
APOC3	x
APOH	x	x
APOOL	x	x	x
APP	x
APPBP2	x	x	x	x
APPL1	x	x	x	x
APPL2								x
APRT	x		x
APTX	x	x
AQR	x	x	x	x
ARAF	x	x
ARAP1	x	x	x	x
ARAP3	x	x
ARCN1	x	x	x
AREL1	x	x
ARF1	x	x
ARF3		x
ARF4	x	x
ARF5	x	x	x
ARFGAP1	x	x	x
ARFGAP2	x		x	x
ARFGAP3	x	x		x
ARFGEF1	x	x	x	x
ARFGEF2	x	x	x
ARFGEF3	x	x
ARFIP1	x	x	x	x
ARFIP2	x	x
ARFRP1	x	x
ARGLU1	x	x		x
ARHGAP11A		x
ARHGAP12	x	x	x	x
ARHGAP15	x	x	x	x
ARHGAP17	x	x
ARHGAP18	x
ARHGAP19	x	x
ARHGAP21	x	x
ARHGAP26								x
ARHGAP28	x	x
ARHGAP29	x	x
ARHGAP30	x	x	x
ARHGAP32	x
ARHGAP33	x	x	x	x
ARHGAP35	x		x	x
ARHGAP4		x	x	x
ARHGAP44	x	x
ARHGAP45	x	x	x
ARHGAP5	x	x	x	x
ARHGAP6	x
ARHGAP9	x	x	x	x
ARHGDIA	x	x
ARHGDIG								x
ARHGEF1	x	x		x
ARHGEF10	x	x
ARHGEF11	x	x	x
ARHGEF12	x	x	x	x
ARHGEF16								x
ARHGEF25	x	x		x
ARHGEF3	x		x	x
ARHGEF33	x	x
ARHGEF5		x
ARHGEF7	x	x
ARHGEF9	x	x	x	x
ARID1A	x	x	x
ARID1B	x	x	x	x
ARID2	x	x	x	x
ARID4B	x	x	x	x
ARID5A				x
ARIH1	x	x	x	x
ARIH2	x	x
ARL1	x	x	x
ARL10	x	x
ARL11	x	x
ARL13B	x	x	x	x
ARL14EP	x	x		x
ARL2	x	x	x	x
ARL5A	x	x	x	x
ARL5B				x
ARL6	x	x		x
ARL6IP4	x	x	x	x
ARL6IP5	x
ARL8A		x
ARL8B	x	x	x	x
ARMC1	x	x	x	x
ARMC10	x	x
ARMC6	x	x
ARMC7	x	x
ARMC8	x		x	x
ARMC9	x	x		x
ARMCX1	x	x		x
ARMCX2	x	x		x
ARMCX3	x	x	x
ARMCX4	x	x
ARMCX5	x	x	x	x
ARMCX6	x	x		x
ARMH3	x	x
ARMS2	x
ARMT1	x	x
ARNT	x	x		x
ARNT2	x	x
ARPC1B	x
ARPC2	x
ARPC3	x
ARPC4	x	x
ARPC5	x	x
ARPIN	x	x
ARPP19	x	x		x
ARRB2	x	x	x	x
ARRDC1		x
ARRDC3	x	x		x
ARSD	x			x				x
ARSD-AS1								x
ARSJ	x			x
ARSK	x	x
ART5								x
ARV1		x
ARVCF	x	x	x	x
ASAH1	x
ASAP1	x	x		x
ASAP2	x
ASAP3	x	x	x
ASB2	x	x	x
ASB3	x	x
ASB7	x	x	x	x
ASB8	x	x	x
ASCC2	x	x
ASCC3	x	x		x
ASF1A		x	x
ASF1B		x
ASH1L	x	x	x	x
ASIC1	x	x		x
ASNSD1	x	x
ASPA	x	x
ASPH	x
ASPHD1	x	x
ASPM				x
ASPN	x	x	x
ASS1	x	x
ASTE1	x	x	x
ASTN1	x
ASXL1	x
ASXL2	x	x	x	x
ATAD3A	x	x	x	x
ATAD5				x
ATAT1	x
ATE1	x	x	x	x
ATF1	x	x		x
ATF2	x	x	x	x
ATF6	x	x	x	x
ATF6B	x	x	x
ATF7		x
ATF7IP	x	x	x	x
ATF7IP2	x	x
ATG12	x	x		x
ATG13	x	x
ATG14	x	x	x	x
ATG16L1	x	x
ATG2B	x	x	x	x
ATG3	x	x		x
ATG4A	x
ATG4B	x	x		x
ATG4C	x	x	x	x
ATG5	x	x	x	x
ATG9A		x	x					x
ATIC	x
ATL1		x	x	x
ATL2		x
ATL3	x	x
ATM	x	x	x	x
ATN1	x
ATOX1	x		x
ATP10D	x	x	x	x
ATP11B	x	x	x	x
ATP11C	x	x	x	x
ATP13A1	x	x	x	x
ATP13A3	x	x
ATP13A4			x	x
ATP1B3	x	x
ATP2A1			x
ATP2B1	x			x
ATP2C1	x	x
ATP2C2			x
ATP5F1B				x
ATP5F1C	x
ATP5F1D	x	x	x	x
ATP5F1E			x	x
ATP5MC1	x	x	x	x
ATP5MC2	x		x
ATP5MC3	x	x		x
ATP5ME				x
ATP5MF	x		x	x
ATP5MG	x	x	x	x
ATP5PB	x	x
ATP5PD		x	x	x
ATP5PF				x
ATP6AP1	x	x
ATP6AP2	x	x
ATP6V0A2	x	x	x	x
ATP6V0B	x
ATP6V0D1	x
ATP6V0D2			x
ATP6V0E2	x	x
ATP6V1A	x
ATP6V1C1	x	x
ATP6V1D	x	x
ATP6V1F	x
ATP6V1G1	x	x
ATP6V1H	x
ATP7A	x	x	x	x
ATP7B	x	x
ATP8A1	x	x
ATP8B1			x	x
ATP9A	x	x	x	x
ATP9B	x
ATPAF1	x	x
ATPAF2	x	x
ATR	x	x
ATRAID	x	x
ATRIP		x
ATRN	x	x
ATRNL1	x	x
ATRX	x	x	x	x
ATXN1	x	x	x	x
ATXN10	x	x
ATXN1L			x
ATXN2	x	x	x	x
ATXN2L	x	x		x
ATXN3	x	x	x	x
ATXN7	x	x	x	x
ATXN7L1	x	x	x
ATXN7L2	x	x
ATXN7L3	x	x
ATXN7L3B	x	x	x	x
AUP1	x	x
AURKA		x		x
AURKAIP1	x	x	x	x
AURKB		x
AUTS2				x
AVL9	x	x	x	x
AVPR2	x
AXIN1	x	x		x
AZI2				x
AZIN1	x
AZIN2		x	x	x
B2M				x
B3GALNT1	x	x	x	x
B3GAT3	x	x
B3GNT7	x	x
B3GNT9				x
B4GALT2	x							x
B4GALT4	x	x
B4GALT5	x	x
B4GALT7	x	x	x
B4GAT1	x	x
B9D1	x
BAAT		x
BABAM1	x	x	x
BACE1	x	x
BACE2								x
BACH1	x	x	x	x
BAD	x	x	x	x
BAG2			x
BAG4	x
BAG5			x	x
BAG6	x	x	x
BAIAP2L1	x
BANF1	x	x
BANK1			x	x
BANP				x
BAP1	x	x	x	x
BARD1	x			x
BASP1				x
BAX	x	x		x
BAZ1A	x	x		x
BAZ1B	x	x	x
BAZ2A	x	x		x
BAZ2B	x	x	x	x
BBIP1	x	x
BBOF1	x	x	x	x
BBS1		x
BBS12	x	x
BBS2	x	x	x	x
BBS4	x	x	x	x
BBS7	x	x	x	x
BBS9	x	x	x	x
BBX	x	x	x	x
BCAM	x	x	x
BCAP29		x		x
BCAP31	x	x	x	x
BCAR1	x			x
BCAT1			x
BCCIP	x	x	x	x
BCDIN3D	x	x
BCHE	x	x
BCKDK	x	x
BCL10	x			x
BCL11A		x
BCL11B	x	x
BCL2A1	x
BCL2L13			x	x
BCL2L2			x	x
BCL3				x
BCL7C	x	x	x	x
BCL9	x		x
BCLAF1	x	x	x	x
BCLAF3	x	x	x	x
BCO2	x	x
BCS1L	x	x
BDH1								x
BDH2			x
BDP1	x	x	x	x
BEAN1	x
BEND7	x	x
BEST1								x
BET1	x	x
BET1L	x	x
BEX2	x	x
BEX4	x	x						x
BFAR	x	x		x
BGLAP	x
BGN			x
BHLHB9	x	x		x
BICC1	x	x
BICD1	x	x		x
BICDL1	x	x
BICRA		x
BICRAL	x	x	x	x
BIN2	x	x	x	x
BIRC2	x	x	x
BIRC6	x	x	x	x
BIVM	x	x	x	x
BLCAP				x
BLK		x
BLMH	x	x
BLNK				x
BLOC1S2	x	x
BLOC1S5	x	x	x	x
BLOC1S6	x	x
BLZF1	x	x	x	x
BMI1			x	x
BMPR1A	x	x
BMPR1B	x
BMPR2		x
BMS1	x	x	x	x
BMT2	x	x	x	x
BNC1	x	x
BNC2	x	x	x
BNIP2	x	x	x	x
BOC	x			x
BOD1L1	x	x	x	x
BOK	x	x	x	x
BOLA1	x	x
BORCS5	x	x
BORCS6	x	x
BPGM		x
BPNT2	x	x
BPTF	x	x	x	x
BRAF	x	x	x	x
BRAP	x	x	x	x
BRAT1	x	x	x
BRCA1			x
BRCC3	x	x	x
BRD1	x	x	x	x
BRD2		x	x	x
BRD3	x		x
BRD4	x			x
BRD7	x	x	x
BRD8	x	x		x
BRD9	x	x	x
BRF1		x
BRICD5	x	x
BRIX1	x	x	x	x
BRMS1	x	x
BRMS1L	x
BROX	x	x
BRPF1	x		x	x
BRWD1	x	x	x	x
BRWD3	x	x	x	x
BSCL2	x	x	x
BSDC1	x	x	x
BST1		x
BTAF1	x		x	x
BTBD1	x	x	x	x
BTBD10	x	x	x	x
BTBD2	x	x	x
BTBD3	x
BTBD6	x			x
BTBD7	x		x	x
BTF3	x	x	x	x
BTF3L4	x	x	x	x
BTG3	x	x
BTK	x	x	x	x
BTN2A1	x	x		x
BTN2A2	x	x		x
BTN3A1	x	x	x	x
BTN3A3	x	x	x	x
BTRC	x	x	x	x
BUB1	x	x	x
BUB1B	x	x	x	x
BUB3	x	x		x
BUD13	x	x		x
BUD31	x	x	x
BVES			x
BYSL			x	x
BZRAP1								x
BZW1	x
C10orf47								x
C10orf88	x	x	x	x
C11orf24								x
C11orf49	x	x		x
C11orf54	x	x
C11orf58	x	x
C11orf68	x	x
C11orf80		x
C12orf29	x	x		x
C12orf57	x	x		x
C12orf65	x	x
C12orf66	x
C12orf76	x	x	x	x
C14orf132		x
C14orf180	x	x		x
C14orf21								x
C14orf28	x	x
C14orf45								x
C15orf62	x
C16orf70	x
C16orf72	x	x	x	x
C16orf86		x						x
C16orf87	x	x
C17orf108								x
C17orf39								x
C17orf67		x
C17orf75	x	x		x
C17orf80	x	x	x	x
C17orf96								x
C18orf25	x	x	x	x
C18orf32			x
C18orf54	x	x		x
C19orf2								x
C19orf25	x	x
C19orf44			x	x
C19orf47	x	x
C19orf53	x	x	x	x
C19orf54	x
C1GALT1	x	x
C1GALT1C1	x
C1orf109	x	x
C1orf112			x	x
C1orf122	x	x
C1orf131	x	x
C1orf159		x
C1orf162	x		x
C1orf174	x	x
C1orf35	x			x
C1orf43	x
C1orf52	x	x
C1QA	x	x	x	x
C1QB	x	x	x	x
C1QBP								x
C1QC	x	x	x	x
C1QL1	x	x
C1QL4	x	x
C1QTNF1				x
C1QTNF2			x	x
C1QTNF6		x	x	x
C1S				x
C2		x	x
C20orf194	x	x						x
C20orf96		x
C21orf59								x
C21orf62	x	x
C2CD2L	x	x
C2CD3	x	x		x
C2CD5	x	x	x	x
C2orf42	x	x		x
C2orf49	x	x	x	x
C2orf68	x	x
C2orf69	x	x	x	x
C2orf76	x	x
C2orf89								x
C3		x
C3AR1	x		x
C3orf18	x
C3orf25								x
C3orf38	x	x
C3orf70				x
C4B		x
C4orf3	x	x
C4orf36	x	x
C4orf46		x
C5orf15	x	x	x	x
C5orf22	x	x		x
C5orf24	x	x	x	x
C5orf51	x	x	x
C6orf132		x	x
C6orf136	x	x
C6orf138								x
C6orf47	x	x	x
C6orf57								x
C6orf89	x	x	x	x
C7orf26	x	x
C7orf31	x	x
C8orf37		x
C8orf82								x
C8orf88	x
C9	x	x
C9orf40	x	x
C9orf64	x	x
C9orf78	x	x	x	x
C9orf85	x	x	x
CA11	x	x
CA13	x
CA5B								x
CA5B-AS1								x
CA9	x	x
CAAP1	x	x		x
CAB39	x	x
CABIN1	x	x	x	x
CAC1C		x	x	x
CAC1H			x
CAC2D3	x	x
CACNB1	x	x	x	x
CACNB3	x	x
CACNB4			x	x
CACTIN	x	x	x	x
CACUL1	x
CACYBP	x
CAD	x	x
CADPS2	x	x		x
CALCOCO1	x	x	x
CALCOCO2			x
CALD1	x	x	x	x
CALHM2	x	x		x
CALM2		x
CALM3	x	x		x
CALR	x
CALU	x	x
CAMK1								x
CAMK1D			x
CAMK2D	x	x		x
CAMK4	x	x
CAMLG	x	x	x	x
CAMSAP1	x
CAMSAP2	x	x	x	x
CAMSAP3	x	x
CAMTA2	x	x
CAND1	x	x	x	x
CAND2		x	x	x
CANX	x	x
CAP1	x
CAP2			x
CAPN1	x	x	x	x
CAPN10	x	x
CAPN15	x
CAPN2	x	x
CAPN3	x	x
CAPN5	x	x	x	x
CAPN7	x	x	x	x
CAPNS1	x	x
CAPNS2			x	x
CAPRIN1	x	x	x	x
CAPRIN2	x	x	x	x
CAPS	x	x	x
CAPS2	x	x	x
CAPZA1	x	x
CAPZA2	x	x		x
CAPZB	x			x
CARD10	x
CARD11	x	x	x
CARD19	x
CARD8	x	x
CARD9			x	x
CARF	x	x	x	x
CARHSP1	x
CARM1	x	x		x
CARMIL2		x	x	x
CARNMT1	x	x
CARNS1	x	x
CASC3	x
CASD1	x	x	x	x
CASK	x		x
CASP1				x
CASP10	x	x	x	x
CASP2	x	x	x	x
CASP4	x	x		x
CASP6	x	x
CASP8AP2	x	x	x	x
CAST	x	x
CAT				x
CAVIN2	x
CBFA2T2	x	x	x	x
CBFB	x	x	x	x
CBL	x	x
CBLL1	x	x	x	x
CBLN2		x
CBR4	x	x	x	x
CBWD2	x	x
CBX1	x	x	x	x
CBX5	x	x	x	x
CBX7			x
CC2D1A	x	x	x	x
CC2D1B		x
CC2D2A		x	x	x
CCAR1	x	x	x	x
CCAR2	x	x	x	x
CCDC102A	x	x	x	x
CCDC102B	x	x		x
CCDC106	x	x
CCDC112	x	x	x
CCDC115	x			x
CCDC117	x	x
CCDC120	x	x	x	x
CCDC121	x	x	x	x
CCDC124	x	x	x
CCDC126	x	x
CCDC127	x	x
CCDC130	x	x	x	x
CCDC136				x
CCDC14	x	x	x	x
CCDC142	x	x
CCDC146	x	x	x
CCDC149	x	x		x
CCDC150				x
CCDC154	x	x
CCDC159	x
CCDC167	x
CCDC171	x		x	x
CCDC174	x	x	x	x
CCDC180	x	x	x	x
CCDC183	x
CCDC186	x	x	x	x
CCDC191	x	x	x	x
CCDC22	x	x
CCDC24	x
CCDC25	x	x	x	x
CCDC28A	x	x
CCDC30	x	x	x	x
CCDC43	x	x		x
CCDC47	x	x	x	x
CCDC50	x	x
CCDC57				x
CCDC59	x	x
CCDC6	x	x		x
CCDC61	x	x
CCDC66	x	x
CCDC7		x
CCDC74B		x
CCDC77								x
CCDC8	x	x
CCDC80	x	x	x
CCDC81			x
CCDC82	x	x
CCDC85C	x
CCDC86	x		x
CCDC88A	x			x
CCDC88B	x	x	x	x
CCDC88C	x
CCDC89		x
CCDC9	x
CCDC90B	x	x
CCDC91	x
CCDC93	x	x		x
CCDC97	x	x	x
CCHCR1	x		x	x
CCL28								x
CCM2	x
CCM2L	x
CCN5			x	x
CCNB1		x
CCNB1IP1				x
CCNB2		x	x	x
CCNC	x	x		x				x
CCNDBP1	x	x
CCNG1	x	x
CCNG2	x	x
CCNI	x	x	x	x
CCNJ		x
CCNK	x
CCNL2	x	x		x
CCNT1			x
CCNT2	x	x	x	x
CCP110	x	x	x	x
CCPG1	x	x	x
CCR1	x		x	x
CCR5			x	x
CCS	x	x
CCSER1	x	x
CCSER2	x	x	x	x
CCT2	x	x	x	x
CCT3			x	x
CCT4	x	x
CCT5	x	x	x
CCT6A	x	x	x	x
CCT8	x	x		x
CD14	x
CD151								x
CD163	x
CD164	x
CD180	x			x
CD19		x
CD2		x
CD200	x	x
CD200R1				x
CD226	x			x
CD244		x
CD247		x
CD27		x
CD276			x	x
CD28				x
CD2AP	x	x	x
CD2BP2	x	x
CD300A			x
CD300C	x	x	x	x
CD300LB			x	x
CD37	x	x	x	x
CD3D		x
CD3E		x
CD4	x	x
CD44	x			x
CD47	x	x	x	x
CD48		x	x
CD5		x
CD53	x	x	x
CD6	x	x
CD63	x
CD68	x		x	x
CD79A		x
CD81	x	x
CD84	x	x	x	x
CD86	x	x	x	x
CD96	x	x
CD99L2	x	x		x
CDAN1	x	x	x
CDC123	x	x	x	x
CDC14A	x	x	x	x
CDC16	x	x
CDC20		x
CDC23	x	x	x	x
CDC25B		x
CDC26	x	x
CDC27	x	x	x	x
CDC34	x	x
CDC37	x
CDC40	x	x	x	x
CDC42	x	x
CDC42BPA	x	x	x
CDC42BPB			x
CDC42BPG		x
CDC42EP5	x
CDC42SE2	x	x
CDC45		x
CDC5L	x	x	x	x
CDC73	x	x	x	x
CDCA5		x
CDCA7L	x	x
CDCA8		x
CDH11	x	x	x	x
CDH3	x	x
CDH5	x
CDH6	x		x	x
CDIN1	x	x	x	x
CDIP1	x	x
CDIPT	x	x	x
CDK10	x	x
CDK12	x	x	x	x
CDK13	x	x	x	x
CDK14	x	x
CDK16	x
CDK17	x	x		x
CDK19	x	x		x
CDK20	x	x		x
CDK2AP2								x
CDK4	x	x
CDK5			x
CDK5RAP1	x	x
CDK5RAP2	x	x	x
CDK5RAP3	x	x	x	x
CDK6	x	x	x
CDK7	x	x
CDK8	x
CDK9		x
CDKL2		x
CDKL3		x
CDKL5	x	x	x	x
CDKN1B	x	x		x
CDKN2AIP		x	x
CDO1	x
CDON	x	x
CDPF1	x	x
CDR2	x	x		x
CDS1	x	x		x
CDS2	x	x
CDT1		x		x
CDV3	x	x
CDYL			x
CEBPA	x	x	x	x
CEBPB
CEBPD
CEBPZ	x	x		x
CEBPZOS	x	x
CEL	x		x
CELF1	x	x
CELF6	x	x
CELSR2								x
CEMIP2	x	x
CETAC		x
CENPB		x	x	x
CENPC	x	x	x	x
CENPE		x		x
CENPF	x	x	x	x
CENPJ	x	x	x	x
CENPK		x
CENPM		x
CENPP	x	x
CENPQ		x
CENPT	x	x	x	x
CEP104	x	x
CEP112	x	x	x
CEP120	x	x	x	x
CEP126	x	x
CEP131	x	x	x	x
CEP135	x	x	x	x
CEP152	x	x
CEP162	x	x	x	x
CEP164	x	x	x	x
CEP170	x	x	x	x
CEP19	x	x
CEP192	x
CEP20	x	x
CEP250	x	x	x
CEP290	x	x	x	x
CEP295	x	x	x
CEP350	x	x	x	x
CEP41	x
CEP43	x	x	x	x
CEP44	x	x	x	x
CEP55			x
CEP57	x	x	x	x
CEP57L1	x	x	x
CEP63	x	x	x
CEP68	x	x	x
CEP70	x	x
CEP78	x	x	x	x
CEP83	x	x
CEP85	x
CEP85L	x	x	x	x
CEP89	x	x	x	x
CEP95	x	x		x
CEP97	x	x	x	x
CERCAM	x	x
CERKL	x	x
CERS2	x	x		x
CERS3			x
CERS4								x
CERS5	x	x		x
CERS6			x	x
CERT1	x
CETN2	x	x						x
CETN3	x	x
CFAP36	x	x		x
CFAP43	x	x
CFAP44	x	x	x	x
CFAP70	x
CFAP91	x	x
CFAP94	x	x
CFAP97	x	x	x	x
CFDP1	x	x
CFH	x	x						x
CFI	x	x	x	x
CFL1	x
CFP	x
CGAS				x
CGGBP1	x	x	x	x
CGN	x	x
CGNL1	x	x
CHADL		x
CHCHD2	x	x	x	x
CHCHD3	x	x
CHCHD4	x	x
CHCHD5	x	x	x	x
CHCHD6	x
CHD1			x	x
CHD1L	x	x
CHD2	x	x	x	x
CHD3	x	x		x				x
CHD6	x	x	x	x
CHD8	x	x	x	x
CHD9	x	x	x	x
CHERP	x	x	x	x
CHIC1	x	x	x	x
CHIC2				x
CHID1	x	x	x
CHKB	x	x
CHM	x	x	x	x
CHMP1A	x	x
CHMP2A	x	x	x
CHMP2B	x	x	x	x
CHMP3	x	x
CHMP5	x	x
CHMP7	x	x
CHN1				x
CHN2	x
CHORDC1				x
CHPF	x	x
CHRD	x	x
CHST11	x	x		x
CHST12		x
CHST14	x	x		x
CHST15	x
CHST4	x	x
CHSY1	x	x		x
CHSY3				x
CHTF18	x	x		x
CHTOP	x	x	x
CHUK	x	x	x
CIAO2B	x	x		x
CIAO3	x	x
CIAPIN1	x	x
CIB2								x
CIBAR1	x	x
CIC				x
CIDEA	x		x
CIDEB								x
CIDEC	x	x	x	x
CILK1	x	x
CILP2								x
CIR1	x	x
CISD2	x	x
CIZ1	x		x	x
CKAP2L			x
CKAP5	x	x	x
CKB								x
CKM			x
CLASP1			x
CLASP2	x	x	x	x
CLASRP	x	x	x	x
CLBA1	x	x
CLCC1	x	x	x
CLCN3	x	x	x
CLCN5	x	x
CLCN6	x	x		x
CLCNKB	x	x
CLDN1	x	x
CLDN12	x	x
CLDN15	x	x
CLDN16	x
CLDND1	x	x	x	x
CLEC11A	x	x
CLEC16A	x	x
CLEC17A		x
CLEC1A		x		x
CLEC2B	x	x		x
CLEC2D	x	x
CLEC4D	x
CLEC7A	x	x
CLIC1	x	x
CLIC2	x	x		x
CLIC3	x	x
CLIC4	x	x
CLIC5	x
CLINT1	x	x	x	x
CLIP1	x	x
CLIP2				x
CLK1	x	x		x
CLK2	x	x	x	x
CLK3	x	x	x	x
CLK4	x	x	x	x
CLMP			x	x
CLN3	x	x	x
CLN5	x	x
CLNS1A	x	x
CLP1	x	x
CLPP	x	x	x
CLPTM1	x	x	x	x
CLPTM1L	x	x	x	x
CLPX			x
CLSPN	x	x		x
CLSTN1	x	x	x	x
CLTB	x
CLTC	x	x	x
CLTCL1								x
CLUAP1	x	x
CLUH	x	x		x
CLUL1		x
CMAS	x	x
CMPK1		x		x
CMSS1	x	x
CMTM2	x	x
CMTM3		x
CMTM7	x
CMTR1	x	x	x	x
CMTR2	x	x
CMYA5	x	x
CNBP	x	x	x	x
CNDP2	x
CNEP1R1	x
CNIH1	x	x
CNKSR2	x	x
CNKSR3		x		x
CNN3	x	x		x
CNNM2		x	x
CNNM3	x		x
CNNM4				x
CNOT1	x	x	x
CNOT10	x	x	x	x
CNOT11	x
CNOT2	x	x	x	x
CNOT3	x	x	x	x
CNOT4	x	x	x	x
CNOT6	x	x	x	x
CNOT6L	x	x		x
CNOT7	x	x	x	x
CNOT9	x	x
CNP	x
CNPY2			x
CNPY3	x	x	x	x
CNST	x	x
CNTF			x
CNTFR	x		x	x
CNTN1	x	x	x	x
CNTN4		x
CNTP1				x
CNTRL	x			x
CNTROB	x	x	x	x
COA3	x	x
COA4			x	x
COA5	x	x
COA6		x
COASY	x	x						x
COG1	x	x
COG2	x	x
COG3	x	x	x	x
COG4			x
COG5	x	x	x	x
COG6	x	x
COG7	x	x	x
COG8			x
COIL	x	x	x	x
COL16A1			x	x
COL1A1	x		x	x
COL21A1	x	x	x	x
COL22A1				x
COL4A5	x	x		x
COL5A1			x	x
COL6A1	x	x	x	x
COL8A2		x	x
COL9A3			x	x
COLGALT1	x
COLQ				x
COMMD10	x	x
COMMD2	x	x	x	x
COMMD3		x	x
COMMD4	x	x	x
COMMD5	x
COMMD7		x
COMMD8	x	x
COMT	x	x
COP1	x	x
COPA	x		x
COPB1	x	x	x
COPB2	x	x	x
COPE	x	x	x	x
COPG1	x	x
COPS2	x	x		x
COPS3	x		x	x
COPS4	x	x	x	x
COPS5	x	x
COPS6			x	x
COPS7B	x	x
COPS8	x	x
COPS9	x	x	x	x
COPZ1	x	x
COQ10B	x
COQ3	x
COQ4	x	x
COQ8A				x
COQ8B			x
CORO1A	x	x	x	x
CORO1B		x	x
COTL1	x
COX15	x	x
COX16	x	x
COX18								x
COX19	x	x
COX4I1	x		x	x
COX5A		x		x
COX5B	x		x	x
COX6A1				x
COX6B1	x	x	x	x
COX7A2	x		x	x
COX8A	x	x	x	x
CP								x
CPB2	x	x
CPD	x	x
CPE	x	x	x	x
CPEB3	x	x
CPLANE1	x	x	x	x
CPM	x		x	x
CPNE3	x	x	x	x
CPNE5	x	x
CPNE8	x	x		x
CPOX	x	x		x
CPQ	x	x	x	x
CPSF2	x	x	x
CPSF3	x	x
CPSF6	x	x	x	x
CPSF7	x	x		x
CPT1C		x
CPT2
CPTP		x
CPVL			x	x
CR1	x	x
CRABP2			x
CRAMP1	x	x		x
CRB2	x	x
CRBN	x	x	x	x
CRCP	x	x
CREB1	x	x	x	x
CREB3	x	x
CREB3L2	x	x
CREB3L3	x
CREB3L4	x
CREBBP	x	x	x	x
CREBL2	x	x
CREBRF	x	x	x	x
CREBZF	x	x	x	x
CREG1		x
CREM	x
CRIM1	x
CRIP1			x	x
CRIPT	x
CRK			x	x
CRKL	x	x	x
CRLF3	x	x		x
CRMP1	x	x	x	x
CRNKL1	x	x	x	x
CROCC	x	x	x	x				x
CROT	x	x	x	x
CRTC2	x	x		x
CRTC3	x
CRYBB1		x
CRYZL1	x	x
CS								x
CSDC2	x
CSDE1	x		x	x
CSE1L	x	x	x	x
CSF1R	x		x	x
CSGALCT2	x
CSNK1A1	x	x		x
CSNK1G1	x	x
CSNK1G3	x	x	x	x
CSNK2A1	x	x
CSNK2A2	x	x
CSPP1	x	x	x	x
[truncated: 6,495 more rows]
