# Supplementary material for: Systems genetics analysis of human body fat distribution genes identifies adipocyte processes
Source: Life Sci Alliance. 2024 May 3;7(7):e202402603. doi: 10.26508/lsa.202402603 (PMC11068934; doi:10.26508/lsa.202402603)
Supplement: Supplementary file 2 [file LSA-2024-02603_TableS2.xlsx]

## Sheet: Overview
	Supplemental Tables
	Table S1	Network Input Genes
	Table S2	Adipose Tissue eGenes
	Table S3	Network Connections
	Table S4	Biological Properties
	Table S5	Male Subsampled Networks
	Table S6	All Key Driver Genes Identified
	Table S7	Prioritized Shared Key Driver Genes

## Sheet: Table S2
Table S2: Tissue Specific e-Genes from STARNET and GTEx, used as prior information during Bayesian Network construction
STARNET				GTEx
Subcutaneous		Visceral		Subcutaneous		Visceral
Male	Female	Male	Female	Male	Female	Male	Female
DPM1	DPM1	SCYL3	SCYL3	NOC2L	NOC2L	NOC2L	NOC2L
CFH	CFH	CFH	CFH	KLHL17	KLHL17	KLHL17	KLHL17
GCLC	GCLC	GCLC	GCLC	ISG15	ISG15	AGRN	AGRN
RAD52	RAD52	ANKIB1	ANKIB1	AGRN	AGRN	C1orf159	C1orf159
BAD	BAD	RAD52	RAD52	C1orf159	C1orf159	ACAP3	ACAP3
MAD1L1	MAD1L1	BAD	BAD	SDF4	SDF4	PUSL1	PUSL1
SARM1	SARM1	MAD1L1	MAD1L1	SCNN1D	SCNN1D	INTS11	INTS11
POLDIP2	POLDIP2	NDUFAF7	NDUFAF7	ACAP3	ACAP3	CPTP	CPTP
RECQL	RECQL	SARM1	SARM1	PUSL1	PUSL1	DVL1	DVL1
ARHGAP33	ARHGAP33	KDM1A	KDM1A	INTS11	INTS11	MRPL20	MRPL20
DVL2	DVL2	VPS50	VPS50	CPTP	CPTP	ATAD3A	ATAD3A
SKAP2	SKAP2	ARHGAP33	ARHGAP33	DVL1	DVL1	TMEM240	TMEM240
POLR2J	POLR2J	CDC27	CDC27	AURKAIP1	AURKAIP1	NADK	NADK
LIG3	LIG3	SKAP2	SKAP2	MRPL20	MRPL20	GNB1	GNB1
RPAP3	RPAP3	DHX33	DHX33	ATAD3A	ATAD3A	RER1	RER1
PRKAR2B	PRKAR2B	LIG3	LIG3	SSU72	SSU72	PEX10	PEX10
CREBBP	CREBBP	SPPL2B	SPPL2B	MIB2	MIB2	PRDM16	PRDM16
CROT	CROT	CREBBP	CREBBP	NADK	NADK	WRAP73	WRAP73
FBXL3	FBXL3	FBXL3	FBXL3	PRKCZ	PRKCZ	LRRC47	LRRC47
REX1BD	REX1BD	REX1BD	REX1BD	FAAP20	FAAP20	CEP104	CEP104
ZNF263	ZNF263	RALA	RALA	MORN1	MORN1	DFFB	DFFB
BAIAP2L1	BAIAP2L1	BAIAP2L1	BAIAP2L1	PEX10	PEX10	C1orf174	C1orf174
KDM7A	KDM7A	AGK	AGK	PLCH2	PLCH2	KCNAB2	KCNAB2
VPS41	VPS41	ARHGAP44	ARHGAP44	PANK4	PANK4	RPL22	RPL22
CCDC124	CCDC124	CCDC124	CCDC124	TNFRSF14	TNFRSF14	GPR153	GPR153
PAFAH1B1	PAFAH1B1	KIAA0100	KIAA0100	ARHGEF16	ARHGEF16	ZBTB48	ZBTB48
KIAA0100	KIAA0100	TSR3	TSR3	WRAP73	WRAP73	THAP3	THAP3
TSR3	TSR3	CRAMP1	CRAMP1	LRRC47	LRRC47	KIF1B	KIF1B
PIGQ	PIGQ	SYPL1	SYPL1	CEP104	CEP104	DFFA	DFFA
MGST1	MGST1	AASS	AASS	DFFB	DFFB	PEX14	PEX14
PKD1	PKD1	MGST1	MGST1	C1orf174	C1orf174	EXOSC10	EXOSC10
CSDE1	CSDE1	UBE3C	UBE3C	RNF207	RNF207	FBXO2	FBXO2
UBE3C	UBE3C	RANBP9	RANBP9	TNFRSF25	TNFRSF25	MAD2L2	MAD2L2
VTA1	VTA1	ZNF207	ZNF207	ZBTB48	ZBTB48	CLCN6	CLCN6
BAZ1B	BAZ1B	STARD3NL	STARD3NL	THAP3	THAP3	MIIP	MIIP
RANBP9	RANBP9	IFFO1	IFFO1	VAMP3	VAMP3	PRDM2	PRDM2
UQCRC1	UQCRC1	GIPR	GIPR	PARK7	PARK7	ZBTB17	ZBTB17
NCAPD2	NCAPD2	NISCH	NISCH	ENO1	ENO1	CLCNKB	CLCNKB
GIPR	GIPR	HFE	HFE	H6PD	H6PD	FBXO42	FBXO42
SCMH1	SCMH1	SCMH1	SCMH1	TMEM201	TMEM201	NBPF1	NBPF1
HIVEP2	HIVEP2	TSPAN9	TSPAN9	PIK3CD	PIK3CD	MFAP2	MFAP2
TSPAN9	TSPAN9	ABHD5	ABHD5	CLSTN1	CLSTN1	PADI4	PADI4
MKS1	MKS1	TTC19	TTC19	NMNAT1	NMNAT1	ALDH4A1	ALDH4A1
RNF216	RNF216	PTBP1	PTBP1	UBE4B	UBE4B	EMC1	EMC1
TTC19	TTC19	LARS2	LARS2	KIF1B	KIF1B	MRTO4	MRTO4
PTBP1	PTBP1	CEP68	CEP68	DFFA	DFFA	AKR7A2	AKR7A2
LARS2	LARS2	NUB1	NUB1	PEX14	PEX14	CAPZB	CAPZB
CEP68	CEP68	CLK1	CLK1	SRM	SRM	TMCO4	TMCO4
MAP4K3	MAP4K3	POLR3B	POLR3B	EXOSC10	EXOSC10	DDOST	DDOST
ELOVL5	ELOVL5	ANGEL1	ANGEL1	FBXO44	FBXO44	USP48	USP48
MAP4K5	MAP4K5	RNF14	RNF14	CLCN6	CLCN6	KDM1A	KDM1A
CLK1	CLK1	COX15	COX15	MIIP	MIIP	HNRNPR	HNRNPR
POLR3B	POLR3B	YAF2	YAF2	PRDM2	PRDM2	TCEA3	TCEA3
ANGEL1	ANGEL1	RALBP1	RALBP1	DNAJC16	DNAJC16	PITHD1	PITHD1
RNF14	RNF14	RUFY3	RUFY3	CLCNKB	CLCNKB	FUCA1	FUCA1
COX15	COX15	TTC27	TTC27	FBXO42	FBXO42	RUNX3	RUNX3
YAF2	YAF2	ADGRA2	ADGRA2	SZRD1	SZRD1	SYF2	SYF2
NUDCD3	NUDCD3	ZFP64	ZFP64	NBPF1	NBPF1	RSRP1	RSRP1
RUFY3	RUFY3	MRE11	MRE11	CROCC	CROCC	MAN1C1	MAN1C1
WWTR1	WWTR1	ZNF839	ZNF839	MFAP2	MFAP2	PAQR7	PAQR7
AGPS	AGPS	ZDHHC6	ZDHHC6	PADI4	PADI4	CEP85	CEP85
TTC27	TTC27	ERP44	ERP44	ALDH4A1	ALDH4A1	SH3BGRL3	SH3BGRL3
ZRANB1	ZRANB1	AKAP11	AKAP11	UBR4	UBR4	UBXN11	UBXN11
ZFP64	ZFP64	SNAPC1	SNAPC1	EMC1	EMC1	RPS6KA1	RPS6KA1
MNAT1	MNAT1	CCDC28A	CCDC28A	MRTO4	MRTO4	ARID1A	ARID1A
MRE11	MRE11	RRAGD	RRAGD	AKR7A2	AKR7A2	ZDHHC18	ZDHHC18
SPAST	SPAST	HSF2	HSF2	CAPZB	CAPZB	TRNP1	TRNP1
AQR	AQR	PHF20	PHF20	TMCO4	TMCO4	TMEM222	TMEM222
RTF2	RTF2	NCAPH2	NCAPH2	DDOST	DDOST	SYTL1	SYTL1
ZDHHC6	ZDHHC6	SEC63	SEC63	EIF4G3	EIF4G3	WASF2	WASF2
RNH1	RNH1	FAS	FAS	USP48	USP48	SMPDL3B	SMPDL3B
AKAP11	AKAP11	RNASET2	RNASET2	CDC42	CDC42	XKR8	XKR8
SNAPC1	SNAPC1	PRKCH	PRKCH	WNT4	WNT4	TAF12	TAF12
RRAGD	RRAGD	VRK2	VRK2	C1QC	C1QC	SRSF4	SRSF4
HSF2	HSF2	VEZT	VEZT	KDM1A	KDM1A	PUM1	PUM1
PHF20	PHF20	BRD9	BRD9	TCEA3	TCEA3	LCK	LCK
NCAPH2	NCAPH2	ARNTL2	ARNTL2	ASAP3	ASAP3	HDAC1	HDAC1
FAS	FAS	NUP160	NUP160	E2F2	E2F2	TSSK3	TSSK3
RNASET2	RNASET2	CENPQ	CENPQ	PITHD1	PITHD1	S100PBP	S100PBP
PRKCH	PRKCH	IFT88	IFT88	FUCA1	FUCA1	ZNF362	ZNF362
VRK2	VRK2	ZCCHC8	ZCCHC8	IL22RA1	IL22RA1	SMIM12	SMIM12
VEZT	VEZT	PIAS1	PIAS1	STPG1	STPG1	TMEM35B	TMEM35B
BRD9	BRD9	ASTE1	ASTE1	SRRM1	SRRM1	ZMYM1	ZMYM1
NUP160	NUP160	VCL	VCL	CLIC4	CLIC4	ZMYM4	ZMYM4
FAM13B	FAM13B	NSMAF	NSMAF	SYF2	SYF2	THRAP3	THRAP3
CENPQ	CENPQ	ADSS2	ADSS2	RSRP1	RSRP1	GNL2	GNL2
ARID4A	ARID4A	RFC1	RFC1	TMEM50A	TMEM50A	RSPO1	RSPO1
IFT88	IFT88	NSUN2	NSUN2	LDLRAP1	LDLRAP1	CDCA8	CDCA8
ZCCHC8	ZCCHC8	FBXO42	FBXO42	MTFR1L	MTFR1L	INPP5B	INPP5B
ASTE1	ASTE1	BOD1L1	BOD1L1	PAQR7	PAQR7	SF3A3	SF3A3
RNF19A	RNF19A	RAI14	RAI14	PAFAH2	PAFAH2	FHL3	FHL3
PEX3	PEX3	SPDL1	SPDL1	TRIM63	TRIM63	UTP11	UTP11
GABARAPL2	GABARAPL2	STAU2	STAU2	CEP85	CEP85	MACF1	MACF1
SH3YL1	SH3YL1	LSG1	LSG1	SH3BGRL3	SH3BGRL3	RLF	RLF
VCL	VCL	THAP3	THAP3	UBXN11	UBXN11	ZFP69	ZFP69
NSMAF	NSMAF	DCUN1D1	DCUN1D1	ARID1A	ARID1A	ZNF684	ZNF684
ADSS2	ADSS2	TRIT1	TRIT1	GPATCH3	GPATCH3	RIMS3	RIMS3
NSUN2	NSUN2	CNTLN	CNTLN	TMEM222	TMEM222	SCMH1	SCMH1
FBXO42	FBXO42	POLR2B	POLR2B	FGR	FGR	FOXO6	FOXO6
BOD1L1	BOD1L1	TPR	TPR	THEMIS2	THEMIS2	PPCS	PPCS
MAT2B	MAT2B	CP	CP	SMPDL3B	SMPDL3B	CCDC30	CCDC30
CLEC16A	CLEC16A	GOPC	GOPC	XKR8	XKR8	YBX1	YBX1
RAI14	RAI14	USP28	USP28	EYA3	EYA3	ZNF691	ZNF691
SPDL1	SPDL1	HDAC9	HDAC9	DNAJC8	DNAJC8	TMEM125	TMEM125
STAU2	STAU2	ZNF800	ZNF800	PHACTR4	PHACTR4	EBNA1BP2	EBNA1BP2
RAB27B	RAB27B	MRPS10	MRPS10	EPB41	EPB41	TIE1	TIE1
LSG1	LSG1	RSF1	RSF1	MECR	MECR	PTPRF	PTPRF
THAP3	THAP3	KITLG	KITLG	PTPRU	PTPRU	KDM4A	KDM4A
MED17	MED17	ERCC8	ERCC8	SDC3	SDC3	ST3GAL3	ST3GAL3
DCUN1D1	DCUN1D1	VAMP3	VAMP3	SNRNP40	SNRNP40	IPO13	IPO13
TRIT1	TRIT1	ARID1B	ARID1B	ZCCHC17	ZCCHC17	B4GALT2	B4GALT2
CNTLN	CNTLN	PTCD2	PTCD2	PEF1	PEF1	CCDC24	CCDC24
EPHA3	EPHA3	JKAMP	JKAMP	COL16A1	COL16A1	DMAP1	DMAP1
CP	CP	PTGER3	PTGER3	TMEM39B	TMEM39B	RPS8	RPS8
USP28	USP28	MAPK9	MAPK9	KPNA6	KPNA6	PTCH2	PTCH2
HDAC9	HDAC9	FAM160A2	FAM160A2	EIF3I	EIF3I	EIF2B3	EIF2B3
RRM2B	RRM2B	HOMER3	HOMER3	LCK	LCK	HECTD3	HECTD3
ZNF800	ZNF800	PIK3CB	PIK3CB	HDAC1	HDAC1	UROD	UROD
MRPS10	MRPS10	TTC17	TTC17	TSSK3	TSSK3	AKR1A1	AKR1A1
VPS13D	VPS13D	FOXN3	FOXN3	ZBTB8A	ZBTB8A	GPBP1L1	GPBP1L1
FAM120A	FAM120A	MRTO4	MRTO4	RBBP4	RBBP4	RAD54L	RAD54L
KITLG	KITLG	USE1	USE1	SYNC	SYNC	ATPAF1	ATPAF1
ERCC8	ERCC8	ANAPC4	ANAPC4	FNDC5	FNDC5	SPATA6	SPATA6
LTBP1	LTBP1	HHAT	HHAT	AZIN2	AZIN2	EPS15	EPS15
JKAMP	JKAMP	KIF1B	KIF1B	ZNF362	ZNF362	ZFYVE9	ZFYVE9
PTGER3	PTGER3	PLEKHH1	PLEKHH1	ZSCAN20	ZSCAN20	CC2D1B	CC2D1B
MAPK9	MAPK9	FAM168A	FAM168A	SMIM12	SMIM12	ORC1	ORC1
HOMER3	HOMER3	GALC	GALC	TMEM35B	TMEM35B	SCP2	SCP2
PIK3CB	PIK3CB	CUL1	CUL1	ZMYM6	ZMYM6	MAGOH	MAGOH
FOXN3	FOXN3	FAM114A2	FAM114A2	ZMYM1	ZMYM1	HSPB11	HSPB11
MRTO4	MRTO4	TAB2	TAB2	NCDN	NCDN	LRRC42	LRRC42
USE1	USE1	GINM1	GINM1	AGO1	AGO1	TCEANC2	TCEANC2
AP5M1	AP5M1	KMT2C	KMT2C	MAP7D1	MAP7D1	CYB5RL	CYB5RL
ANAPC4	ANAPC4	ZFR	ZFR	MEAF6	MEAF6	TTC22	TTC22
THRAP3	THRAP3	GDI2	GDI2	DNALI1	DNALI1	PRKAA2	PRKAA2
PHPT1	PHPT1	ATG5	ATG5	RSPO1	RSPO1	MYSM1	MYSM1
HHAT	HHAT	TMCC3	TMCC3	C1orf109	C1orf109	JUN	JUN
KIF1B	KIF1B	MTA3	MTA3	C1orf122	C1orf122	NFIA	NFIA
PLEKHH1	PLEKHH1	ATP11B	ATP11B	INPP5B	INPP5B	ATG4C	ATG4C
GALC	GALC	CDK14	CDK14	SF3A3	SF3A3	ALG6	ALG6
CUL1	CUL1	PPP1R12A	PPP1R12A	FHL3	FHL3	ROR1	ROR1
GINM1	GINM1	CROCC	CROCC	UTP11	UTP11	LEPR	LEPR
EIF2AK2	EIF2AK2	DGKG	DGKG	RRAGC	RRAGC	LRRC40	LRRC40
KMT2C	KMT2C	TARBP1	TARBP1	TRIT1	TRIT1	ZRANB2	ZRANB2
DCBLD2	DCBLD2	CDK17	CDK17	CAP1	CAP1	NEGR1	NEGR1
PKP2	PKP2	DNAJC25	DNAJC25	PPT1	PPT1	FPGT	FPGT
GDI2	GDI2	CCAR1	CCAR1	ZFP69	ZFP69	TYW3	TYW3
ATG5	ATG5	PTPRU	PTPRU	ZNF684	ZNF684	ACADM	ACADM
TMCC3	TMCC3	ACAA1	ACAA1	RIMS3	RIMS3	FUBP1	FUBP1
ATP11B	ATP11B	NCKAP1	NCKAP1	KCNQ4	KCNQ4	IFI44	IFI44
CDK14	CDK14	MRPS35	MRPS35	SCMH1	SCMH1	ADGRL2	ADGRL2
PPP1R12A	PPP1R12A	GUCY1B1	GUCY1B1	FOXO6	FOXO6	DNASE2B	DNASE2B
RIOK2	RIOK2	MON2	MON2	CCDC30	CCDC30	GNG5	GNG5
DGKG	DGKG	ELMO2	ELMO2	TMEM125	TMEM125	C1orf52	C1orf52
TARBP1	TARBP1	APPBP2	APPBP2	EBNA1BP2	EBNA1BP2	COL24A1	COL24A1
CDK17	CDK17	EIF4B	EIF4B	TIE1	TIE1	ODF2L	ODF2L
DNAJC25	DNAJC25	SPHK2	SPHK2	MED8	MED8	SELENOF	SELENOF
CCAR1	CCAR1	RPL18	RPL18	SZT2	SZT2	HS2ST1	HS2ST1
PTPRU	PTPRU	ISOC2	ISOC2	PTPRF	PTPRF	GTF2B	GTF2B
MPC1	MPC1	U2AF2	U2AF2	ST3GAL3	ST3GAL3	GBP1	GBP1
NCKAP1	NCKAP1	INTS13	INTS13	DPH2	DPH2	GBP2	GBP2
MRPS35	MRPS35	ST3GAL6	ST3GAL6	ATP6V0B	ATP6V0B	GBP5	GBP5
GUCY1B1	GUCY1B1	CDON	CDON	DMAP1	DMAP1	LRRC8D	LRRC8D
GPBP1	GPBP1	TAF2	TAF2	RPS8	RPS8	RPL5	RPL5
ELMO2	ELMO2	TNPO3	TNPO3	EIF2B3	EIF2B3	MTF2	MTF2
APPBP2	APPBP2	LPAR2	LPAR2	HECTD3	HECTD3	DR1	DR1
EIF4B	EIF4B	DDX20	DDX20	UROD	UROD	DNTTIP2	DNTTIP2
SPHK2	SPHK2	BTBD1	BTBD1	ZSWIM5	ZSWIM5	ABCD3	ABCD3
RPL18	RPL18	CALCRL	CALCRL	MUTYH	MUTYH	CNN3	CNN3
RNF4	RNF4	NTHL1	NTHL1	TMEM69	TMEM69	RWDD3	RWDD3
INTS13	INTS13	GNAI3	GNAI3	MAST2	MAST2	PTBP2	PTBP2
ST3GAL6	ST3GAL6	IPO5	IPO5	PIK3R3	PIK3R3	MFSD14A	MFSD14A
CDON	CDON	OAT	OAT	LURAP1	LURAP1	SASS6	SASS6
TAF2	TAF2	MYLK	MYLK	EFCAB14	EFCAB14	TRMT13	TRMT13
TNPO3	TNPO3	SLK	SLK	CYP4X1	CYP4X1	EXTL2	EXTL2
TMEM161A	TMEM161A	SEC61A2	SEC61A2	PDZK1IP1	PDZK1IP1	DPH5	DPH5
LPAR2	LPAR2	CDK13	CDK13	SPATA6	SPATA6	S1PR1	S1PR1
HMG20B	HMG20B	FOXJ2	FOXJ2	FAF1	FAF1	RNPC3	RNPC3
TAF11	TAF11	YBX1	YBX1	RNF11	RNF11	AMY2B	AMY2B
GNAI3	GNAI3	ELAVL1	ELAVL1	EPS15	EPS15	SLC25A24	SLC25A24
OAT	OAT	TIE1	TIE1	OSBPL9	OSBPL9	PRPF38B	PRPF38B
WDR3	WDR3	ATXN3	ATXN3	NRDC	NRDC	WDR47	WDR47
TBC1D22B	TBC1D22B	TRMT11	TRMT11	TXNDC12	TXNDC12	ATXN7L2	ATXN7L2
NDUFB4	NDUFB4	THUMPD1	THUMPD1	CC2D1B	CC2D1B	GNAI3	GNAI3
MYLK	MYLK	MSANTD3	MSANTD3	ORC1	ORC1	AHCYL1	AHCYL1
MAP2K4	MAP2K4	ATG2B	ATG2B	PRPF38A	PRPF38A	STRIP1	STRIP1
SLK	SLK	MTFR1	MTFR1	ZYG11B	ZYG11B	SLC16A4	SLC16A4
CYB5R4	CYB5R4	KLF6	KLF6	SCP2	SCP2	KCNA3	KCNA3
SEC61A2	SEC61A2	TRAM1	TRAM1	CPT2	CPT2	CD53	CD53
ME1	ME1	EVI5	EVI5	TMEM59	TMEM59	C1orf162	C1orf162
CDK13	CDK13	RRP15	RRP15	TCEANC2	TCEANC2	DDX20	DDX20
FOXJ2	FOXJ2	PRKCZ	PRKCZ	MRPL37	MRPL37	CTTNBP2NL	CTTNBP2NL
PPP2R5A	PPP2R5A	IARS2	IARS2	CYB5RL	CYB5RL	CAPZA1	CAPZA1
ELAVL1	ELAVL1	NAV3	NAV3	TTC4	TTC4	ST7L	ST7L
TIE1	TIE1	HEATR6	HEATR6	OMA1	OMA1	SLC16A1	SLC16A1
DIP2B	DIP2B	COASY	COASY	MYSM1	MYSM1	MAGI3	MAGI3
ZBTB11	ZBTB11	LAPTM4A	LAPTM4A	HOOK1	HOOK1	PHTF1	PHTF1
ATXN3	ATXN3	STON1-GTF2A1L	STON1-GTF2A1L	NFIA	NFIA	RSBN1	RSBN1
LRRC40	LRRC40	SRBD1	SRBD1	PATJ	PATJ	PTPN22	PTPN22
THUMPD1	THUMPD1	NUCKS1	NUCKS1	USP1	USP1	DENND2C	DENND2C
MSANTD3	MSANTD3	VPS35	VPS35	DOCK7	DOCK7	AMPD1	AMPD1
ARFGEF1	ARFGEF1	RORA	RORA	ALG6	ALG6	SIKE1	SIKE1
MTFR1	MTFR1	NEDD4	NEDD4	RAVER2	RAVER2	IGSF3	IGSF3
NEO1	NEO1	CLTCL1	CLTCL1	DNAJC6	DNAJC6	TRIM45	TRIM45
TRAM1	TRAM1	AP3M2	AP3M2	LEPROT	LEPROT	MAN1A2	MAN1A2
EVI5	EVI5	PTPN21	PTPN21	LEPR	LEPR	GDAP2	GDAP2
DHX29	DHX29	RAD18	RAD18	MIER1	MIER1	PHGDH	PHGDH
TP53BP1	TP53BP1	NCK2	NCK2	SLC35D1	SLC35D1	SRGAP2B	SRGAP2B
RRP15	RRP15	MAP4K4	MAP4K4	SERBP1	SERBP1	POLR3C	POLR3C
PRKCZ	PRKCZ	SNX13	SNX13	GNG12	GNG12	POLR3GL	POLR3GL
NAV3	NAV3	RPS6KA2	RPS6KA2	WLS	WLS	SF3B4	SF3B4
CBFB	CBFB	ING3	ING3	PTGER3	PTGER3	VPS45	VPS45
RASSF1	RASSF1	MBD3	MBD3	FPGT	FPGT	ANP32E	ANP32E
MEF2A	MEF2A	RDH11	RDH11	TYW3	TYW3	PRPF3	PRPF3
LAPTM4A	LAPTM4A	ZFYVE26	ZFYVE26	SLC44A5	SLC44A5	MCL1	MCL1
STON1-GTF2A1L	STON1-GTF2A1L	ALDH3A2	ALDH3A2	ACADM	ACADM	SETDB1	SETDB1
SRBD1	SRBD1	SREBF1	SREBF1	RABGGTB	RABGGTB	CERS2	CERS2
KIF2A	KIF2A	AFF4	AFF4	PIGK	PIGK	ANXA9	ANXA9
ERLEC1	ERLEC1	TRNT1	TRNT1	ZZZ3	ZZZ3	PRUNE1	PRUNE1
PYGM	PYGM	FBXW11	FBXW11	FUBP1	FUBP1	PIP5K1A	PIP5K1A
NUP133	NUP133	CRMP1	CRMP1	IFI44	IFI44	ZNF687	ZNF687
NUCKS1	NUCKS1	EVC	EVC	ADGRL4	ADGRL4	PI4KB	PI4KB
ATP1B3	ATP1B3	SELENOO	SELENOO	ADGRL2	ADGRL2	PSMB4	PSMB4
ELP1	ELP1	ALPK1	ALPK1	PRKACB	PRKACB	POGZ	POGZ
CLTCL1	CLTCL1	SDHA	SDHA	RPF1	RPF1	CGN	CGN
AP3M2	AP3M2	SMARCE1	SMARCE1	GNG5	GNG5	MRPL9	MRPL9
PABPC1	PABPC1	PPP2R3A	PPP2R3A	BCL10	BCL10	S100A12	S100A12
CSNK2A2	CSNK2A2	IGF2BP2	IGF2BP2	DDAH1	DDAH1	S100A8	S100A8
PTPN21	PTPN21	MAP3K13	MAP3K13	ZNHIT6	ZNHIT6	INTS3	INTS3
CDC42	CDC42	FRY	FRY	COL24A1	COL24A1	GATAD2B	GATAD2B
RAD18	RAD18	PICALM	PICALM	ODF2L	ODF2L	SLC39A1	SLC39A1
ATP2B1	ATP2B1	CLNS1A	CLNS1A	SH3GLB1	SH3GLB1	RPS27	RPS27
SNX13	SNX13	EED	EED	SELENOF	SELENOF	UBE2Q1	UBE2Q1
RPS6KA2	RPS6KA2	TSG101	TSG101	HS2ST1	HS2ST1	ADAR	ADAR
TCF3	TCF3	NCBP3	NCBP3	LMO4	LMO4	PMVK	PMVK
TRIB2	TRIB2	ZNF532	ZNF532	PKN2	PKN2	FLAD1	FLAD1
HLTF	HLTF	ZZEF1	ZZEF1	GBP3	GBP3	ZBTB7B	ZBTB7B
PDCD2	PDCD2	MYDGF	MYDGF	GBP1	GBP1	MTX1	MTX1
ALDH3A2	ALDH3A2	TUBE1	TUBE1	GBP2	GBP2	SCAMP3	SCAMP3
TRNT1	TRNT1	WSCD2	WSCD2	GBP5	GBP5	HCN3	HCN3
ACADVL	ACADVL	ACTR6	ACTR6	LRRC8C	LRRC8C	DAP3	DAP3
FBXW11	FBXW11	SEMA3C	SEMA3C	ZNF644	ZNF644	YY1AP1	YY1AP1
CRMP1	CRMP1	TTC38	TTC38	RPAP2	RPAP2	SSR2	SSR2
EVC	EVC	ACAT1	ACAT1	EVI5	EVI5	LAMTOR2	LAMTOR2
SELENOO	SELENOO	ZNF638	ZNF638	TMED5	TMED5	SEMA4A	SEMA4A
SDHA	SDHA	TIMM21	TIMM21	DR1	DR1	SLC25A44	SLC25A44
SMARCE1	SMARCE1	ZNF37A	ZNF37A	FNBP1L	FNBP1L	BGLAP	BGLAP
PPP2R3A	PPP2R3A	PLD1	PLD1	DNTTIP2	DNTTIP2	SMG5	SMG5
PICALM	PICALM	RAB7A	RAB7A	ARHGAP29	ARHGAP29	GLMP	GLMP
MRPS34	MRPS34	KIFAP3	KIFAP3	ABCD3	ABCD3	CCT3	CCT3
NOTCH3	NOTCH3	MKRN2	MKRN2	F3	F3	CRABP2	CRABP2
CLNS1A	CLNS1A	REXO2	REXO2	CNN3	CNN3	MRPL24	MRPL24
EED	EED	RBM7	RBM7	RWDD3	RWDD3	PRCC	PRCC
TSG101	TSG101	BAZ2A	BAZ2A	PTBP2	PTBP2	FCRL5	FCRL5
NCBP3	NCBP3	MLH1	MLH1	DPYD	DPYD	FCRL2	FCRL2
SLC24A1	SLC24A1	FMO4	FMO4	SNX7	SNX7	MNDA	MNDA
ZNF532	ZNF532	ACACB	ACACB	MFSD14A	MFSD14A	PYHIN1	PYHIN1
LMAN1	LMAN1	GPATCH1	GPATCH1	SASS6	SASS6	IFI16	IFI16
ZZEF1	ZZEF1	NT5C2	NT5C2	RTCA	RTCA	SLAMF8	SLAMF8
TUBE1	TUBE1	XAB2	XAB2	CDC14A	CDC14A	IGSF9	IGSF9
WSCD2	WSCD2	MAP2K7	MAP2K7	EXTL2	EXTL2	CD48	CD48
ACTR6	ACTR6	TOP2B	TOP2B	DPH5	DPH5	LY9	LY9
EIF4G3	EIF4G3	NFKB2	NFKB2	S1PR1	S1PR1	CD244	CD244
SEMA3C	SEMA3C	PPP1R12B	PPP1R12B	COL11A1	COL11A1	USF1	USF1
TTC38	TTC38	SNRPA	SNRPA	RNPC3	RNPC3	ARHGAP30	ARHGAP30
TIMM21	TIMM21	FAM76B	FAM76B	AMY2B	AMY2B	UFC1	UFC1
RASAL2	RASAL2	GNB1	GNB1	NTNG1	NTNG1	PPOX	PPOX
TMEM131	TMEM131	MLLT10	MLLT10	SLC25A24	SLC25A24	TOMM40L	TOMM40L
PLD1	PLD1	TNRC6C	TNRC6C	FAM102B	FAM102B	SDHC	SDHC
BCAP29	BCAP29	FKBP7	FKBP7	CLCC1	CLCC1	FCGR2A	FCGR2A
ARHGAP15	ARHGAP15	SLC1A3	SLC1A3	TMEM167B	TMEM167B	FCGR3B	FCGR3B
KIFAP3	KIFAP3	XRCC5	XRCC5	CELSR2	CELSR2	FCRLA	FCRLA
MKRN2	MKRN2	LXN	LXN	ATXN7L2	ATXN7L2	UHMK1	UHMK1
RBM7	RBM7	MKNK1	MKNK1	STRIP1	STRIP1	LMX1A	LMX1A
RBMS2	RBMS2	SAR1A	SAR1A	SLC16A4	SLC16A4	TADA1	TADA1
BAZ2A	BAZ2A	SENP1	SENP1	CD53	CD53	POU2F1	POU2F1
MLH1	MLH1	STX7	STX7	RAP1A	RAP1A	MPZL1	MPZL1
FMO4	FMO4	KEAP1	KEAP1	DDX20	DDX20	DCAF6	DCAF6
KLHL20	KLHL20	SMARCA2	SMARCA2	KCND3	KCND3	TIPRL	TIPRL
ACACB	ACACB	SESN1	SESN1	CTTNBP2NL	CTTNBP2NL	SFT2D2	SFT2D2
GPATCH1	GPATCH1	CNOT4	CNOT4	WNT2B	WNT2B	NME7	NME7
NT5C2	NT5C2	PSEN1	PSEN1	CAPZA1	CAPZA1	BLZF1	BLZF1
XAB2	XAB2	CPOX	CPOX	ST7L	ST7L	SELL	SELL
MAP2K7	MAP2K7	DUSP12	DUSP12	MOV10	MOV10	METTL18	METTL18
TM9SF3	TM9SF3	DELE1	DELE1	RHOC	RHOC	KIFAP3	KIFAP3
PPP1R12B	PPP1R12B	CADPS2	CADPS2	SLC16A1	SLC16A1	GORAB	GORAB
FAM76B	FAM76B	ATP8B1	ATP8B1	MAGI3	MAGI3	PRRX1	PRRX1
PIAS2	PIAS2	WDR70	WDR70	PHTF1	PHTF1	FMO2	FMO2
PIK3C3	PIK3C3	BZW1	BZW1	AP4B1	AP4B1	PRRC2C	PRRC2C
TULP3	TULP3	PGR	PGR	DCLRE1B	DCLRE1B	VAMP4	VAMP4
GNB1	GNB1	CCNT2	CCNT2	HIPK1	HIPK1	SUCO	SUCO
MLLT10	MLLT10	COBLL1	COBLL1	OLFML3	OLFML3	KLHL20	KLHL20
VDAC3	VDAC3	MRPL22	MRPL22	TRIM33	TRIM33	SERPINC1	SERPINC1
TNRC6C	TNRC6C	GSK3B	GSK3B	DENND2C	DENND2C	RABGAP1L	RABGAP1L
CBFA2T2	CBFA2T2	RNF13	RNF13	SIKE1	SIKE1	CACYBP	CACYBP
FKBP7	FKBP7	PALB2	PALB2	TSPAN2	TSPAN2	MRPS14	MRPS14
SLC1A3	SLC1A3	DOP1A	DOP1A	TTF2	TTF2	ABL2	ABL2
LXN	LXN	LYRM2	LYRM2	MAN1A2	MAN1A2	TOR1AIP2	TOR1AIP2
MKNK1	MKNK1	BCKDHB	BCKDHB	WDR3	WDR3	TOR1AIP1	TOR1AIP1
SAR1A	SAR1A	ULK2	ULK2	TBX15	TBX15	CEP350	CEP350
KIF22	KIF22	TNPO1	TNPO1	WARS2	WARS2	STX6	STX6
STX7	STX7	PIBF1	PIBF1	SRGAP2C	SRGAP2C	RNASEL	RNASEL
RABL2B	RABL2B	OXCT1	OXCT1	SRGAP2B	SRGAP2B	ARPC5	ARPC5
KEAP1	KEAP1	RPS5	RPS5	POLR3C	POLR3C	RGL1	RGL1
RAB21	RAB21	YTHDC1	YTHDC1	PRKAB2	PRKAB2	TSEN15	TSEN15
SMARCA2	SMARCA2	CHMP2B	CHMP2B	CHD1L	CHD1L	RNF2	RNF2
CNOT4	CNOT4	NOA1	NOA1	BCL9	BCL9	TRMT1L	TRMT1L
PSEN1	PSEN1	REST	REST	VPS45	VPS45	SWT1	SWT1
CLDND1	CLDND1	GSTP1	GSTP1	PRPF3	PRPF3	KCNT2	KCNT2
MAGI3	MAGI3	WBP11	WBP11	RPRD2	RPRD2	CFH	CFH
PCNP	PCNP	HADHA	HADHA	ECM1	ECM1	NEK7	NEK7
EXD2	EXD2	HACE1	HACE1	MCL1	MCL1	PTPRC	PTPRC
UBA5	UBA5	WDR47	WDR47	CTSS	CTSS	PHLDA3	PHLDA3
ZNF510	ZNF510	SLC25A24	SLC25A24	ARNT	ARNT	CSRP1	CSRP1
ZNF506	ZNF506	MAP3K4	MAP3K4	SETDB1	SETDB1	IPO9	IPO9
DUSP12	DUSP12	CPNE3	CPNE3	CERS2	CERS2	SHISA4	SHISA4
DELE1	DELE1	RRN3	RRN3	PRUNE1	PRUNE1	ARL8A	ARL8A
CADPS2	CADPS2	CTTN	CTTN	GABPB2	GABPB2	PTPN7	PTPN7
HSPB11	HSPB11	MTIF2	MTIF2	SEMA6C	SEMA6C	CYB5R1	CYB5R1
ATP8B1	ATP8B1	CHERP	CHERP	PIP5K1A	PIP5K1A	TMEM183A	TMEM183A
PGR	PGR	ATG16L1	ATG16L1	ZNF687	ZNF687	LAX1	LAX1
ME2	ME2	USP40	USP40	SELENBP1	SELENBP1	DSTYK	DSTYK
C5orf22	C5orf22	NFX1	NFX1	PSMB4	PSMB4	SLC41A1	SLC41A1
COBLL1	COBLL1	EIF2AK1	EIF2AK1	POGZ	POGZ	LPGAT1	LPGAT1
GEMIN5	GEMIN5	SNX10	SNX10	CGN	CGN	INTS7	INTS7
RNF13	RNF13	SEPHS1	SEPHS1	SNX27	SNX27	DTL	DTL
DOP1A	DOP1A	ERO1B	ERO1B	S100A9	S100A9	NENF	NENF
LYRM2	LYRM2	ZFAND6	ZFAND6	S100A12	S100A12	FLVCR1	FLVCR1
BCKDHB	BCKDHB	ACOX3	ACOX3	CHTOP	CHTOP	PTPN14	PTPN14
ULK2	ULK2	NLK	NLK	ILF2	ILF2	ESRRG	ESRRG
TNPO1	TNPO1	PSMC5	PSMC5	INTS3	INTS3	GPATCH2	GPATCH2
DIS3	DIS3	LPCAT2	LPCAT2	GATAD2B	GATAD2B	RRP15	RRP15
PIBF1	PIBF1	OGFOD1	OGFOD1	CRTC2	CRTC2	RAB3GAP2	RAB3GAP2
PDS5B	PDS5B	ADD1	ADD1	SLC39A1	SLC39A1	MIA3	MIA3
YTHDC1	YTHDC1	TXNDC16	TXNDC16	CREB3L4	CREB3L4	BROX	BROX
ZMPSTE24	ZMPSTE24	NID2	NID2	RPS27	RPS27	AIDA	AIDA
NOA1	NOA1	ERGIC2	ERGIC2	UBAP2L	UBAP2L	DISP1	DISP1
REST	REST	PTPN4	PTPN4	HAX1	HAX1	CAPN2	CAPN2
GSTP1	GSTP1	DDX18	DDX18	TDRD10	TDRD10	TP53BP2	TP53BP2
RAB10	RAB10	DOCK9	DOCK9	KCNN3	KCNN3	FBXO28	FBXO28
HADHA	HADHA	PPP1R13B	PPP1R13B	PMVK	PMVK	DEGS1	DEGS1
AK6	AK6	C20orf194	C20orf194	PBXIP1	PBXIP1	NVL	NVL
SCAMP1	SCAMP1	ZNF343	ZNF343	PYGO2	PYGO2	WDR26	WDR26
HACE1	HACE1	SNX5	SNX5	FLAD1	FLAD1	LBR	LBR
WDFY1	WDFY1	RBBP9	RBBP9	ZBTB7B	ZBTB7B	ENAH	ENAH
SLC25A24	SLC25A24	TMEM230	TMEM230	DCST2	DCST2	PYCR2	PYCR2
MAP3K4	MAP3K4	GCN1	GCN1	EFNA1	EFNA1	ACBD3	ACBD3
CPNE3	CPNE3	KIF16B	KIF16B	TRIM46	TRIM46	PARP1	PARP1
RRN3	RRN3	ZNF302	ZNF302	MUC1	MUC1	SNAP47	SNAP47
CTTN	CTTN	NECAP1	NECAP1	THBS3	THBS3	C1orf35	C1orf35
MTIF2	MTIF2	DHX32	DHX32	GBA	GBA	MRPL55	MRPL55
CHERP	CHERP	GPATCH2L	GPATCH2L	FAM189B	FAM189B	GJC2	GJC2
CHMP5	CHMP5	SPTLC1	SPTLC1	HCN3	HCN3	OBSCN	OBSCN
NFX1	NFX1	NDUFB2	NDUFB2	ASH1L	ASH1L	TRIM17	TRIM17
DIMT1	DIMT1	TFAP4	TFAP4	DAP3	DAP3	GALNT2	GALNT2
EIF2AK1	EIF2AK1	PDCD7	PDCD7	YY1AP1	YY1AP1	COG2	COG2
SNX10	SNX10	RAB11FIP3	RAB11FIP3	GON4L	GON4L	DISC1	DISC1
SEPHS1	SEPHS1	GOLGA3	GOLGA3	SYT11	SYT11	SIPA1L2	SIPA1L2
MRPL28	MRPL28	CERS4	CERS4	RIT1	RIT1	MAP3K21	MAP3K21
ERO1B	ERO1B	AARS1	AARS1	UBQLN4	UBQLN4	COA6	COA6
ZFAND6	ZFAND6	TNRC6A	TNRC6A	SEMA4A	SEMA4A	IRF2BP2	IRF2BP2
ACOX3	ACOX3	EXOC1	EXOC1	SLC25A44	SLC25A44	TOMM20	TOMM20
MTMR2	MTMR2	OSBPL8	OSBPL8	PMF1	PMF1	ARID4B	ARID4B
TRIP6	TRIP6	PUS7	PUS7	BGLAP	BGLAP	LYST	LYST
PSMC5	PSMC5	LAMB1	LAMB1	SMG5	SMG5	ERO1B	ERO1B
UIMC1	UIMC1	TXNL1	TXNL1	GLMP	GLMP	EDARADD	EDARADD
OGFOD1	OGFOD1	ITGA6	ITGA6	CCT3	CCT3	LGALS8	LGALS8
ADD1	ADD1	FH	FH	NAXE	NAXE	HEATR1	HEATR1
TXNDC16	TXNDC16	CDV3	CDV3	GPATCH4	GPATCH4	ACTN2	ACTN2
NID2	NID2	ANGPT2	ANGPT2	RRNAD1	RRNAD1	MTR	MTR
ERGIC2	ERGIC2	SCFD1	SCFD1	MRPL24	MRPL24	RYR2	RYR2
DDX18	DDX18	G2E3	G2E3	FCRL3	FCRL3	FMN2	FMN2
KHSRP	KHSRP	HECTD1	HECTD1	PYHIN1	PYHIN1	EXO1	EXO1
DOCK9	DOCK9	TOX4	TOX4	IFI16	IFI16	SDCCAG8	SDCCAG8
PPP1R13B	PPP1R13B	MFSD11	MFSD11	VSIG8	VSIG8	HNRNPU	HNRNPU
C20orf194	C20orf194	LRRFIP2	LRRFIP2	SLAMF9	SLAMF9	CNST	CNST
ZNF343	ZNF343	SEC22C	SEC22C	PIGM	PIGM	AHCTF1	AHCTF1
XRN2	XRN2	XYLB	XYLB	PEX19	PEX19	ZNF496	ZNF496
SNX5	SNX5	FMO2	FMO2	COPA	COPA	ZNF692	ZNF692
MAPKAPK5	MAPKAPK5	MSH2	MSH2	NCSTN	NCSTN	PGBD2	PGBD2
ESF1	ESF1	DHPS	DHPS	VANGL2	VANGL2	FAM110C	FAM110C
RBBP9	RBBP9	EPB41L4B	EPB41L4B	CD84	CD84	SH3YL1	SH3YL1
SLC23A2	SLC23A2	PSMD5	PSMD5	ITLN1	ITLN1	TRAPPC12	TRAPPC12
TMEM230	TMEM230	BTAF1	BTAF1	USF1	USF1	RNASEH1	RNASEH1
KIF16B	KIF16B	IKZF5	IKZF5	UFC1	UFC1	RPS7	RPS7
ZNF302	ZNF302	SORBS1	SORBS1	PPOX	PPOX	CPSF3	CPSF3
GANAB	GANAB	WAC	WAC	TOMM40L	TOMM40L	YWHAQ	YWHAQ
DHX32	DHX32	CREM	CREM	SDHC	SDHC	TAF1B	TAF1B
GPATCH2L	GPATCH2L	SRPK1	SRPK1	FCGR2A	FCGR2A	RRM2	RRM2
LTBP4	LTBP4	TMEM14A	TMEM14A	FCGR3A	FCGR3A	E2F6	E2F6
NDUFB2	NDUFB2	CDC5L	CDC5L	DUSP12	DUSP12	NBAS	NBAS
TFAP4	TFAP4	ITPR3	ITPR3	ATF6	ATF6	DDX1	DDX1
RAB11FIP3	RAB11FIP3	SIRT1	SIRT1	UHMK1	UHMK1	RDH14	RDH14
GOLGA3	GOLGA3	TMED1	TMED1	LMX1A	LMX1A	WDR35	WDR35
CERS4	CERS4	ERMP1	ERMP1	ALDH9A1	ALDH9A1	LAPTM4A	LAPTM4A
AARS1	AARS1	NRP1	NRP1	TMCO1	TMCO1	PUM2	PUM2
TNRC6A	TNRC6A	MZF1	MZF1	POGK	POGK	LDAH	LDAH
EXOC1	EXOC1	OCEL1	OCEL1	TADA1	TADA1	UBXN2A	UBXN2A
OSBPL8	OSBPL8	FBXL19	FBXL19	CREG1	CREG1	SF3B6	SF3B6
PUS7	PUS7	SETD1A	SETD1A	MPZL1	MPZL1	ITSN2	ITSN2
LAMB1	LAMB1	TECR	TECR	DCAF6	DCAF6	NCOA1	NCOA1
DLD	DLD	TIMM13	TIMM13	TBX19	TBX19	POMC	POMC
WDR7	WDR7	MTAP	MTAP	NME7	NME7	DNMT3A	DNMT3A
ITGA6	ITGA6	IZUMO4	IZUMO4	C1orf112	C1orf112	DTNB	DTNB
FH	FH	ARVCF	ARVCF	SELL	SELL	SELENOI	SELENOI
ANGPT2	ANGPT2	KLHL22	KLHL22	METTL18	METTL18	OST4	OST4
SLC7A8	SLC7A8	MED15	MED15	SCYL3	SCYL3	EMILIN1	EMILIN1
RNF31	RNF31	BCL2L13	BCL2L13	KIFAP3	KIFAP3	ATRAID	ATRAID
SCFD1	SCFD1	DDT	DDT	GORAB	GORAB	CAD	CAD
G2E3	G2E3	CABIN1	CABIN1	PRRX1	PRRX1	IFT172	IFT172
SUPT16H	SUPT16H	MAPK1	MAPK1	FMO2	FMO2	WDR43	WDR43
TOX4	TOX4	HIRA	HIRA	FMO4	FMO4	YPEL5	YPEL5
TBX15	TBX15	HPS4	HPS4	PRRC2C	PRRC2C	MEMO1	MEMO1
PHGDH	PHGDH	PATZ1	PATZ1	VAMP4	VAMP4	SPAST	SPAST
RFFL	RFFL	TFIP11	TFIP11	DNM3	DNM3	BIRC6	BIRC6
MFSD11	MFSD11	TTC28	TTC28	PIGC	PIGC	TTC27	TTC27
LRRFIP2	LRRFIP2	GTPBP1	GTPBP1	SUCO	SUCO	LTBP1	LTBP1
XYLB	XYLB	RAB36	RAB36	SERPINC1	SERPINC1	FEZ2	FEZ2
CBX5	CBX5	RHBDD3	RHBDD3	RABGAP1L	RABGAP1L	STRN	STRN
FMO2	FMO2	HMGXB4	HMGXB4	MRPS14	MRPS14	HEATR5B	HEATR5B
MSH2	MSH2	MCAT	MCAT	SEC16B	SEC16B	EIF2AK2	EIF2AK2
DHPS	DHPS	TSPO	TSPO	RALGPS2	RALGPS2	CEBPZOS	CEBPZOS
EPB41L4B	EPB41L4B	ZMAT5	ZMAT5	FAM20B	FAM20B	CEBPZ	CEBPZ
PSMD5	PSMD5	MTMR3	MTMR3	TOR1AIP2	TOR1AIP2	CDC42EP3	CDC42EP3
IKZF5	IKZF5	PNPLA3	PNPLA3	TOR1AIP1	TOR1AIP1	HNRNPLL	HNRNPLL
SORBS1	SORBS1	MYH9	MYH9	ACBD6	ACBD6	SRSF7	SRSF7
WAC	WAC	EIF3D	EIF3D	KIAA1614	KIAA1614	DHX57	DHX57
CREM	CREM	SLC25A17	SLC25A17	MR1	MR1	SOS1	SOS1
TMEM14A	TMEM14A	L3MBTL2	L3MBTL2	RNASEL	RNASEL	THUMPD2	THUMPD2
CDC5L	CDC5L	ZC3H7B	ZC3H7B	NPL	NPL	EML4	EML4
ITPR3	ITPR3	ACO2	ACO2	SMG7	SMG7	MTA3	MTA3
ZNF184	ZNF184	DESI1	DESI1	NCF2	NCF2	HAAO	HAAO
IFT74	IFT74	BRD1	BRD1	ARPC5	ARPC5	PLEKHH2	PLEKHH2
JAK2	JAK2	KHNYN	KHNYN	RGL1	RGL1	DYNC2LI1	DYNC2LI1
TMED1	TMED1	FKBP3	FKBP3	TSEN15	TSEN15	PREPL	PREPL
ABLIM1	ABLIM1	SOS2	SOS2	EDEM3	EDEM3	SRBD1	SRBD1
RAB18	RAB18	CNIH1	CNIH1	RNF2	RNF2	PIGF	PIGF
NRP1	NRP1	ATP6V1D	ATP6V1D	TRMT1L	TRMT1L	SOCS5	SOCS5
OCEL1	OCEL1	TMED8	TMED8	SWT1	SWT1	TTC7A	TTC7A
ATP5F1D	ATP5F1D	SPTLC2	SPTLC2	IVNS1ABP	IVNS1ABP	MCFD2	MCFD2
NDUFB7	NDUFB7	ALKBH1	ALKBH1	TPR	TPR	MSH2	MSH2
TECR	TECR	SNW1	SNW1	RGS18	RGS18	FBXO11	FBXO11
TIMM13	TIMM13	HIF1A	HIF1A	UCHL5	UCHL5	LHCGR	LHCGR
CDC34	CDC34	EIF5	EIF5	KCNT2	KCNT2	STON1-GTF2A1L	STON1-GTF2A1L
MTAP	MTAP	ZC3H14	ZC3H14	CFH	CFH	NRXN1	NRXN1
IZUMO4	IZUMO4	PPP4R3A	PPP4R3A	ZBTB41	ZBTB41	ASB3	ASB3
ARVCF	ARVCF	TRIP11	TRIP11	NR5A2	NR5A2	RTN4	RTN4
KLHL22	KLHL22	APEX1	APEX1	KIF14	KIF14	RPS27A	RPS27A
MED15	MED15	ARHGAP5	ARHGAP5	DDX59	DDX59	MTIF2	MTIF2
DDT	DDT	SRP54	SRP54	CAMSAP2	CAMSAP2	CCDC88A	CCDC88A
CABIN1	CABIN1	PRORP	PRORP	TMEM9	TMEM9	EFEMP1	EFEMP1
PES1	PES1	EMC9	EMC9	IPO9	IPO9	FANCL	FANCL
GRK3	GRK3	ABHD12	ABHD12	SHISA4	SHISA4	USP34	USP34
HIRA	HIRA	IFT52	IFT52	TIMM17A	TIMM17A	FAM161A	FAM161A
HPS4	HPS4	PFDN4	PFDN4	RNPEP	RNPEP	EHBP1	EHBP1
TFIP11	TFIP11	RAE1	RAE1	ARL8A	ARL8A	WDPCP	WDPCP
TTC28	TTC28	DIDO1	DIDO1	KDM5B	KDM5B	VPS54	VPS54
GTPBP1	GTPBP1	GID8	GID8	RABIF	RABIF	PELI1	PELI1
POLDIP3	POLDIP3	CSNK2A1	CSNK2A1	KLHL12	KLHL12	SERTAD2	SERTAD2
RAB36	RAB36	SEC23B	SEC23B	TMEM183A	TMEM183A	RAB1A	RAB1A
SUN2	SUN2	HCK	HCK	SNRPE	SNRPE	SPRED2	SPRED2
MCAT	MCAT	TM9SF4	TM9SF4	ETNK2	ETNK2	MEIS1	MEIS1
TSPO	TSPO	KIF3B	KIF3B	MDM4	MDM4	PLEK	PLEK
ZMAT5	ZMAT5	MANBAL	MANBAL	LRRN2	LRRN2	FBXO48	FBXO48
RBFOX2	RBFOX2	MAPRE1	MAPRE1	RBBP5	RBBP5	APLF	APLF
MIEF1	MIEF1	JAG1	JAG1	DSTYK	DSTYK	ANTXR1	ANTXR1
PNPLA3	PNPLA3	ACOT8	ACOT8	ELK4	ELK4	ANXA4	ANXA4
MYH9	MYH9	RBFA	RBFA	NUCKS1	NUCKS1	TIA1	TIA1
TXN2	TXN2	USP14	USP14	SLC41A1	SLC41A1	FAM136A	FAM136A
EIF3D	EIF3D	VAPA	VAPA	FCMR	FCMR	ANKRD53	ANKRD53
IFT27	IFT27	METTL4	METTL4	CR1	CR1	NAGK	NAGK
SLC25A17	SLC25A17	POLI	POLI	TRAF3IP3	TRAF3IP3	MCEE	MCEE
L3MBTL2	L3MBTL2	MIB1	MIB1	HHAT	HHAT	MPHOSPH10	MPHOSPH10
RANGAP1	RANGAP1	KLF5	KLF5	RCOR3	RCOR3	ZNF638	ZNF638
ACO2	ACO2	STK24	STK24	TRAF5	TRAF5	EXOC6B	EXOC6B
DESI1	DESI1	ARHGEF7	ARHGEF7	NENF	NENF	PRADC1	PRADC1
BRD1	BRD1	FGF9	FGF9	NSL1	NSL1	FBXO41	FBXO41
ZBED4	ZBED4	MRPS31	MRPS31	FLVCR1	FLVCR1	ALMS1	ALMS1
KHNYN	KHNYN	VWA8	VWA8	VASH2	VASH2	TPRKB	TPRKB
FKBP3	FKBP3	KATNAL1	KATNAL1	ANGEL2	ANGEL2	DUSP11	DUSP11
SOS2	SOS2	INTS6	INTS6	RPS6KC1	RPS6KC1	STAMBP	STAMBP
NIN	NIN	NUP93	NUP93	PTPN14	PTPN14	DGUOK	DGUOK
PSMC6	PSMC6	NFAT5	NFAT5	ESRRG	ESRRG	WBP1	WBP1
CNIH1	CNIH1	POLR2C	POLR2C	GPATCH2	GPATCH2	MOGS	MOGS
ATP6V1D	ATP6V1D	MMP15	MMP15	RRP15	RRP15	CCDC142	CCDC142
PSMA3	PSMA3	PSMD7	PSMD7	LYPLAL1	LYPLAL1	TTC31	TTC31
TMED8	TMED8	COG4	COG4	RAB3GAP2	RAB3GAP2	HTRA2	HTRA2
SPTLC2	SPTLC2	WDR59	WDR59	TAF1A	TAF1A	SEMA4F	SEMA4F
SNW1	SNW1	MON1B	MON1B	MIA3	MIA3	MRPL19	MRPL19
DHRS7	DHRS7	AXIN1	AXIN1	BROX	BROX	GCFC2	GCFC2
PPM1A	PPM1A	USP10	USP10	AIDA	AIDA	KCMF1	KCMF1
SUSD6	SUSD6	STUB1	STUB1	DISP1	DISP1	USP39	USP39
TRIP11	TRIP11	UBE2I	UBE2I	TLR5	TLR5	C2orf68	C2orf68
APEX1	APEX1	CAPN15	CAPN15	CAPN2	CAPN2	ST3GAL5	ST3GAL5
ARHGAP5	ARHGAP5	GSPT1	GSPT1	TP53BP2	TP53BP2	POLR1A	POLR1A
EMC9	EMC9	GGA2	GGA2	FBXO28	FBXO28	IMMT	IMMT
SEC23A	SEC23A	DNAJA3	DNAJA3	DEGS1	DEGS1	KDM3A	KDM3A
ABHD12	ABHD12	KAT8	KAT8	NVL	NVL	CHMP3	CHMP3
SGK2	SGK2	CCP110	CCP110	LBR	LBR	RNF103	RNF103
IFT52	IFT52	HERC1	HERC1	ENAH	ENAH	FABP1	FABP1
CSTF1	CSTF1	MTFMT	MTFMT	PYCR2	PYCR2	EIF2AK3	EIF2AK3
RAE1	RAE1	FAH	FAH	SDE2	SDE2	ZNF514	ZNF514
PRELID3B	PRELID3B	TMEM87A	TMEM87A	ACBD3	ACBD3	TMEM127	TMEM127
DIDO1	DIDO1	CEP152	CEP152	PARP1	PARP1	NCAPH	NCAPH
GID8	GID8	DTWD1	DTWD1	COQ8A	COQ8A	ANKRD39	ANKRD39
ARFRP1	ARFRP1	TJP1	TJP1	CDC42BPA	CDC42BPA	COX5B	COX5B
CDS2	CDS2	EIF3J	EIF3J	ZNF678	ZNF678	ZAP70	ZAP70
SEC23B	SEC23B	ZDHHC2	ZDHHC2	SNAP47	SNAP47	TMEM131	TMEM131
TM9SF4	TM9SF4	ZFAND1	ZFAND1	MRPL55	MRPL55	COA5	COA5
KIF3B	KIF3B	CPQ	CPQ	OBSCN	OBSCN	LYG1	LYG1
MANBAL	MANBAL	NIPAL2	NIPAL2	RNF187	RNF187	PDCL3	PDCL3
MAPRE1	MAPRE1	STK3	STK3	NUP133	NUP133	CNOT11	CNOT11
TTI1	TTI1	RAB2A	RAB2A	GALNT2	GALNT2	MAP4K4	MAP4K4
RPRD1B	RPRD1B	ARMC1	ARMC1	COG2	COG2	IL1R1	IL1R1
ACOT8	ACOT8	TRPS1	TRPS1	AGT	AGT	IL18RAP	IL18RAP
RBFA	RBFA	NCALD	NCALD	ARV1	ARV1	TGFBRAP1	TGFBRAP1
VAPA	VAPA	MTMR9	MTMR9	C1orf131	C1orf131	UXS1	UXS1
METTL4	METTL4	UBXN8	UBXN8	GNPAT	GNPAT	LIMS1	LIMS1
ANKRD12	ANKRD12	ERICH1	ERICH1	TSNAX	TSNAX	NPHP1	NPHP1
POLI	POLI	ARHGEF10	ARHGEF10	DISC1	DISC1	BUB1	BUB1
MIB1	MIB1	KCTD9	KCTD9	PCNX2	PCNX2	BCL2L11	BCL2L11
RBBP8	RBBP8	LIN7B	LIN7B	MAP3K21	MAP3K21	ANAPC1	ANAPC1
RIOK3	RIOK3	PLEKHJ1	PLEKHJ1	KCNK1	KCNK1	TMEM87B	TMEM87B
EEA1	EEA1	SF3A2	SF3A2	COA6	COA6	ZC3H8	ZC3H8
NDFIP2	NDFIP2	C19orf53	C19orf53	TARBP1	TARBP1	ZC3H6	ZC3H6
KLF5	KLF5	ZNF419	ZNF419	TOMM20	TOMM20	POLR1B	POLR1B
STK24	STK24	URI1	URI1	GGPS1	GGPS1	CHCHD5	CHCHD5
ARHGEF7	ARHGEF7	TIMM50	TIMM50	ARID4B	ARID4B	CKAP2L	CKAP2L
FGF9	FGF9	TBCB	TBCB	LYST	LYST	IL1RN	IL1RN
SUPT20H	SUPT20H	POLR2I	POLR2I	GPR137B	GPR137B	PSD4	PSD4
KPNA3	KPNA3	FZR1	FZR1	ERO1B	ERO1B	RABL2A	RABL2A
INTS6	INTS6	MRPL4	MRPL4	LGALS8	LGALS8	SLC35F5	SLC35F5
POLR2C	POLR2C	ETFB	ETFB	HEATR1	HEATR1	ACTR3	ACTR3
MMP15	MMP15	BABAM1	BABAM1	MTR	MTR	DDX18	DDX18
CYB5B	CYB5B	CDC37	CDC37	RYR2	RYR2	CCDC93	CCDC93
NME3	NME3	RABAC1	RABAC1	FMN2	FMN2	EN1	EN1
VAC14	VAC14	GRWD1	GRWD1	CEP170	CEP170	C2orf76	C2orf76
TANGO6	TANGO6	CLEC11A	CLEC11A	SDCCAG8	SDCCAG8	PTPN4	PTPN4
COG4	COG4	CARD8	CARD8	CNST	CNST	EPB41L5	EPB41L5
SLC7A6OS	SLC7A6OS	ZNF175	ZNF175	SCCPDH	SCCPDH	RALB	RALB
WDR59	WDR59	TMEM205	TMEM205	AHCTF1	AHCTF1	ERCC3	ERCC3
MON1B	MON1B	PPP2R1A	PPP2R1A	ZNF496	ZNF496	MAP3K2	MAP3K2
AXIN1	AXIN1	GCDH	GCDH	SH3BP5L	SH3BP5L	POLR2D	POLR2D
MPG	MPG	TMEM147	TMEM147	ZNF692	ZNF692	AMMECR1L	AMMECR1L
HSDL1	HSDL1	SUGP1	SUGP1	ACP1	ACP1	SAP130	SAP130
USP10	USP10	SIPA1L3	SIPA1L3	SH3YL1	SH3YL1	UGGT1	UGGT1
STUB1	STUB1	RUNDC3B	RUNDC3B	TRAPPC12	TRAPPC12	MZT2B	MZT2B
ZNF174	ZNF174	GTPBP10	GTPBP10	RNASEH1	RNASEH1	CCDC115	CCDC115
UBFD1	UBFD1	PMPCB	PMPCB	RPS7	RPS7	IMP4	IMP4
ELOB	ELOB	BET1	BET1	KIDINS220	KIDINS220	PTPN18	PTPN18
DNAJA3	DNAJA3	SP4	SP4	ASAP2	ASAP2	NCKAP5	NCKAP5
BFAR	BFAR	WDR91	WDR91	ITGB1BP1	ITGB1BP1	CCNT2	CCNT2
RBL2	RBL2	MTPN	MTPN	CPSF3	CPSF3	RAB3GAP1	RAB3GAP1
KAT8	KAT8	LMBR1	LMBR1	ADAM17	ADAM17	R3HDM1	R3HDM1
CCP110	CCP110	HIBADH	HIBADH	TAF1B	TAF1B	UBXN4	UBXN4
HERC1	HERC1	FKBP14	FKBP14	CYS1	CYS1	KYNU	KYNU
DTWD1	DTWD1	PLEKHA8	PLEKHA8	PDIA6	PDIA6	EPC2	EPC2
TJP1	TJP1	GARS1	GARS1	ROCK2	ROCK2	MMADHC	MMADHC
EIF3J	EIF3J	WASL	WASL	E2F6	E2F6	RND3	RND3
SPG11	SPG11	PCOLCE	PCOLCE	TRIB2	TRIB2	RIF1	RIF1
SLC30A4	SLC30A4	C1GALT1	C1GALT1	NBAS	NBAS	STAM2	STAM2
CSPP1	CSPP1	GLCCI1	GLCCI1	DDX1	DDX1	PRPF40A	PRPF40A
ZDHHC2	ZDHHC2	ZNF862	ZNF862	SMC6	SMC6	RPRM	RPRM
ZFAND1	ZFAND1	MEOX2	MEOX2	RDH14	RDH14	CYTIP	CYTIP
CPQ	CPQ	ANKMY2	ANKMY2	WDR35	WDR35	PKP4	PKP4
UBE2W	UBE2W	RARRES2	RARRES2	LAPTM4A	LAPTM4A	TANC1	TANC1
RAB2A	RAB2A	CHCHD3	CHCHD3	HS1BP3	HS1BP3	WDSUB1	WDSUB1
EMC2	EMC2	POLD2	POLD2	LDAH	LDAH	PLA2R1	PLA2R1
NCALD	NCALD	TBL2	TBL2	UBXN2A	UBXN2A	TANK	TANK
UBR5	UBR5	FKTN	FKTN	WDCP	WDCP	COBLL1	COBLL1
ERI1	ERI1	FSD1L	FSD1L	FAM228B	FAM228B	CSRNP3	CSRNP3
MTMR9	MTMR9	TMEM245	TMEM245	ITSN2	ITSN2	TTC21B	TTC21B
UBXN8	UBXN8	TLE4	TLE4	NCOA1	NCOA1	FASTKD1	FASTKD1
ERICH1	ERICH1	SUSD1	SUSD1	POMC	POMC	PPIG	PPIG
TUSC3	TUSC3	KDM4C	KDM4C	DNMT3A	DNMT3A	SSB	SSB
ARHGEF10	ARHGEF10	FUBP3	FUBP3	DTNB	DTNB	GORASP2	GORASP2
KCTD9	KCTD9	CREB3	CREB3	ASXL2	ASXL2	TLK1	TLK1
LIN7B	LIN7B	RGP1	RGP1	HADHB	HADHB	CYBRD1	CYBRD1
FCGRT	FCGRT	DDX58	DDX58	SELENOI	SELENOI	DYNC1I2	DYNC1I2
PIH1D1	PIH1D1	EDF1	EDF1	ATRAID	ATRAID	HAT1	HAT1
DOT1L	DOT1L	PIP5K1B	PIP5K1B	SLC5A6	SLC5A6	SLC25A12	SLC25A12
C19orf53	C19orf53	UBE2R2	UBE2R2	CAD	CAD	SP3	SP3
CCDC61	CCDC61	ABHD17B	ABHD17B	SNX17	SNX17	CIR1	CIR1
ZNF419	ZNF419	CCNJ	CCNJ	PPM1G	PPM1G	SCRN3	SCRN3
URI1	URI1	GATA3	GATA3	NRBP1	NRBP1	ATF2	ATF2
ANKRD27	ANKRD27	PHYH	PHYH	SLC4A1AP	SLC4A1AP	MTX2	MTX2
TBCB	TBCB	ERLIN1	ERLIN1	YPEL5	YPEL5	AGPS	AGPS
POLR2I	POLR2I	EIF3A	EIF3A	DPY30	DPY30	TTC30B	TTC30B
FZR1	FZR1	MAPK8	MAPK8	SPAST	SPAST	RBM45	RBM45
MRPL4	MRPL4	SEC23IP	SEC23IP	SLC30A6	SLC30A6	PRKRA	PRKRA
ETFB	ETFB	ATE1	ATE1	NLRC4	NLRC4	FKBP7	FKBP7
BABAM1	BABAM1	PLEKHA1	PLEKHA1	YIPF4	YIPF4	PLEKHA3	PLEKHA3
GRWD1	GRWD1	BMPR1A	BMPR1A	TTC27	TTC27	TTN	TTN
CARD8	CARD8	MINPP1	MINPP1	CRIM1	CRIM1	ITGA4	ITGA4
ZNF175	ZNF175	SFXN3	SFXN3	FEZ2	FEZ2	CERKL	CERKL
PPP2R1A	PPP2R1A	FBXL15	FBXL15	STRN	STRN	PDE1A	PDE1A
GCDH	GCDH	LHPP	LHPP	HEATR5B	HEATR5B	DNAJC10	DNAJC10
RPL18A	RPL18A	LARP4B	LARP4B	GPATCH11	GPATCH11	DUSP19	DUSP19
COPE	COPE	BCCIP	BCCIP	CEBPZOS	CEBPZOS	SLC40A1	SLC40A1
DDX49	DDX49	MTPAP	MTPAP	CEBPZ	CEBPZ	OSGEPL1	OSGEPL1
ARMC6	ARMC6	EBF3	EBF3	PRKD3	PRKD3	PMS1	PMS1
TMEM147	TMEM147	TASOR2	TASOR2	ATL2	ATL2	INPP1	INPP1
ZNF14	ZNF14	XPNPEP1	XPNPEP1	HNRNPLL	HNRNPLL	NAB1	NAB1
AVL9	AVL9	SMC3	SMC3	GALM	GALM	GLS	GLS
GTPBP10	GTPBP10	SHOC2	SHOC2	SRSF7	SRSF7	SLC39A10	SLC39A10
CDK6	CDK6	TFAM	TFAM	DHX57	DHX57	CCDC150	CCDC150
PMPCB	PMPCB	CUL2	CUL2	ARHGEF33	ARHGEF33	ANKRD44	ANKRD44
DNAJC2	DNAJC2	ZMIZ1	ZMIZ1	SOS1	SOS1	SF3B1	SF3B1
SP4	SP4	FBXL20	FBXL20	MAP4K3	MAP4K3	COQ10B	COQ10B
WDR91	WDR91	CASC3	CASC3	THUMPD2	THUMPD2	RFTN2	RFTN2
MTPN	MTPN	ASPA	ASPA	SLC8A1	SLC8A1	TYW5	TYW5
TTC26	TTC26	TUBD1	TUBD1	EML4	EML4	SGO2	SGO2
LMBR1	LMBR1	GOSR2	GOSR2	OXER1	OXER1	KCTD18	KCTD18
HIBADH	HIBADH	PNPO	PNPO	HAAO	HAAO	AOX1	AOX1
TAX1BP1	TAX1BP1	MED13	MED13	THADA	THADA	BZW1	BZW1
FKBP14	FKBP14	RNF167	RNF167	PLEKHH2	PLEKHH2	CLK1	CLK1
PLEKHA8	PLEKHA8	NUP88	NUP88	DYNC2LI1	DYNC2LI1	NIF3L1	NIF3L1
WASL	WASL	C1QBP	C1QBP	PREPL	PREPL	CASP10	CASP10
C1GALT1	C1GALT1	GOSR1	GOSR1	SRBD1	SRBD1	FZD7	FZD7
ZNHIT1	ZNHIT1	DRG2	DRG2	PRKCE	PRKCE	WDR12	WDR12
GLCCI1	GLCCI1	C17orf75	C17orf75	RHOQ	RHOQ	ABI2	ABI2
ZNF862	ZNF862	PEX12	PEX12	PIGF	PIGF	CD28	CD28
MEOX2	MEOX2	RAB5C	RAB5C	CRIPT	CRIPT	INO80D	INO80D
RARRES2	RARRES2	ABCC3	ABCC3	MCFD2	MCFD2	FASTKD2	FASTKD2
RHEB	RHEB	SMURF2	SMURF2	CALM2	CALM2	METTL21A	METTL21A
POLD2	POLD2	RAB34	RAB34	MSH2	MSH2	IDH1	IDH1
EIF4H	EIF4H	TMEM33	TMEM33	MSH6	MSH6	ACADL	ACADL
SPIN1	SPIN1	LAMTOR3	LAMTOR3	PPP1R21	PPP1R21	LANCL1	LANCL1
TMEM245	TMEM245	UBE2D3	UBE2D3	LHCGR	LHCGR	ERBB4	ERBB4
OGN	OGN	ELF2	ELF2	STON1-GTF2A1L	STON1-GTF2A1L	IKZF2	IKZF2
ECM2	ECM2	GRPEL1	GRPEL1	ERLEC1	ERLEC1	SPAG16	SPAG16
TLE4	TLE4	CLCN3	CLCN3	PSME4	PSME4	BARD1	BARD1
SUSD1	SUSD1	AADAT	AADAT	RTN4	RTN4	ATIC	ATIC
KDM4C	KDM4C	SEPSECS	SEPSECS	RPS27A	RPS27A	SMARCAL1	SMARCAL1
FUBP3	FUBP3	TRIM2	TRIM2	MTIF2	MTIF2	RPL37A	RPL37A
CREB3	CREB3	TBC1D19	TBC1D19	CCDC88A	CCDC88A	CXCR1	CXCR1
MPDZ	MPDZ	NSD2	NSD2	CFAP36	CFAP36	ARPC2	ARPC2
DDX58	DDX58	SH3D19	SH3D19	PNPT1	PNPT1	PNKD	PNKD
EDF1	EDF1	GLRB	GLRB	EFEMP1	EFEMP1	TMBIM1	TMBIM1
PIP5K1B	PIP5K1B	SNX25	SNX25	VRK2	VRK2	CNOT9	CNOT9
UBE2R2	UBE2R2	LRP2BP	LRP2BP	BCL11A	BCL11A	BCS1L	BCS1L
CCNJ	CCNJ	UGDH	UGDH	PEX13	PEX13	ZNF142	ZNF142
GATA3	GATA3	ZPR1	ZPR1	USP34	USP34	CYP27A1	CYP27A1
PHYH	PHYH	FNBP4	FNBP4	FAM161A	FAM161A	WNT10A	WNT10A
RAB11FIP2	RAB11FIP2	PUS3	PUS3	TMEM17	TMEM17	ZFAND2B	ZFAND2B
ERLIN1	ERLIN1	FOXRED1	FOXRED1	EHBP1	EHBP1	ATG9A	ATG9A
EIF3A	EIF3A	PPP6R3	PPP6R3	MDH1	MDH1	ANKZF1	ANKZF1
DDX50	DDX50	CCND1	CCND1	WDPCP	WDPCP	GLB1L	GLB1L
ATE1	ATE1	TMEM109	TMEM109	VPS54	VPS54	GMPPA	GMPPA
PLEKHA1	PLEKHA1	CHORDC1	CHORDC1	SERTAD2	SERTAD2	WDFY1	WDFY1
MICU1	MICU1	PANX1	PANX1	CEP68	CEP68	CUL3	CUL3
PPP3CB	PPP3CB	RNF141	RNF141	ACTR2	ACTR2	DOCK10	DOCK10
CCSER2	CCSER2	EIF4G2	EIF4G2	ETAA1	ETAA1	MFF	MFF
BMPR1A	BMPR1A	UBE4A	UBE4A	WDR92	WDR92	SP140	SP140
SFXN3	SFXN3	CBL	CBL	PNO1	PNO1	CAB39	CAB39
CPEB3	CPEB3	NUP98	NUP98	PPP3R1	PPP3R1	PSMD1	PSMD1
SUFU	SUFU	GTF2H1	GTF2H1	PLEK	PLEK	ARMC9	ARMC9
ANKRD26	ANKRD26	PPFIBP1	PPFIBP1	APLF	APLF	NCL	NCL
ACBD5	ACBD5	CAPRIN2	CAPRIN2	NFU1	NFU1	PDE6D	PDE6D
LHPP	LHPP	KCTD10	KCTD10	ANXA4	ANXA4	DIS3L2	DIS3L2
LARP4B	LARP4B	PTGES3	PTGES3	C2orf42	C2orf42	INPP5D	INPP5D
GTPBP4	GTPBP4	ACSS3	ACSS3	FAM136A	FAM136A	USP40	USP40
EDRF1	EDRF1	METAP2	METAP2	VAX2	VAX2	HJURP	HJURP
BCCIP	BCCIP	PARP11	PARP11	TEX261	TEX261	ILKAP	ILKAP
TASOR2	TASOR2	CDKN1B	CDKN1B	NAGK	NAGK	TRAF3IP1	TRAF3IP1
SMC3	SMC3	CDK2AP1	CDK2AP1	MCEE	MCEE	TWIST2	TWIST2
SHOC2	SHOC2	GTF2H3	GTF2H3	MPHOSPH10	MPHOSPH10	RNPEPL1	RNPEPL1
TFAM	TFAM	EIF2B1	EIF2B1	ZNF638	ZNF638	MTERF4	MTERF4
CCDC6	CCDC6	DDX55	DDX55	EXOC6B	EXOC6B	HDLBP	HDLBP
ZMIZ1	ZMIZ1	RFC5	RFC5	SMYD5	SMYD5	STK25	STK25
FBXL20	FBXL20	STX2	STX2	PRADC1	PRADC1	ATG4B	ATG4B
ASPA	ASPA	ADGRD1	ADGRD1	FBXO41	FBXO41	DTYMK	DTYMK
MTMR4	MTMR4	CAND1	CAND1	ALMS1	ALMS1	ING5	ING5
KPNB1	KPNB1	MDM1	MDM1	STAMBP	STAMBP	D2HGDH	D2HGDH
GOSR2	GOSR2	CNOT2	CNOT2	DGUOK	DGUOK	CNTN4	CNTN4
PNPO	PNPO	CPSF6	CPSF6	MOB1A	MOB1A	TRNT1	TRNT1
INTS2	INTS2	KRR1	KRR1	DCTN1	DCTN1	CRBN	CRBN
MED13	MED13	USP5	USP5	WDR54	WDR54	LRRN1	LRRN1
RNF167	RNF167	GNPTAB	GNPTAB	INO80B	INO80B	ITPR1	ITPR1
BLMH	BLMH	C12orf57	C12orf57	WBP1	WBP1	ARL8B	ARL8B
GOSR1	GOSR1	SUDS3	SUDS3	MOGS	MOGS	EDEM1	EDEM1
CCDC47	CCDC47	GOLT1B	GOLT1B	POLE4	POLE4	RAD18	RAD18
ABCC3	ABCC3	C2CD5	C2CD5	MRPL19	MRPL19	CAMK1	CAMK1
LUC7L3	LUC7L3	PHC1	PHC1	GCFC2	GCFC2	TADA3	TADA3
MMD	MMD	COX6A1	COX6A1	TGOLN2	TGOLN2	ATG7	ATG7
NAT9	NAT9	RIC8B	RIC8B	MAT2A	MAT2A	MKRN2	MKRN2
SLAIN2	SLAIN2	FGFR1OP2	FGFR1OP2	RNF181	RNF181	RAF1	RAF1
USP46	USP46	TDP2	TDP2	USP39	USP39	NUP210	NUP210
CHIC2	CHIC2	DSE	DSE	ST3GAL5	ST3GAL5	HDAC11	HDAC11
ELF2	ELF2	PAK1IP1	PAK1IP1	POLR1A	POLR1A	CHCHD4	CHCHD4
GAB1	GAB1	MCM9	MCM9	PTCD3	PTCD3	TMEM43	TMEM43
GRPEL1	GRPEL1	RNGTT	RNGTT	IMMT	IMMT	XPC	XPC
CLCN3	CLCN3	SERINC1	SERINC1	MRPL35	MRPL35	LSM3	LSM3
AADAT	AADAT	NCOA7	NCOA7	REEP1	REEP1	NR2C2	NR2C2
GALNT7	GALNT7	SASH1	SASH1	KDM3A	KDM3A	RBSN	RBSN
DHX15	DHX15	UST	UST	CHMP3	CHMP3	TBC1D5	TBC1D5
SEPSECS	SEPSECS	SRSF3	SRSF3	RMND5A	RMND5A	RAB5A	RAB5A
TRIM2	TRIM2	SOD2	SOD2	KRCC1	KRCC1	KAT2B	KAT2B
NSD2	NSD2	MRPL18	MRPL18	FABP1	FABP1	NKIRAS1	NKIRAS1
SH3D19	SH3D19	MCM3	MCM3	EIF2AK3	EIF2AK3	TOP2B	TOP2B
GLRB	GLRB	BAG2	BAG2	ZNF514	ZNF514	NGLY1	NGLY1
SNX25	SNX25	CCNC	CCNC	PROM2	PROM2	STT3B	STT3B
LRP2BP	LRP2BP	ASCC3	ASCC3	FAHD2A	FAHD2A	GPD1L	GPD1L
UGDH	UGDH	BVES	BVES	ANKRD36C	ANKRD36C	CMTM7	CMTM7
ZPR1	ZPR1	MED23	MED23	STARD7	STARD7	DYNC1LI1	DYNC1LI1
OSBP	OSBP	WASF1	WASF1	TMEM127	TMEM127	CNOT10	CNOT10
PUS3	PUS3	SMAP1	SMAP1	SNRNP200	SNRNP200	GLB1	GLB1
KMT5B	KMT5B	SOBP	SOBP	LMAN2L	LMAN2L	PDCD6IP	PDCD6IP
FOXRED1	FOXRED1	SNX3	SNX3	CNNM3	CNNM3	TRANK1	TRANK1
PPP6R3	PPP6R3	HBS1L	HBS1L	ANKRD23	ANKRD23	GOLGA4	GOLGA4
CCND1	CCND1	HECA	HECA	ANKRD36	ANKRD36	CTDSPL	CTDSPL
TMEM109	TMEM109	CUTA	CUTA	COX5B	COX5B	PLCD1	PLCD1
CHORDC1	CHORDC1	BICRAL	BICRAL	ZAP70	ZAP70	DLEC1	DLEC1
PANX1	PANX1	MRPL2	MRPL2	TMEM131	TMEM131	ACVR2B	ACVR2B
RNF141	RNF141	COX7A2	COX7A2	INPP4A	INPP4A	EXOG	EXOG
EIF4G2	EIF4G2	BTN2A1	BTN2A1	LIPT1	LIPT1	SLC25A38	SLC25A38
UBE4A	UBE4A	CLIC5	CLIC5	MITD1	MITD1	MYRIP	MYRIP
DDX6	DDX6	TBX18	TBX18	LYG1	LYG1	ZBTB47	ZBTB47
CBL	CBL	HARS2	HARS2	REV1	REV1	ZNF662	ZNF662
FBXO3	FBXO3	NUDT12	NUDT12	AFF3	AFF3	POMGNT2	POMGNT2
PDHX	PDHX	SEMA5A	SEMA5A	PDCL3	PDCL3	SNRK	SNRK
NUP98	NUP98	DAP	DAP	MAP4K4	MAP4K4	ABHD5	ABHD5
NDUFS8	NDUFS8	NME5	NME5	IL1R1	IL1R1	TCAIM	TCAIM
GTF2H1	GTF2H1	NNT	NNT	IL18RAP	IL18RAP	ZNF852	ZNF852
PPFIBP1	PPFIBP1	MRPS30	MRPS30	MRPS9	MRPS9	ZKSCAN7	ZKSCAN7
CAPRIN2	CAPRIN2	CERT1	CERT1	NCK2	NCK2	ZNF197	ZNF197
KCTD10	KCTD10	FAF2	FAF2	UXS1	UXS1	ZNF502	ZNF502
PTGES3	PTGES3	RNF130	RNF130	SULT1C4	SULT1C4	EXOSC7	EXOSC7
ACSS3	ACSS3	CLINT1	CLINT1	GCC2	GCC2	ZDHHC3	ZDHHC3
PARP11	PARP11	CNOT6	CNOT6	LIMS1	LIMS1	LARS2	LARS2
RAD51AP1	RAD51AP1	MSH3	MSH3	NPHP1	NPHP1	LZTFL1	LZTFL1
DUSP16	DUSP16	CCNG1	CCNG1	TMEM87B	TMEM87B	CCR1	CCR1
CREBL2	CREBL2	GOLPH3	GOLPH3	ZC3H8	ZC3H8	CCR5	CCR5
CDK2AP1	CDK2AP1	RAD1	RAD1	ZC3H6	ZC3H6	PTH1R	PTH1R
EIF2B1	EIF2B1	BRIX1	BRIX1	POLR1B	POLR1B	SCAP	SCAP
DDX55	DDX55	SKP1	SKP1	CHCHD5	CHCHD5	SMARCC1	SMARCC1
RFC5	RFC5	PPP2CA	PPP2CA	CKAP2L	CKAP2L	TMA7	TMA7
STX2	STX2	PPWD1	PPWD1	IL1RN	IL1RN	ATRIP	ATRIP
ADGRD1	ADGRD1	TRAPPC13	TRAPPC13	PSD4	PSD4	SHISA5	SHISA5
CAND1	CAND1	CSNK1A1	CSNK1A1	CBWD2	CBWD2	SLC26A6	SLC26A6
MDM1	MDM1	HMGXB3	HMGXB3	RABL2A	RABL2A	ARIH2	ARIH2
KRR1	KRR1	EHHADH	EHHADH	SLC35F5	SLC35F5	QRICH1	QRICH1
UHRF1BP1L	UHRF1BP1L	CRBN	CRBN	ACTR3	ACTR3	USP19	USP19
USP5	USP5	NPHP3	NPHP3	DDX18	DDX18	USP4	USP4
GNPTAB	GNPTAB	ARMC8	ARMC8	CCDC93	CCDC93	AMT	AMT
SUDS3	SUDS3	CEP70	CEP70	INSIG2	INSIG2	IP6K1	IP6K1
GOLT1B	GOLT1B	PRKAR2A	PRKAR2A	C2orf76	C2orf76	UBA7	UBA7
CMAS	CMAS	ACAP2	ACAP2	RALB	RALB	MST1R	MST1R
HCFC2	HCFC2	TFG	TFG	ERCC3	ERCC3	RBM6	RBM6
C2CD5	C2CD5	IFT57	IFT57	MAP3K2	MAP3K2	RBM5	RBM5
PHC1	PHC1	IQCG	IQCG	IWS1	IWS1	SLC38A3	SLC38A3
RIC8B	RIC8B	UMPS	UMPS	POLR2D	POLR2D	DOCK3	DOCK3
FGFR1OP2	FGFR1OP2	ATP6V1A	ATP6V1A	AMMECR1L	AMMECR1L	DCAF1	DCAF1
TDP2	TDP2	NEK11	NEK11	UGGT1	UGGT1	RRP9	RRP9
DSE	DSE	HEMK1	HEMK1	CCDC74B	CCDC74B	PARP3	PARP3
ASF1A	ASF1A	ACVR2B	ACVR2B	SMPD4	SMPD4	PCBP4	PCBP4
MCM9	MCM9	COMMD2	COMMD2	MZT2B	MZT2B	BAP1	BAP1
RNGTT	RNGTT	KLHL24	KLHL24	CCDC115	CCDC115	NT5DC2	NT5DC2
HINT3	HINT3	SSR3	SSR3	IMP4	IMP4	GNL3	GNL3
NCOA7	NCOA7	NKTR	NKTR	PTPN18	PTPN18	PBRM1	PBRM1
SASH1	SASH1	SPCS1	SPCS1	MZT2A	MZT2A	SPCS1	SPCS1
UST	UST	NEK4	NEK4	NCKAP5	NCKAP5	GLT8D1	GLT8D1
SRSF3	SRSF3	INO80D	INO80D	CCNT2	CCNT2	MUSTN1	MUSTN1
SOD2	SOD2	LMAN2L	LMAN2L	RAB3GAP1	RAB3GAP1	SFMBT1	SFMBT1
MRPL18	MRPL18	PIKFYVE	PIKFYVE	UBXN4	UBXN4	RFT1	RFT1
MCM3	MCM3	NCL	NCL	KYNU	KYNU	CCDC66	CCDC66
CAP2	CAP2	SLC35F5	SLC35F5	ARHGAP15	ARHGAP15	APPL1	APPL1
ZNF451	ZNF451	SF3B6	SF3B6	ACVR2A	ACVR2A	ARF4	ARF4
RAB23	RAB23	POMC	POMC	ORC4	ORC4	DENND6A	DENND6A
FBXL4	FBXL4	STAM2	STAM2	MBD5	MBD5	PXK	PXK
CCNC	CCNC	TANC1	TANC1	LYPD6	LYPD6	KCTD6	KCTD6
BVES	BVES	ASB3	ASB3	RBM43	RBM43	PTPRG	PTPRG
WASF1	WASF1	REEP6	REEP6	NMI	NMI	THOC7	THOC7
ACOT13	ACOT13	IFIH1	IFIH1	RIF1	RIF1	ATXN7	ATXN7
SOBP	SOBP	NDUFS7	NDUFS7	NEB	NEB	ADAMTS9	ADAMTS9
HBS1L	HBS1L	DOK1	DOK1	ARL5A	ARL5A	MAGI1	MAGI1
FIG4	FIG4	POLE4	POLE4	STAM2	STAM2	PROK2	PROK2
ARFGEF3	ARFGEF3	CCDC88A	CCDC88A	RPRM	RPRM	RYBP	RYBP
ADGRG6	ADGRG6	MRPL19	MRPL19	ACVR1C	ACVR1C	PPP4R2	PPP4R2
PHACTR2	PHACTR2	WDR75	WDR75	TANC1	TANC1	ZNF717	ZNF717
QKI	QKI	FANCL	FANCL	WDSUB1	WDSUB1	ZNF654	ZNF654
SENP6	SENP6	GLS	GLS	PLA2R1	PLA2R1	CGGBP1	CGGBP1
VEGFA	VEGFA	PECR	PECR	IFIH1	IFIH1	C3orf38	C3orf38
BTN2A1	BTN2A1	UNC50	UNC50	COBLL1	COBLL1	EPHA3	EPHA3
CLIC5	CLIC5	SF3B1	SF3B1	SCN2A	SCN2A	ARL13B	ARL13B
TBX18	TBX18	MOB4	MOB4	CSRNP3	CSRNP3	DHFR2	DHFR2
NUDT12	NUDT12	KDM3A	KDM3A	TTC21B	TTC21B	ARL6	ARL6
GHR	GHR	ZNF142	ZNF142	FASTKD1	FASTKD1	CLDND1	CLDND1
DAP	DAP	IL1R1	IL1R1	SSB	SSB	ST3GAL6	ST3GAL6
NME5	NME5	TAF1B	TAF1B	METTL5	METTL5	CMSS1	CMSS1
NNT	NNT	BIRC6	BIRC6	MYO3B	MYO3B	FILIP1L	FILIP1L
MRPS30	MRPS30	NOL10	NOL10	DCAF17	DCAF17	ZBTB11	ZBTB11
MRPS27	MRPS27	CEBPZ	CEBPZ	CYBRD1	CYBRD1	CEP97	CEP97
CERT1	CERT1	DCAF17	DCAF17	DYNC1I2	DYNC1I2	NXPE3	NXPE3
CLK4	CLK4	SLC25A12	SLC25A12	SLC25A12	SLC25A12	NFKBIZ	NFKBIZ
RNF130	RNF130	DARS1	DARS1	ITGA6	ITGA6	ALCAM	ALCAM
CLINT1	CLINT1	SRSF7	SRSF7	SP3	SP3	IFT57	IFT57
CNOT6	CNOT6	PNO1	PNO1	CIR1	CIR1	NECTIN3	NECTIN3
MSH3	MSH3	ORC4	ORC4	SCRN3	SCRN3	CD96	CD96
CCNG1	CCNG1	THADA	THADA	WIPF1	WIPF1	ABHD10	ABHD10
ARRDC3	ARRDC3	C2orf42	C2orf42	CHN1	CHN1	SLC35A5	SLC35A5
LNPEP	LNPEP	VAX2	VAX2	LNPK	LNPK	GTPBP8	GTPBP8
RAD1	RAD1	MSH6	MSH6	NFE2L2	NFE2L2	BOC	BOC
BRIX1	BRIX1	PRRX1	PRRX1	AGPS	AGPS	CFAP44	CFAP44
SKP1	SKP1	DNAJC16	DNAJC16	RBM45	RBM45	SPICE1	SPICE1
SEC24A	SEC24A	CEP104	CEP104	FKBP7	FKBP7	USF3	USF3
TCERG1	TCERG1	FAM20B	FAM20B	PLEKHA3	PLEKHA3	GRAMD1C	GRAMD1C
SMAD5	SMAD5	TCEANC2	TCEANC2	CWC22	CWC22	LSAMP	LSAMP
HMGXB3	HMGXB3	MRPL37	MRPL37	ITGA4	ITGA4	B4GALT4	B4GALT4
CPEB4	CPEB4	STXBP3	STXBP3	CERKL	CERKL	TMEM39A	TMEM39A
NPHP3	NPHP3	PARK7	PARK7	PDE1A	PDE1A	POGLUT1	POGLUT1
KPNA1	KPNA1	MECR	MECR	NCKAP1	NCKAP1	LRRC58	LRRC58
KAT2B	KAT2B	EDEM3	EDEM3	DUSP19	DUSP19	NDUFB4	NDUFB4
BCHE	BCHE	ATP5PB	ATP5PB	NUP35	NUP35	HGD	HGD
PDCD10	PDCD10	RAP1A	RAP1A	ZC3H15	ZC3H15	RABL3	RABL3
PRKAR2A	PRKAR2A	CAPZA1	CAPZA1	ITGAV	ITGAV	GTF2E1	GTF2E1
ACAP2	ACAP2	SCAMP3	SCAMP3	FAM171B	FAM171B	HCLS1	HCLS1
BBX	BBX	ASH1L	ASH1L	CALCRL	CALCRL	CD86	CD86
IQCG	IQCG	LAMTOR2	LAMTOR2	GULP1	GULP1	KPNA1	KPNA1
UMPS	UMPS	DOCK7	DOCK7	WDR75	WDR75	PARP9	PARP9
NCBP2	NCBP2	SRM	SRM	ASNSD1	ASNSD1	DTX3L	DTX3L
SNX4	SNX4	SWT1	SWT1	PMS1	PMS1	KALRN	KALRN
ATP6V1A	ATP6V1A	SLC35D1	SLC35D1	INPP1	INPP1	UMPS	UMPS
NEK11	NEK11	WLS	WLS	NAB1	NAB1	SLC12A8	SLC12A8
PLSCR4	PLSCR4	RO60	RO60	GLS	GLS	ZNF148	ZNF148
HEMK1	HEMK1	UCHL5	UCHL5	SLC39A10	SLC39A10	SNX4	SNX4
ACVR2B	ACVR2B	PHTF1	PHTF1	DNAH7	DNAH7	KLF15	KLF15
WDR48	WDR48	TTF2	TTF2	CCDC150	CCDC150	CHCHD6	CHCHD6
COMMD2	COMMD2	WARS2	WARS2	ANKRD44	ANKRD44	TPRA1	TPRA1
KLHL24	KLHL24	GNPAT	GNPAT	SF3B1	SF3B1	KBTBD12	KBTBD12
SSR3	SSR3	TSNAX	TSNAX	RFTN2	RFTN2	SEC61A1	SEC61A1
NKTR	NKTR	C1orf109	C1orf109	C2orf69	C2orf69	RUVBL1	RUVBL1
NEK4	NEK4	RRAGC	RRAGC	TYW5	TYW5	EEFSEC	EEFSEC
MOB1A	MOB1A	LGALS8	LGALS8	SPATS2L	SPATS2L	RPN1	RPN1
LMAN2L	LMAN2L	SIPA1L2	SIPA1L2	SGO2	SGO2	RAB7A	RAB7A
PIKFYVE	PIKFYVE	ZNF684	ZNF684	KCTD18	KCTD18	ACAD9	ACAD9
NCL	NCL	ACADM	ACADM	CASP10	CASP10	CNBP	CNBP
SLC35F5	SLC35F5	ADGRL2	ADGRL2	ALS2	ALS2	MBD4	MBD4
ACTR3	ACTR3	MFAP2	MFAP2	FZD7	FZD7	TMCC1	TMCC1
EPB41L5	EPB41L5	KLHL12	KLHL12	BMPR2	BMPR2	PIK3R4	PIK3R4
SF3B6	SF3B6	RBBP5	RBBP5	FAM117B	FAM117B	ATP2C1	ATP2C1
POMC	POMC	GBP3	GBP3	CARF	CARF	ASTE1	ASTE1
STAM2	STAM2	GBP1	GBP1	WDR12	WDR12	ACAD11	ACAD11
TANC1	TANC1	ERI3	ERI3	NRP2	NRP2	NPHP3	NPHP3
PSMD14	PSMD14	TMED5	TMED5	NDUFS1	NDUFS1	TOPBP1	TOPBP1
REEP6	REEP6	DR1	DR1	MDH1B	MDH1B	SRPRB	SRPRB
RPS15	RPS15	CNN3	CNN3	METTL21A	METTL21A	PPP2R3A	PPP2R3A
MOGS	MOGS	F3	F3	FZD5	FZD5	MSL2	MSL2
TTC31	TTC31	UTP25	UTP25	PLEKHM3	PLEKHM3	MRAS	MRAS
NDUFS7	NDUFS7	PLPPR4	PLPPR4	IDH1	IDH1	ESYT3	ESYT3
RTN4	RTN4	SLC35A3	SLC35A3	PIKFYVE	PIKFYVE	CEP70	CEP70
DOK1	DOK1	RCOR3	RCOR3	RPE	RPE	FAIM	FAIM
POLE4	POLE4	MAN1C1	MAN1C1	KANSL1L	KANSL1L	PIK3CB	PIK3CB
CCDC88A	CCDC88A	NSL1	NSL1	LANCL1	LANCL1	COPB2	COPB2
MRPL19	MRPL19	ARID1A	ARID1A	ERBB4	ERBB4	NMNAT3	NMNAT3
WDR75	WDR75	PPP1R8	PPP1R8	IKZF2	IKZF2	SLC25A36	SLC25A36
FANCL	FANCL	RCN2	RCN2	SPAG16	SPAG16	ZBTB38	ZBTB38
GLS	GLS	IFT46	IFT46	BARD1	BARD1	XRN1	XRN1
PAPOLG	PAPOLG	DDX59	DDX59	ATIC	ATIC	TRPC1	TRPC1
UNC50	UNC50	ATF6	ATF6	FN1	FN1	SLC9A9	SLC9A9
EHBP1	EHBP1	USP35	USP35	PECR	PECR	PLSCR4	PLSCR4
CHMP3	CHMP3	FILIP1	FILIP1	XRCC5	XRCC5	PLSCR1	PLSCR1
IL1R2	IL1R2	UBE3D	UBE3D	SMARCAL1	SMARCAL1	HLTF	HLTF
IL1R1	IL1R1	ANKRD13C	ANKRD13C	RPL37A	RPL37A	WWTR1	WWTR1
TAF1B	TAF1B	FBXL5	FBXL5	ARPC2	ARPC2	TSC22D2	TSC22D2
NOL10	NOL10	RXYLT1	RXYLT1	PNKD	PNKD	SELENOT	SELENOT
DCAF17	DCAF17	DCLRE1B	DCLRE1B	TMBIM1	TMBIM1	RAP2B	RAP2B
SLC25A12	SLC25A12	FOXO3	FOXO3	USP37	USP37	SLC33A1	SLC33A1
PLCL1	PLCL1	PKD2	PKD2	CNOT9	CNOT9	GMPS	GMPS
PNO1	PNO1	STBD1	STBD1	BCS1L	BCS1L	SSR3	SSR3
ORC4	ORC4	UBN1	UBN1	ZNF142	ZNF142	LXN	LXN
THADA	THADA	LDAH	LDAH	TTLL4	TTLL4	MFSD1	MFSD1
C2orf42	C2orf42	WDR35	WDR35	CYP27A1	CYP27A1	SMC4	SMC4
VAX2	VAX2	CYP20A1	CYP20A1	WNT10A	WNT10A	KPNA4	KPNA4
NFE2L2	NFE2L2	UBE2B	UBE2B	NHEJ1	NHEJ1	B3GALNT1	B3GALNT1
MSH6	MSH6	SENP5	SENP5	SLC23A3	SLC23A3	BCHE	BCHE
PLEKHA3	PLEKHA3	HEATR1	HEATR1	ZFAND2B	ZFAND2B	PDCD10	PDCD10
BCL9	BCL9	RAD23B	RAD23B	ANKZF1	ANKZF1	SERPINI1	SERPINI1
PRRX1	PRRX1	RAB14	RAB14	GLB1L	GLB1L	MYNN	MYNN
DNAJC16	DNAJC16	CNTRL	CNTRL	GMPPA	GMPPA	GPR160	GPR160
SCP2	SCP2	TRIM32	TRIM32	SGPP2	SGPP2	PHC3	PHC3
CEP104	CEP104	PPP6C	PPP6C	FARSB	FARSB	PLD1	PLD1
FAM20B	FAM20B	HSDL2	HSDL2	WDFY1	WDFY1	FNDC3B	FNDC3B
MRPL37	MRPL37	INVS	INVS	CUL3	CUL3	NAALADL2	NAALADL2
PARK7	PARK7	ALG2	ALG2	IRS1	IRS1	TBL1XR1	TBL1XR1
MECR	MECR	KDSR	KDSR	RHBDD1	RHBDD1	ZNF639	ZNF639
ATP5PB	ATP5PB	VPS4B	VPS4B	MFF	MFF	MFN1	MFN1
RAP1A	RAP1A	BBOF1	BBOF1	TRIP12	TRIP12	ACTL6A	ACTL6A
SCAMP3	SCAMP3	NEK9	NEK9	SP140	SP140	TTC14	TTC14
ASH1L	ASH1L	ACYP1	ACYP1	SP110	SP110	FXR1	FXR1
LAMTOR2	LAMTOR2	DNAL1	DNAL1	SP140L	SP140L	DNAJC19	DNAJC19
DOCK7	DOCK7	ACOT2	ACOT2	SP100	SP100	ATP11B	ATP11B
SLC35D1	SLC35D1	ABCD4	ABCD4	PSMD1	PSMD1	KLHL24	KLHL24
WLS	WLS	ALDH6A1	ALDH6A1	ARMC9	ARMC9	YEATS2	YEATS2
PRDM2	PRDM2	RHOQ	RHOQ	B3GNT7	B3GNT7	DVL3	DVL3
SRSF11	SRSF11	SUPT7L	SUPT7L	NCL	NCL	AP2M1	AP2M1
PHTF1	PHTF1	ATAD2B	ATAD2B	EIF4E2	EIF4E2	ABCF3	ABCF3
TTF2	TTF2	ATL2	ATL2	GIGYF2	GIGYF2	EIF4G1	EIF4G1
WARS2	WARS2	YPEL5	YPEL5	INPP5D	INPP5D	CHRD	CHRD
GNPAT	GNPAT	FAM98A	FAM98A	ATG16L1	ATG16L1	VPS8	VPS8
TSNAX	TSNAX	BCL11A	BCL11A	USP40	USP40	C3orf70	C3orf70
C1orf109	C1orf109	CRIPT	CRIPT	HJURP	HJURP	EHHADH	EHHADH
RRAGC	RRAGC	IFIT3	IFIT3	UBE2F	UBE2F	MAP3K13	MAP3K13
LGALS8	LGALS8	SMNDC1	SMNDC1	ILKAP	ILKAP	TRA2B	TRA2B
SIPA1L2	SIPA1L2	DENND10	DENND10	TRAF3IP1	TRAF3IP1	TBCCD1	TBCCD1
ZNF684	ZNF684	WDR11	WDR11	TWIST2	TWIST2	IL1RAP	IL1RAP
AKT3	AKT3	KANSL1	KANSL1	RNPEPL1	RNPEPL1	ATP13A4	ATP13A4
ACADM	ACADM	DUSP1	DUSP1	ANKMY1	ANKMY1	ACAP2	ACAP2
ADGRL2	ADGRL2	CAAP1	CAAP1	CAPN10	CAPN10	TM4SF19	TM4SF19
MFAP2	MFAP2	NUP43	NUP43	MTERF4	MTERF4	RNF168	RNF168
UAP1	UAP1	LRP11	LRP11	HDLBP	HDLBP	NRROS	NRROS
KLHL12	KLHL12	PCMT1	PCMT1	FARP2	FARP2	CEP19	CEP19
RBBP5	RBBP5	PLEKHG1	PLEKHG1	BOK	BOK	PIGX	PIGX
GBP3	GBP3	MYCT1	MYCT1	ATG4B	ATG4B	PAK2	PAK2
GBP1	GBP1	PCDHB14	PCDHB14	DTYMK	DTYMK	SENP5	SENP5
SLC2A1	SLC2A1	MRPS14	MRPS14	ING5	ING5	NCBP2	NCBP2
BLZF1	BLZF1	SNX19	SNX19	D2HGDH	D2HGDH	DLG1	DLG1
TMED5	TMED5	EPC1	EPC1	GAL3ST2	GAL3ST2	BDH1	BDH1
DR1	DR1	CCDC77	CCDC77	TRNT1	TRNT1	FYTTD1	FYTTD1
CNN3	CNN3	MTRF1	MTRF1	CRBN	CRBN	RUBCN	RUBCN
F3	F3	UFM1	UFM1	LRRN1	LRRN1	LRCH3	LRCH3
ABCD3	ABCD3	KBTBD7	KBTBD7	EDEM1	EDEM1	IQCG	IQCG
VAMP4	VAMP4	KDM3B	KDM3B	RAD18	RAD18	LMLN	LMLN
PTBP2	PTBP2	ZFP30	ZFP30	THUMPD3	THUMPD3	ZNF141	ZNF141
UTP25	UTP25	WASHC3	WASHC3	SETD5	SETD5	ZNF721	ZNF721
PLPPR4	PLPPR4	TARDBP	TARDBP	BRPF1	BRPF1	PIGG	PIGG
SYF2	SYF2	LYPLA1	LYPLA1	TADA3	TADA3	MYL5	MYL5
RSRP1	RSRP1	CRISPLD1	CRISPLD1	TTLL3	TTLL3	PCGF3	PCGF3
SLC35A3	SLC35A3	COIL	COIL	RPUSD3	RPUSD3	DGKQ	DGKQ
RCOR3	RCOR3	SCPEP1	SCPEP1	CIDEC	CIDEC	SPON2	SPON2
MTFR1L	MTFR1L	SPOP	SPOP	TATDN2	TATDN2	FAM53A	FAM53A
MAN1C1	MAN1C1	TBX4	TBX4	ATG7	ATG7	SLBP	SLBP
NSL1	NSL1	TENT4B	TENT4B	TAMM41	TAMM41	TMEM129	TMEM129
PPP1R8	PPP1R8	ZNF549	ZNF549	MKRN2	MKRN2	LETM1	LETM1
ESYT2	ESYT2	ZNF211	ZNF211	RAF1	RAF1	NSD2	NSD2
STAG1	STAG1	RNF2	RNF2	CAND2	CAND2	NELFA	NELFA
STK11	STK11	TRMT1L	TRMT1L	NUP210	NUP210	NAT8L	NAT8L
KMT2A	KMT2A	SEC22A	SEC22A	CHCHD4	CHCHD4	HAUS3	HAUS3
IFT46	IFT46	DESI2	DESI2	CCDC174	CCDC174	RNF4	RNF4
DDX59	DDX59	CAT	CAT	NR2C2	NR2C2	MFSD10	MFSD10
ATF6	ATF6	ZMYM2	ZMYM2	RBSN	RBSN	NOP14	NOP14
FASTKD2	FASTKD2	ZNF639	ZNF639	SH3BP5	SH3BP5	HTT	HTT
CREB1	CREB1	TMEM54	TMEM54	METTL6	METTL6	RGS12	RGS12
SPCS2	SPCS2	ZSCAN20	ZSCAN20	EAF1	EAF1	TMEM128	TMEM128
USP35	USP35	MTIF3	MTIF3	COLQ	COLQ	STX18	STX18
FILIP1	FILIP1	UBL3	UBL3	RAB5A	RAB5A	EVC	EVC
CASP8AP2	CASP8AP2	MTERF4	MTERF4	KAT2B	KAT2B	CRMP1	CRMP1
HMGN3	HMGN3	KIAA1191	KIAA1191	NGLY1	NGLY1	MAN2B2	MAN2B2
UBE3D	UBE3D	COPA	COPA	SLC4A7	SLC4A7	S100P	S100P
ANKRD13C	ANKRD13C	ZC3H7A	ZC3H7A	STT3B	STT3B	KIAA0232	KIAA0232
FBXO30	FBXO30	SHLD2	SHLD2	OSBPL10	OSBPL10	GRPEL1	GRPEL1
RNF146	RNF146	ZNF205	ZNF205	FBXL2	FBXL2	AFAP1	AFAP1
FBXL5	FBXL5	TRMT13	TRMT13	PDCD6IP	PDCD6IP	WDR1	WDR1
RXYLT1	RXYLT1	RWDD3	RWDD3	TRANK1	TRANK1	C1QTNF7	C1QTNF7
STBD1	STBD1	ZNF644	ZNF644	MLH1	MLH1	BST1	BST1
UBN1	UBN1	BBS9	BBS9	LRRFIP2	LRRFIP2	LDB2	LDB2
LDAH	LDAH	PMS2	PMS2	GOLGA4	GOLGA4	NCAPG	NCAPG
ELL2	ELL2	ZMIZ2	ZMIZ2	CTDSPL	CTDSPL	LCORL	LCORL
UBE2B	UBE2B	SEPTIN7	SEPTIN7	VILL	VILL	CCDC149	CCDC149
SENP5	SENP5	KLHL7	KLHL7	PLCD1	PLCD1	PI4K2B	PI4K2B
HEATR1	HEATR1	HERPUD2	HERPUD2	DLEC1	DLEC1	ZCCHC4	ZCCHC4
RAD23B	RAD23B	HNRNPA2B1	HNRNPA2B1	ACAA1	ACAA1	ANAPC4	ANAPC4
FKBP15	FKBP15	FAM126A	FAM126A	XYLB	XYLB	SMIM20	SMIM20
CNTRL	CNTRL	MRM2	MRM2	EXOG	EXOG	RBPJ	RBPJ
TRIM32	TRIM32	SMU1	SMU1	WDR48	WDR48	DTHD1	DTHD1
PPP6C	PPP6C	SLC25A51	SLC25A51	TTC21A	TTC21A	PGM2	PGM2
RBM18	RBM18	RECK	RECK	SLC25A38	SLC25A38	WDR19	WDR19
INVS	INVS	ACO1	ACO1	RPSA	RPSA	RFC1	RFC1
ALG2	ALG2	DCAF10	DCAF10	MYRIP	MYRIP	RPL9	RPL9
KDSR	KDSR	TRIM24	TRIM24	RPL14	RPL14	LIAS	LIAS
YLPM1	YLPM1	BICC1	BICC1	ZNF619	ZNF619	UGDH	UGDH
FCF1	FCF1	VPS26A	VPS26A	ZNF621	ZNF621	UBE2K	UBE2K
ACYP1	ACYP1	RBM19	RBM19	NKTR	NKTR	ATP8A1	ATP8A1
DNAL1	DNAL1	DDX54	DDX54	SEC22C	SEC22C	KCTD8	KCTD8
ACOT2	ACOT2	MED13L	MED13L	ZBTB47	ZBTB47	GNPDA2	GNPDA2
ABCD4	ABCD4	RASSF8	RASSF8	POMGNT2	POMGNT2	COMMD8	COMMD8
RBM25	RBM25	SSPN	SSPN	ABHD5	ABHD5	TEC	TEC
ALDH6A1	ALDH6A1	ITPR2	ITPR2	TCAIM	TCAIM	OCIAD1	OCIAD1
ZNF410	ZNF410	WWP1	WWP1	ZKSCAN7	ZKSCAN7	SGCB	SGCB
RHOQ	RHOQ	DDX39A	DDX39A	ZNF197	ZNF197	USP46	USP46
SUPT7L	SUPT7L	SPRYD7	SPRYD7	ZNF502	ZNF502	SCFD2	SCFD2
DNMT3A	DNMT3A	ATP7B	ATP7B	ZNF501	ZNF501	CLOCK	CLOCK
YPEL5	YPEL5	ZC3H13	ZC3H13	KIAA1143	KIAA1143	EXOC1	EXOC1
CRIPT	CRIPT	NLN	NLN	TMEM42	TMEM42	AASDH	AASDH
IDE	IDE	ATF1	ATF1	EXOSC7	EXOSC7	NOA1	NOA1
IFIT3	IFIT3	SPATS2	SPATS2	LARS2	LARS2	CENPC	CENPC
SMNDC1	SMNDC1	SMUG1	SMUG1	SACM1L	SACM1L	UBA6	UBA6
C10orf88	C10orf88	TTC21B	TTC21B	LZTFL1	LZTFL1	RUFY3	RUFY3
DENND10	DENND10	BAZ2B	BAZ2B	FYCO1	FYCO1	GRSF1	GRSF1
WDR11	WDR11	LPGAT1	LPGAT1	ALS2CL	ALS2CL	MOB1B	MOB1B
KANSL1	KANSL1	EXOSC9	EXOSC9	PTH1R	PTH1R	DCK	DCK
DUSP1	DUSP1	PLA2G12A	PLA2G12A	SETD2	SETD2	SLC4A4	SLC4A4
NUP43	NUP43	FAM210B	FAM210B	PTPN23	PTPN23	ADAMTS3	ADAMTS3
LRP11	LRP11	TTPAL	TTPAL	SCAP	SCAP	COX18	COX18
PCMT1	PCMT1	VAPB	VAPB	ELP6	ELP6	CDKL2	CDKL2
PLEKHG1	PLEKHG1	CHD6	CHD6	NME6	NME6	NUP54	NUP54
ARAP3	ARAP3	PLCG1	PLCG1	TMA7	TMA7	STBD1	STBD1
PCDHB14	PCDHB14	RAB22A	RAB22A	ATRIP	ATRIP	CNOT6L	CNOT6L
GORAB	GORAB	SNAI1	SNAI1	SHISA5	SHISA5	HNRNPD	HNRNPD
SNX19	SNX19	MOCS3	MOCS3	SLC26A6	SLC26A6	ENOPH1	ENOPH1
EPC1	EPC1	STX16	STX16	IP6K2	IP6K2	SEC31A	SEC31A
CCDC77	CCDC77	RNF114	RNF114	PRKAR2A	PRKAR2A	THAP9	THAP9
TAF12	TAF12	DDX27	DDX27	ARIH2	ARIH2	LIN54	LIN54
PROSER1	PROSER1	PCK1	PCK1	P4HTM	P4HTM	WDFY3	WDFY3
UFM1	UFM1	MTRR	MTRR	WDR6	WDR6	C4orf36	C4orf36
ELF1	ELF1	PEPD	PEPD	NDUFAF3	NDUFAF3	KLHL8	KLHL8
KBTBD7	KBTBD7	MCEE	MCEE	DALRD3	DALRD3	NUDT9	NUDT9
ALG5	ALG5	SNRNP27	SNRNP27	QRICH1	QRICH1	PKD2	PKD2
EXOSC8	EXOSC8	MPHOSPH10	MPHOSPH10	LAMB2	LAMB2	SMARCAD1	SMARCAD1
ETF1	ETF1	ATP8A1	ATP8A1	AMT	AMT	BMPR1B	BMPR1B
ZFP30	ZFP30	USP22	USP22	NICN1	NICN1	EIF4E	EIF4E
UTP20	UTP20	ZNF45	ZNF45	APEH	APEH	METAP1	METAP1
GLT8D2	GLT8D2	TRERF1	TRERF1	MST1	MST1	DAPP1	DAPP1
MTERF2	MTERF2	SIRT5	SIRT5	RNF123	RNF123	DNAJB14	DNAJB14
WASHC3	WASHC3	MRS2	MRS2	IP6K1	IP6K1	MANBA	MANBA
RNF170	RNF170	WRNIP1	WRNIP1	MST1R	MST1R	UBE2D3	UBE2D3
TARDBP	TARDBP	OARD1	OARD1	RBM6	RBM6	BDH2	BDH2
CRISPLD1	CRISPLD1	AARS2	AARS2	SLC38A3	SLC38A3	CENPE	CENPE
COIL	COIL	ZNF391	ZNF391	RASSF1	RASSF1	TET2	TET2
SCPEP1	SCPEP1	MED20	MED20	ZMYND10	ZMYND10	GSTCD	GSTCD
SPOP	SPOP	TREM1	TREM1	CYB561D2	CYB561D2	NPNT	NPNT
TBX4	TBX4	GLO1	GLO1	CYB561D2	CYB561D2	INTS12	INTS12
TSHZ3	TSHZ3	RIOK1	RIOK1	HEMK1	HEMK1	AIMP1	AIMP1
ZNF549	ZNF549	ATXN1	ATXN1	C3orf18	C3orf18	TBCK	TBCK
ZNF211	ZNF211	LRRFIP1	LRRFIP1	DOCK3	DOCK3	PAPSS1	PAPSS1
RNF2	RNF2	CNOT1	CNOT1	RAD54L2	RAD54L2	HADH	HADH
TRMT1L	TRMT1L	BBS2	BBS2	TEX264	TEX264	SEC24B	SEC24B
SEC22A	SEC22A	TM9SF2	TM9SF2	RRP9	RRP9	PLA2G12A	PLA2G12A
DESI2	DESI2	SLC25A35	SLC25A35	PARP3	PARP3	CFI	CFI
MAPK8IP1	MAPK8IP1	NT5C	NT5C	ABHD14A	ABHD14A	TIFA	TIFA
ZMYM2	ZMYM2	GTF3C4	GTF3C4	ABHD14B	ABHD14B	LARP7	LARP7
ZCCHC17	ZCCHC17	MBOAT7	MBOAT7	RPL29	RPL29	ARSJ	ARSJ
KHDRBS1	KHDRBS1	INSIG2	INSIG2	PPM1M	PPM1M	TRAM1L1	TRAM1L1
ZNF639	ZNF639	POLR1B	POLR1B	BAP1	BAP1	METTL14	METTL14
PDS5A	PDS5A	CCDC93	CCDC93	NISCH	NISCH	USP53	USP53
ZSCAN20	ZSCAN20	SLC25A23	SLC25A23	STAB1	STAB1	C4orf3	C4orf3
ACVR2A	ACVR2A	ALKBH7	ALKBH7	NT5DC2	NT5DC2	PDE5A	PDE5A
MTIF3	MTIF3	ATG4C	ATG4C	GNL3	GNL3	PRDM5	PRDM5
MTERF4	MTERF4	GPR108	GPR108	PBRM1	PBRM1	BBS7	BBS7
KIAA1191	KIAA1191	GPCPD1	GPCPD1	NEK4	NEK4	SPATA5	SPATA5
COPA	COPA	PANK2	PANK2	SFMBT1	SFMBT1	FAT4	FAT4
RBBP6	RBBP6	CENPB	CENPB	RFT1	RFT1	INTU	INTU
SHLD2	SHLD2	SNRPB	SNRPB	TKT	TKT	ABHD18	ABHD18
ZNF205	ZNF205	NRSN2	NRSN2	ACTR8	ACTR8	MFSD8	MFSD8
TRMT13	TRMT13	DSTN	DSTN	CCDC66	CCDC66	LARP1B	LARP1B
RWDD3	RWDD3	TBC1D20	TBC1D20	ARHGEF3	ARHGEF3	PABPC4L	PABPC4L
ZNF644	ZNF644	ITPA	ITPA	APPL1	APPL1	MGARP	MGARP
RPAP2	RPAP2	ERGIC3	ERGIC3	DENND6A	DENND6A	NAA15	NAA15
BBS9	BBS9	ROMO1	ROMO1	SLMAP	SLMAP	SETD7	SETD7
PMS2	PMS2	MMP24OS	MMP24OS	FLNB	FLNB	INPP4B	INPP4B
ZMIZ2	ZMIZ2	UROD	UROD	PXK	PXK	USP38	USP38
HERPUD2	HERPUD2	KLC1	KLC1	KCTD6	KCTD6	OTUD4	OTUD4
CBX3	CBX3	TUBGCP3	TUBGCP3	PTPRG	PTPRG	MMAA	MMAA
HNRNPA2B1	HNRNPA2B1	UBA2	UBA2	THOC7	THOC7	DCLK2	DCLK2
FAM126A	FAM126A	COX6B1	COX6B1	ATXN7	ATXN7	SH3D19	SH3D19
NT5C3A	NT5C3A	PRR12	PRR12	ADAMTS9	ADAMTS9	FAM160A1	FAM160A1
MRM2	MRM2	PCNX4	PCNX4	MAGI1	MAGI1	FBXW7	FBXW7
SMU1	SMU1	RHOJ	RHOJ	TMF1	TMF1	TRIM2	TRIM2
SLC25A51	SLC25A51	ZBTB1	ZBTB1	UBA3	UBA3	PLRG1	PLRG1
RECK	RECK	PLEKHG3	PLEKHG3	ARL6IP5	ARL6IP5	FGB	FGB
ACO1	ACO1	RHOT1	RHOT1	EIF4E3	EIF4E3	CTSO	CTSO
DCAF10	DCAF10	CANX	CANX	SHQ1	SHQ1	GLRB	GLRB
TRIM24	TRIM24	BCL11B	BCL11B	GXYLT2	GXYLT2	ETFDH	ETFDH
BICC1	BICC1	RAP1B	RAP1B	ZNF717	ZNF717	PPID	PPID
VPS26A	VPS26A	FGFRL1	FGFRL1	CHMP2B	CHMP2B	TMEM192	TMEM192
IFT81	IFT81	PIN1	PIN1	CGGBP1	CGGBP1	CPE	CPE
ACADS	ACADS	EMC1	EMC1	C3orf38	C3orf38	DDX60	DDX60
DDX54	DDX54	HP1BP3	HP1BP3	EPHA3	EPHA3	NEK1	NEK1
RASSF8	RASSF8	SIN3B	SIN3B	DHFR2	DHFR2	CLCN3	CLCN3
SSPN	SSPN	UQCR11	UQCR11	CPOX	CPOX	AADAT	AADAT
ITPR2	ITPR2	GFER	GFER	ST3GAL6	ST3GAL6	GALNT7	GALNT7
WWP1	WWP1	MACF1	MACF1	DCBLD2	DCBLD2	HMGB2	HMGB2
TRIR	TRIR	EMC6	EMC6	COL8A1	COL8A1	FBXO8	FBXO8
WDR83	WDR83	ECHS1	ECHS1	CMSS1	CMSS1	NEIL3	NEIL3
SPRYD7	SPRYD7	AKAP9	AKAP9	TBC1D23	TBC1D23	DCTD	DCTD
ATP7B	ATP7B	PTPN12	PTPN12	TOMM70	TOMM70	WWC2	WWC2
NLN	NLN	SGCE	SGCE	TFG	TFG	RWDD4	RWDD4
SPATS2	SPATS2	RBM48	RBM48	ABI3BP	ABI3BP	TRAPPC11	TRAPPC11
SMUG1	SMUG1	CASD1	CASD1	SENP7	SENP7	PRIMPOL	PRIMPOL
TUBA1B	TUBA1B	DGCR6L	DGCR6L	TRMT10C	TRMT10C	ACSL1	ACSL1
ATPAF1	ATPAF1	EMC4	EMC4	NXPE3	NXPE3	SLC25A4	SLC25A4
USP45	USP45	DOCK4	DOCK4	ALCAM	ALCAM	UFSP2	UFSP2
TTC21B	TTC21B	ATP6V1F	ATP6V1F	CD47	CD47	CYP4V2	CYP4V2
LPGAT1	LPGAT1	MYO1B	MYO1B	IFT57	IFT57	FRG1	FRG1
EXOSC9	EXOSC9	MTX2	MTX2	DZIP3	DZIP3	CCDC127	CCDC127
FAM210B	FAM210B	CHN1	CHN1	NECTIN3	NECTIN3	CLPTM1L	CLPTM1L
TTPAL	TTPAL	PSMG2	PSMG2	ABHD10	ABHD10	IRX1	IRX1
VAPB	VAPB	TWSG1	TWSG1	SLC35A5	SLC35A5	ICE1	ICE1
PLCG1	PLCG1	TMOD2	TMOD2	CCDC80	CCDC80	MED10	MED10
ARFGEF2	ARFGEF2	ICE2	ICE2	CD200R1	CD200R1	NSUN2	NSUN2
STAU1	STAU1	IVD	IVD	GTPBP8	GTPBP8	MTRR	MTRR
SNAI1	SNAI1	ARPP19	ARPP19	NEPRO	NEPRO	SEMA5A	SEMA5A
MOCS3	MOCS3	VPS13C	VPS13C	BOC	BOC	CCT5	CCT5
STX16	STX16	THAP10	THAP10	CFAP44	CFAP44	DAP	DAP
RNF114	RNF114	ANAPC13	ANAPC13	SPICE1	SPICE1	OTULIN	OTULIN
DDX27	DDX27	MBD4	MBD4	GRAMD1C	GRAMD1C	ANKH	ANKH
PCK1	PCK1	PSMA1	PSMA1	CCDC191	CCDC191	BASP1	BASP1
MTRR	MTRR	SPCS3	SPCS3	LSAMP	LSAMP	CDH6	CDH6
PEPD	PEPD	DCTD	DCTD	B4GALT4	B4GALT4	DROSHA	DROSHA
MCEE	MCEE	RPAIN	RPAIN	TMEM39A	TMEM39A	GOLPH3	GOLPH3
ATP8A1	ATP8A1	PHF20L1	PHF20L1	POGLUT1	POGLUT1	MTMR12	MTMR12
USP22	USP22	PUS7L	PUS7L	TIMMDC1	TIMMDC1	NPR3	NPR3
ZNF45	ZNF45	MTUS1	MTUS1	GSK3B	GSK3B	C1QTNF3	C1QTNF3
TRERF1	TRERF1	RAB2B	RAB2B	LRRC58	LRRC58	BRIX1	BRIX1
SIRT5	SIRT5	DTD2	DTD2	HGD	HGD	RAD1	RAD1
MRS2	MRS2	PARP2	PARP2	HCLS1	HCLS1	DNAJC21	DNAJC21
WRNIP1	WRNIP1	EAPP	EAPP	GOLGB1	GOLGB1	LMBRD2	LMBRD2
ZNF391	ZNF391	MIS18BP1	MIS18BP1	IQCB1	IQCB1	NIPBL	NIPBL
MED20	MED20	NEDD8	NEDD8	PARP9	PARP9	WDR70	WDR70
TREM1	TREM1	DAD1	DAD1	DTX3L	DTX3L	RICTOR	RICTOR
MEA1	MEA1	EPB41L4A	EPB41L4A	PARP15	PARP15	PTGER4	PTGER4
RIOK1	RIOK1	CDO1	CDO1	PARP14	PARP14	GHR	GHR
ATXN1	ATXN1	REEP5	REEP5	HSPBAP1	HSPBAP1	MRPS30	MRPS30
NUP153	NUP153	KLF16	KLF16	PDIA5	PDIA5	EMB	EMB
EEF1E1	EEF1E1	DOHH	DOHH	SEC22A	SEC22A	PARP8	PARP8
LRRFIP1	LRRFIP1	LBP	LBP	HACD2	HACD2	ARL15	ARL15
CNOT1	CNOT1	GAMT	GAMT	MYLK	MYLK	DHX29	DHX29
BBS2	BBS2	PHF10	PHF10	CCDC14	CCDC14	MAP3K1	MAP3K1
C16orf70	C16orf70	ECSIT	ECSIT	KALRN	KALRN	PLK2	PLK2
RAP2A	RAP2A	CDC16	CDC16	UMPS	UMPS	ERCC8	ERCC8
TM9SF2	TM9SF2	NSUN5	NSUN5	SLC12A8	SLC12A8	SMIM15	SMIM15
SLC25A35	SLC25A35	DDA1	DDA1	ZNF148	ZNF148	DIMT1	DIMT1
NT5C	NT5C	LSM7	LSM7	SLC41A3	SLC41A3	CWC27	CWC27
CHCHD5	CHCHD5	QRSL1	QRSL1	TXNRD3	TXNRD3	ADAMTS6	ADAMTS6
INSIG2	INSIG2	PGPEP1	PGPEP1	CHCHD6	CHCHD6	NLN	NLN
POLR1B	POLR1B	CAMSAP1	CAMSAP1	TPRA1	TPRA1	SGTB	SGTB
CCDC93	CCDC93	ATXN10	ATXN10	ABTB1	ABTB1	PIK3R1	PIK3R1
SLC25A23	SLC25A23	TAF4	TAF4	KBTBD12	KBTBD12	AK6	AK6
ALKBH7	ALKBH7	EXOSC2	EXOSC2	SEC61A1	SEC61A1	RAD17	RAD17
ATG4C	ATG4C	METTL26	METTL26	RUVBL1	RUVBL1	MCCC2	MCCC2
GPR108	GPR108	YIPF2	YIPF2	EEFSEC	EEFSEC	ZNF366	ZNF366
GPCPD1	GPCPD1	MAP3K10	MAP3K10	RPN1	RPN1	FCHO2	FCHO2
PANK2	PANK2	ARHGEF16	ARHGEF16	ACAD9	ACAD9	ANKRA2	ANKRA2
NAPB	NAPB	EIF3G	EIF3G	MBD4	MBD4	UTP15	UTP15
CENPB	CENPB	ZNF426	ZNF426	IFT122	IFT122	HEXB	HEXB
TMX4	TMX4	ZNF236	ZNF236	PIK3R4	PIK3R4	GFM2	GFM2
SNRPB	SNRPB	SLC7A10	SLC7A10	ATP2C1	ATP2C1	NSA2	NSA2
NRSN2	NRSN2	C12orf65	C12orf65	NEK11	NEK11	POLK	POLK
BMP2	BMP2	PPIL4	PPIL4	ASTE1	ASTE1	POC5	POC5
DSTN	DSTN	ZNF341	ZNF341	DNAJC13	DNAJC13	IQGAP2	IQGAP2
SNRPB2	SNRPB2	GGT7	GGT7	ACAD11	ACAD11	AGGF1	AGGF1
TBC1D20	TBC1D20	ZNF227	ZNF227	UBA5	UBA5	ZBED3	ZBED3
ITPA	ITPA	ZNF141	ZNF141	NPHP3	NPHP3	WDR41	WDR41
ERGIC3	ERGIC3	PPT1	PPT1	CDV3	CDV3	HOMER1	HOMER1
MMP24OS	MMP24OS	TRAF3	TRAF3	SRPRB	SRPRB	CMYA5	CMYA5
UROD	UROD	SH3BP5	SH3BP5	RYK	RYK	TMEM167A	TMEM167A
KLC1	KLC1	CAPN7	CAPN7	CEP63	CEP63	EDIL3	EDIL3
TUBGCP3	TUBGCP3	KIF3A	KIF3A	ANAPC13	ANAPC13	TMEM161B	TMEM161B
PCID2	PCID2	TUBG1	TUBG1	PPP2R3A	PPP2R3A	MBLAC2	MBLAC2
UBA2	UBA2	NDFIP1	NDFIP1	DZIP1L	DZIP1L	LYSMD3	LYSMD3
COX6B1	COX6B1	ZCCHC9	ZCCHC9	MRAS	MRAS	ARRDC3	ARRDC3
PRDX5	PRDX5	KHDRBS3	KHDRBS3	CEP70	CEP70	NR2F1	NR2F1
NSRP1	NSRP1	PRKAB2	PRKAB2	FAIM	FAIM	FAM172A	FAM172A
DNAJC8	DNAJC8	MCCC2	MCCC2	PIK3CB	PIK3CB	SLF1	SLF1
ZNF384	ZNF384	ZNF132	ZNF132	MRPS22	MRPS22	ERAP1	ERAP1
KTN1	KTN1	SELENOS	SELENOS	NMNAT3	NMNAT3	PAM	PAM
RHOJ	RHOJ	SPATA6	SPATA6	PXYLP1	PXYLP1	GIN1	GIN1
PLEKHG3	PLEKHG3	RAF1	RAF1	ZBTB38	ZBTB38	FBXL17	FBXL17
RHOT1	RHOT1	TRIM5	TRIM5	ATP1B3	ATP1B3	FER	FER
CANX	CANX	TRIM22	TRIM22	ATR	ATR	PJA2	PJA2
ZNF484	ZNF484	RRP8	RRP8	U2SURP	U2SURP	SLC25A46	SLC25A46
RAP1B	RAP1B	TIMM10B	TIMM10B	PLSCR4	PLSCR4	WDR36	WDR36
FGFRL1	FGFRL1	EFR3A	EFR3A	PLSCR1	PLSCR1	REEP5	REEP5
PIN1	PIN1	PTCD3	PTCD3	HLTF	HLTF	MCC	MCC
EMC1	EMC1	MRPL35	MRPL35	HPS3	HPS3	YTHDC2	YTHDC2
HP1BP3	HP1BP3	PRKAA1	PRKAA1	CP	CP	FEM1C	FEM1C
SIN3B	SIN3B	RPA1	RPA1	WWTR1	WWTR1	CDO1	CDO1
UQCR11	UQCR11	UBE2G1	UBE2G1	COMMD2	COMMD2	ATG12	ATG12
GFER	GFER	EEFSEC	EEFSEC	RNF13	RNF13	AP3S1	AP3S1
MACF1	MACF1	TMEM128	TMEM128	TSC22D2	TSC22D2	COMMD10	COMMD10
PNKD	PNKD	FIGNL1	FIGNL1	EIF2A	EIF2A	SRFBP1	SRFBP1
RNF6	RNF6	GRSF1	GRSF1	SERP1	SERP1	SNCAIP	SNCAIP
ECHS1	ECHS1	XAF1	XAF1	RAP2B	RAP2B	SNX2	SNX2
AKAP9	AKAP9	RIDA	RIDA	DHX36	DHX36	CEP120	CEP120
PTPN12	PTPN12	MATN2	MATN2	SLC33A1	SLC33A1	HINT1	HINT1
PEX1	PEX1	FLOT2	FLOT2	GMPS	GMPS	CDC42SE2	CDC42SE2
CASD1	CASD1	PRMT7	PRMT7	TIPARP	TIPARP	RAPGEF6	RAPGEF6
PAICS	PAICS	NIP7	NIP7	RSRC1	RSRC1	PDLIM4	PDLIM4
PPAT	PPAT	ANKEF1	ANKEF1	GFM1	GFM1	SLC22A4	SLC22A4
DGCR6L	DGCR6L	PTPRA	PTPRA	LXN	LXN	P4HA2	P4HA2
MPST	MPST	ARHGEF11	ARHGEF11	MFSD1	MFSD1	RAD50	RAD50
TST	TST	SERINC3	SERINC3	KPNA4	KPNA4	UQCRQ	UQCRQ
EMC4	EMC4	AP3B1	AP3B1	NMD3	NMD3	LEAP2	LEAP2
DOCK4	DOCK4	ZBED3	ZBED3	B3GALNT1	B3GALNT1	ZCCHC10	ZCCHC10
POT1	POT1	SLC14A2	SLC14A2	BCHE	BCHE	C5orf15	C5orf15
ATP6V1F	ATP6V1F	XPO4	XPO4	PDCD10	PDCD10	SKP1	SKP1
KLHDC10	KLHDC10	CDK8	CDK8	SERPINI1	SERPINI1	UBE2B	UBE2B
MRPS12	MRPS12	WASF3	WASF3	GOLIM4	GOLIM4	JADE2	JADE2
MYO1B	MYO1B	MYH10	MYH10	SEC62	SEC62	C5orf24	C5orf24
CHN1	CHN1	SCO1	SCO1	GPR160	GPR160	HNRNPA0	HNRNPA0
PSMG2	PSMG2	SLC41A1	SLC41A1	EIF5A2	EIF5A2	NME5	NME5
TWSG1	TWSG1	COG6	COG6	PLD1	PLD1	KIF20A	KIF20A
TMOD2	TMOD2	SPART	SPART	FNDC3B	FNDC3B	CDC23	CDC23
INO80	INO80	TPT1	TPT1	NCEH1	NCEH1	MATR3	MATR3
IVD	IVD	GPALPP1	GPALPP1	NLGN1	NLGN1	SLC23A1	SLC23A1
ARPP19	ARPP19	KMT5C	KMT5C	TBL1XR1	TBL1XR1	UBE2D2	UBE2D2
THAP10	THAP10	HSPBP1	HSPBP1	KCNMB3	KCNMB3	CD14	CD14
LOXL1	LOXL1	CEP20	CEP20	ZNF639	ZNF639	PCDHA11	PCDHA11
ANAPC13	ANAPC13	MED10	MED10	MFN1	MFN1	PCDHGC3	PCDHGC3
MBD4	MBD4	MKRN1	MKRN1	GNB4	GNB4	DIAPH1	DIAPH1
COPB1	COPB1	ATP13A3	ATP13A3	MRPL47	MRPL47	HDAC3	HDAC3
SPCS3	SPCS3	KRAS	KRAS	PEX5L	PEX5L	FCHSD1	FCHSD1
DCTD	DCTD	LARS1	LARS1	TTC14	TTC14	ARAP3	ARAP3
RPAIN	RPAIN	IMPA1	IMPA1	FXR1	FXR1	GNPDA1	GNPDA1
PHF20L1	PHF20L1	LRRCC1	LRRCC1	DNAJC19	DNAJC19	NDFIP1	NDFIP1
PUS7L	PUS7L	SWAP70	SWAP70	ATP11B	ATP11B	FGF1	FGF1
ILF3	ILF3	RRAS2	RRAS2	MCCC1	MCCC1	FBXO38	FBXO38
MTUS1	MTUS1	HSD17B4	HSD17B4	KLHL24	KLHL24	PDGFRB	PDGFRB
RAB2B	RAB2B	MED6	MED6	YEATS2	YEATS2	TCOF1	TCOF1
BCL2L2	BCL2L2	ELP3	ELP3	ABCC5	ABCC5	RPS14	RPS14
DTD2	DTD2	IER3IP1	IER3IP1	DVL3	DVL3	GM2A	GM2A
PARP2	PARP2	CAMK1	CAMK1	AP2M1	AP2M1	G3BP1	G3BP1
SNX6	SNX6	ARL8B	ARL8B	ABCF3	ABCF3	SAP30L	SAP30L
EAPP	EAPP	EDEM1	EDEM1	PSMD2	PSMD2	LARP1	LARP1
MIS18BP1	MIS18BP1	MEIS2	MEIS2	CHRD	CHRD	FAXDC2	FAXDC2
DAD1	DAD1	KATNBL1	KATNBL1	MAGEF1	MAGEF1	SGCD	SGCD
EPB41L4A	EPB41L4A	EMC7	EMC7	VPS8	VPS8	ITK	ITK
CDO1	CDO1	PRPF38B	PRPF38B	C3orf70	C3orf70	THG1L	THG1L
REEP5	REEP5	TSPAN2	TSPAN2	MAP3K13	MAP3K13	CLINT1	CLINT1
ITFG1	ITFG1	SORT1	SORT1	SENP2	SENP2	EBF1	EBF1
TTI2	TTI2	NAPG	NAPG	IGF2BP2	IGF2BP2	UBLCP1	UBLCP1
KLF16	KLF16	SPIRE1	SPIRE1	DGKG	DGKG	TTC1	TTC1
LBP	LBP	PPHLN1	PPHLN1	DNAJB11	DNAJB11	PWWP2A	PWWP2A
GAMT	GAMT	LDHA	LDHA	TBCCD1	TBCCD1	PTTG1	PTTG1
PHF10	PHF10	CDC73	CDC73	ADIPOQ	ADIPOQ	HMMR	HMMR
ECSIT	ECSIT	NARS1	NARS1	TP63	TP63	UBTD2	UBTD2
CDC16	CDC16	RELCH	RELCH	IL1RAP	IL1RAP	CREBRF	CREBRF
NECTIN2	NECTIN2	RBM17	RBM17	CCDC50	CCDC50	SFXN1	SFXN1
NSUN5	NSUN5	EMP1	EMP1	ATP13A4	ATP13A4	SIMC1	SIMC1
PGLS	PGLS	RERG	RERG	LSG1	LSG1	HIGD2A	HIGD2A
LSM7	LSM7	PIWIL4	PIWIL4	TM4SF19	TM4SF19	RNF44	RNF44
QRSL1	QRSL1	PUM1	PUM1	RNF168	RNF168	HK3	HK3
MLLT1	MLLT1	PRPF38A	PRPF38A	WDR53	WDR53	UIMC1	UIMC1
PGPEP1	PGPEP1	RNF138	RNF138	NRROS	NRROS	ZNF346	ZNF346
LSM4	LSM4	TMEM165	TMEM165	CEP19	CEP19	NSD1	NSD1
ATXN10	ATXN10	DZIP1	DZIP1	PIGX	PIGX	PRELID1	PRELID1
TAF4	TAF4	ARGLU1	ARGLU1	SENP5	SENP5	FAM193B	FAM193B
EXOSC2	EXOSC2	BIVM	BIVM	NCBP2	NCBP2	TMED9	TMED9
TRIM28	TRIM28	TPP2	TPP2	BDH1	BDH1	FAM153A	FAM153A
METTL26	METTL26	ARHGAP32	ARHGAP32	LRCH3	LRCH3	NHP2	NHP2
YIPF2	YIPF2	ISCA1	ISCA1	IQCG	IQCG	ZNF354A	ZNF354A
MAP3K10	MAP3K10	USP30	USP30	ZNF141	ZNF141	ZFP2	ZFP2
ARHGEF16	ARHGEF16	FBXO21	FBXO21	ZNF721	ZNF721	ZNF879	ZNF879
LRRC47	LRRC47	P2RX4	P2RX4	PIGG	PIGG	HNRNPH1	HNRNPH1
ZNF426	ZNF426	CCDC146	CCDC146	MYL5	MYL5	CANX	CANX
ZNF236	ZNF236	TMEM60	TMEM60	PCGF3	PCGF3	MAML1	MAML1
SLC7A10	SLC7A10	MDFIC	MDFIC	GAK	GAK	MGAT4B	MGAT4B
LRP3	LRP3	MTO1	MTO1	TMEM175	TMEM175	MRNIP	MRNIP
PPIL4	PPIL4	ANKRD6	ANKRD6	DGKQ	DGKQ	TBC1D9B	TBC1D9B
ZNF341	ZNF341	SYNCRIP	SYNCRIP	IDUA	IDUA	CNOT6	CNOT6
ZNF428	ZNF428	NT5E	NT5E	FGFRL1	FGFRL1	FLT4	FLT4
ZNF141	ZNF141	LCA5	LCA5	CTBP1	CTBP1	TRIM41	TRIM41
COX4I1	COX4I1	MAP3K7	MAP3K7	MAEA	MAEA	TRIM52	TRIM52
SH3BP5	SH3BP5	PHF21A	PHF21A	FAM53A	FAM53A	WRNIP1	WRNIP1
CAPN7	CAPN7	CAPRIN1	CAPRIN1	SLBP	SLBP	SERPINB1	SERPINB1
KIF3A	KIF3A	CD63	CD63	TMEM129	TMEM129	PSMG4	PSMG4
TUBG1	TUBG1	TSPAN31	TSPAN31	FAM193A	FAM193A	PRPF4B	PRPF4B
NDFIP1	NDFIP1	HNRNPA1	HNRNPA1	ADD1	ADD1	ECI2	ECI2
PPFIA1	PPFIA1	NHSL1	NHSL1	MFSD10	MFSD10	FARS2	FARS2
KHDRBS3	KHDRBS3	REPS1	REPS1	NOP14	NOP14	F13A1	F13A1
MCCC2	MCCC2	TEC	TEC	HTT	HTT	LY86	LY86
ZNF132	ZNF132	SEMA4F	SEMA4F	RGS12	RGS12	RREB1	RREB1
SELENOS	SELENOS	CPM	CPM	LRPAP1	LRPAP1	SSR1	SSR1
THAP1	THAP1	DYNC1LI2	DYNC1LI2	TMEM128	TMEM128	RIOK1	RIOK1
ACTR10	ACTR10	AGT	AGT	LYAR	LYAR	DSP	DSP
ZSWIM4	ZSWIM4	EGLN1	EGLN1	ZBTB49	ZBTB49	SNRNP48	SNRNP48
SPATA6	SPATA6	COG2	COG2	NSG1	NSG1	TXNDC5	TXNDC5
RAF1	RAF1	ABCB10	ABCB10	STX18	STX18	SLC35B3	SLC35B3
TRIM5	TRIM5	STX6	STX6	EVC2	EVC2	GCNT2	GCNT2
TRIM22	TRIM22	RNASEL	RNASEL	EVC	EVC	SMIM13	SMIM13
RRP8	RRP8	DHX9	DHX9	CRMP1	CRMP1	RANBP9	RANBP9
EFR3A	EFR3A	CEP350	CEP350	MAN2B2	MAN2B2	MCUR1	MCUR1
PTCD3	PTCD3	NIBAN1	NIBAN1	MRFAP1	MRFAP1	CD83	CD83
MRPL35	MRPL35	TTLL4	TTLL4	GRPEL1	GRPEL1	ATXN1	ATXN1
RAN	RAN	USP37	USP37	ACOX3	ACOX3	FAM8A1	FAM8A1
RPA1	RPA1	SERPINE2	SERPINE2	RAB28	RAB28	NUP153	NUP153
UBE2G1	UBE2G1	CYP27A1	CYP27A1	BOD1L1	BOD1L1	TPMT	TPMT
EEFSEC	EEFSEC	CAB39	CAB39	CC2D2A	CC2D2A	KDM1B	KDM1B
TMEM128	TMEM128	TGFBRAP1	TGFBRAP1	FBXL5	FBXL5	DEK	DEK
FIGNL1	FIGNL1	GCC2	GCC2	FAM200B	FAM200B	MBOAT1	MBOAT1
GRSF1	GRSF1	C2orf49	C2orf49	TAPT1	TAPT1	CDKAL1	CDKAL1
UTP3	UTP3	ANKRD36	ANKRD36	DCAF16	DCAF16	MRS2	MRS2
UNK	UNK	ISCU	ISCU	LCORL	LCORL	ALDH5A1	ALDH5A1
TRIM47	TRIM47	APPL2	APPL2	PACRGL	PACRGL	TDP2	TDP2
ZRANB2	ZRANB2	WASHC4	WASHC4	CCDC149	CCDC149	BTN2A1	BTN2A1
XAF1	XAF1	FLNB	FLNB	SEPSECS	SEPSECS	ZNF322	ZNF322
RIDA	RIDA	VPS36	VPS36	PI4K2B	PI4K2B	ZKSCAN4	ZKSCAN4
ERAL1	ERAL1	LRCH1	LRCH1	ZCCHC4	ZCCHC4	ZSCAN26	ZSCAN26
PRMT7	PRMT7	SUCLA2	SUCLA2	ANAPC4	ANAPC4	PGBD1	PGBD1
NIP7	NIP7	RCBTB1	RCBTB1	SMIM20	SMIM20	ZKSCAN3	ZKSCAN3
TERF2	TERF2	PHF11	PHF11	TBC1D19	TBC1D19	ZSCAN31	ZSCAN31
ANKEF1	ANKEF1	COG3	COG3	STIM2	STIM2	ZSCAN12	ZSCAN12
POLR3F	POLR3F	LMO7	LMO7	PGM2	PGM2	TRIM27	TRIM27
PTPRA	PTPRA	SETDB2	SETDB2	TLR1	TLR1	GABBR1	GABBR1
DAP3	DAP3	RAPGEF5	RAPGEF5	TLR6	TLR6	HLA-A	HLA-A
ARHGEF11	ARHGEF11	RAC1	RAC1	FAM114A1	FAM114A1	TRIM39	TRIM39
SERINC3	SERINC3	KDELR2	KDELR2	WDR19	WDR19	GNL1	GNL1
AP3B1	AP3B1	NUP42	NUP42	KLB	KLB	ABCF1	ABCF1
ZBED3	ZBED3	HUS1	HUS1	RPL9	RPL9	ATAT1	ATAT1
SLC14A2	SLC14A2	TTC5	TTC5	LIAS	LIAS	C6orf136	C6orf136
ZMYM5	ZMYM5	ALPK3	ALPK3	UGDH	UGDH	DHX16	DHX16
XPO4	XPO4	CIB2	CIB2	SMIM14	SMIM14	PPP1R18	PPP1R18
CDK8	CDK8	SRSF1	SRSF1	UBE2K	UBE2K	NRM	NRM
WASF3	WASF3	VEZF1	VEZF1	N4BP2	N4BP2	MDC1	MDC1
MYH10	MYH10	DCAF7	DCAF7	RHOH	RHOH	TUBB	TUBB
SCO1	SCO1	TRA2B	TRA2B	SLC30A9	SLC30A9	FLOT1	FLOT1
DSTYK	DSTYK	CBWD2	CBWD2	ATP8A1	ATP8A1	CCHCR1	CCHCR1
COG6	COG6	ODF2	ODF2	KCTD8	KCTD8	HLA-C	HLA-C
SPART	SPART	ECPAS	ECPAS	GUF1	GUF1	LTB	LTB
RFXAP	RFXAP	TOR1A	TOR1A	GNPDA2	GNPDA2	PRRC2A	PRRC2A
TPT1	TPT1	ZFP37	ZFP37	ATP10D	ATP10D	C6orf47	C6orf47
FAM104A	FAM104A	SLC31A1	SLC31A1	NFXL1	NFXL1	GPANK1	GPANK1
SRRM1	SRRM1	STX17	STX17	TEC	TEC	ABHD16A	ABHD16A
KMT5C	KMT5C	ATP6V1G1	ATP6V1G1	SLAIN2	SLAIN2	DDAH2	DDAH2
HSPBP1	HSPBP1	GARNL3	GARNL3	OCIAD1	OCIAD1	CLIC1	CLIC1
SLF1	SLF1	MRPL50	MRPL50	SCFD2	SCFD2	MSH5	MSH5
LGALS12	LGALS12	PSMB7	PSMB7	KIT	KIT	LSM2	LSM2
RTN3	RTN3	PDCL	PDCL	TMEM165	TMEM165	NEU1	NEU1
CEP20	CEP20	DERL1	DERL1	CLOCK	CLOCK	EHMT2	EHMT2
ATP13A3	ATP13A3	IL33	IL33	EXOC1	EXOC1	C2	C2
TMEM254	TMEM254	PLAA	PLAA	AASDH	AASDH	SKIV2L	SKIV2L
LARS1	LARS1	UBAP2	UBAP2	PPAT	PPAT	C4B	C4B
IMPA1	IMPA1	RNF38	RNF38	SRP72	SRP72	TNXB	TNXB
LRRCC1	LRRCC1	HINT2	HINT2	NOA1	NOA1	PRRT1	PRRT1
E2F5	E2F5	ZSCAN9	ZSCAN9	POLR2B	POLR2B	PPT2	PPT2
RRAS2	RRAS2	PGBD1	PGBD1	ADGRL3	ADGRL3	EGFL8	EGFL8
ELP3	ELP3	TPMT	TPMT	CENPC	CENPC	AGPAT1	AGPAT1
CTIF	CTIF	NRM	NRM	STAP1	STAP1	RNF5	RNF5
IER3IP1	IER3IP1	FAM8A1	FAM8A1	UBA6	UBA6	GPSM3	GPSM3
CDK7	CDK7	FCHSD2	FCHSD2	UTP3	UTP3	NOTCH4	NOTCH4
ARL8B	ARL8B	CCDC90B	CCDC90B	RUFY3	RUFY3	PSMB9	PSMB9
EDEM1	EDEM1	SYTL2	SYTL2	MOB1B	MOB1B	BRD2	BRD2
MEIS2	MEIS2	RAB30	RAB30	DCK	DCK	VPS52	VPS52
KATNBL1	KATNBL1	NARS2	NARS2	ADAMTS3	ADAMTS3	RPS18	RPS18
EMC7	EMC7	TGS1	TGS1	COX18	COX18	WDR46	WDR46
SORT1	SORT1	SDCBP	SDCBP	THAP6	THAP6	RGL2	RGL2
NAPG	NAPG	NEK1	NEK1	RCHY1	RCHY1	TAPBP	TAPBP
SPIRE1	SPIRE1	DDX60	DDX60	G3BP2	G3BP2	DAXX	DAXX
PPHLN1	PPHLN1	YAP1	YAP1	USO1	USO1	KIFC1	KIFC1
LDHA	LDHA	ALKBH8	ALKBH8	NUP54	NUP54	PHF1	PHF1
IL6ST	IL6ST	NDUFAF1	NDUFAF1	SCARB2	SCARB2	CUTA	CUTA
NARS1	NARS1	RMDN3	RMDN3	STBD1	STBD1	SYNGAP1	SYNGAP1
RERG	RERG	ADAM10	ADAM10	SHROOM3	SHROOM3	ITPR3	ITPR3
ACP2	ACP2	DUOX1	DUOX1	CNOT6L	CNOT6L	UQCC2	UQCC2
PIWIL4	PIWIL4	RSL24D1	RSL24D1	MRPL1	MRPL1	LEMD2	LEMD2
RNF138	RNF138	FNBP1L	FNBP1L	FRAS1	FRAS1	TAF11	TAF11
TMEM258	TMEM258	GTF2B	GTF2B	LIN54	LIN54	DEF6	DEF6
TMEM165	TMEM165	RABGGTB	RABGGTB	HELQ	HELQ	PPARD	PPARD
DZIP1	DZIP1	ARHGAP29	ARHGAP29	CDS1	CDS1	SRPK1	SRPK1
ARGLU1	ARGLU1	RTCA	RTCA	AFF1	AFF1	C6orf89	C6orf89
BIVM	BIVM	HADHB	HADHB	C4orf36	C4orf36	PPIL1	PPIL1
TPP2	TPP2	DYNC2LI1	DYNC2LI1	KLHL8	KLHL8	PI16	PI16
ARHGAP32	ARHGAP32	RAB1A	RAB1A	NUDT9	NUDT9	RNF8	RNF8
STT3A	STT3A	ACTR2	ACTR2	SPP1	SPP1	CMTR1	CMTR1
CEMIP2	CEMIP2	SLC5A6	SLC5A6	PKD2	PKD2	GLO1	GLO1
ISCA1	ISCA1	EMILIN1	EMILIN1	PPM1K	PPM1K	TFEB	TFEB
TAOK3	TAOK3	FBXO11	FBXO11	HERC3	HERC3	USP49	USP49
USP30	USP30	ATAD1	ATAD1	FAM13A	FAM13A	BYSL	BYSL
P2RX4	P2RX4	KIF11	KIF11	SNCA	SNCA	TAF8	TAF8
DMTF1	DMTF1	PLCE1	PLCE1	CCSER1	CCSER1	C6orf132	C6orf132
TMEM60	TMEM60	DBR1	DBR1	PDLIM5	PDLIM5	MRPS10	MRPS10
PNPLA8	PNPLA8	FAM149B1	FAM149B1	BMPR1B	BMPR1B	TRERF1	TRERF1
RINT1	RINT1	BARD1	BARD1	EIF4E	EIF4E	RPL7L1	RPL7L1
SRPK2	SRPK2	CARF	CARF	METAP1	METAP1	CNPY3	CNPY3
MDFIC	MDFIC	SSB	SSB	ADH1B	ADH1B	PPP2R5D	PPP2R5D
MTO1	MTO1	NAB1	NAB1	DAPP1	DAPP1	RRP36	RRP36
ANKRD6	ANKRD6	IDH1	IDH1	LAMTOR3	LAMTOR3	KLC4	KLC4
ORC3	ORC3	OLA1	OLA1	DNAJB14	DNAJB14	MRPL2	MRPL2
LCA5	LCA5	ITGAV	ITGAV	BANK1	BANK1	PTK7	PTK7
MAP3K7	MAP3K7	SLC40A1	SLC40A1	SLC39A8	SLC39A8	CUL9	CUL9
CAPRIN1	CAPRIN1	SLC35A5	SLC35A5	UBE2D3	UBE2D3	DNPH1	DNPH1
CD63	CD63	SENP7	SENP7	CISD2	CISD2	ABCC10	ABCC10
TSPAN31	TSPAN31	MNS1	MNS1	BDH2	BDH2	POLH	POLH
TFCP2	TFCP2	USP8	USP8	CENPE	CENPE	MRPS18A	MRPS18A
PAN2	PAN2	TMOD3	TMOD3	TET2	TET2	TMEM63B	TMEM63B
HNRNPA1	HNRNPA1	SPPL2A	SPPL2A	GSTCD	GSTCD	MRPL14	MRPL14
LTV1	LTV1	GLCE	GLCE	NPNT	NPNT	SLC35B2	SLC35B2
CD164	CD164	APH1B	APH1B	TBCK	TBCK	AARS2	AARS2
NHSL1	NHSL1	INTS14	INTS14	PAPSS1	PAPSS1	CDC5L	CDC5L
CCDC142	CCDC142	FAM13A	FAM13A	CYP2U1	CYP2U1	ENPP5	ENPP5
CPM	CPM	AP1AR	AP1AR	HADH	HADH	MCM3	MCM3
AGT	AGT	KIAA1109	KIAA1109	SEC24B	SEC24B	EFHC1	EFHC1
EGLN1	EGLN1	PDE5A	PDE5A	MCUB	MCUB	ELOVL5	ELOVL5
COG2	COG2	NUP54	NUP54	CASP6	CASP6	DST	DST
RNASEL	RNASEL	G3BP2	G3BP2	PLA2G12A	PLA2G12A	KIAA1586	KIAA1586
DHX9	DHX9	SCARB2	SCARB2	CFI	CFI	PTP4A1	PTP4A1
TTLL4	TTLL4	CNOT6L	CNOT6L	AP1AR	AP1AR	FAM135A	FAM135A
USP37	USP37	USO1	USO1	ALPK1	ALPK1	COX7A2	COX7A2
SERPINE2	SERPINE2	GSTCD	GSTCD	LARP7	LARP7	LCA5	LCA5
TGFBRAP1	TGFBRAP1	CASP6	CASP6	ANK2	ANK2	SH3BGRL2	SH3BGRL2
GCC2	GCC2	HADH	HADH	METTL14	METTL14	IBTK	IBTK
C2orf49	C2orf49	PAPSS1	PAPSS1	SEC24D	SEC24D	TPBG	TPBG
ANKRD36	ANKRD36	PPP3CA	PPP3CA	SYNPO2	SYNPO2	ME1	ME1
EPC2	EPC2	SLC39A8	SLC39A8	USP53	USP53	CYB5R4	CYB5R4
ISCU	ISCU	MAPK8IP3	MAPK8IP3	C4orf3	C4orf3	CEP162	CEP162
SCYL2	SCYL2	RNF185	RNF185	PDE5A	PDE5A	TBX18	TBX18
APPL2	APPL2	CPNE8	CPNE8	PRDM5	PRDM5	NT5E	NT5E
WASHC4	WASHC4	FGD4	FGD4	ANXA5	ANXA5	SNX14	SNX14
SLC41A2	SLC41A2	ETFBKMT	ETFBKMT	EXOSC9	EXOSC9	ZNF292	ZNF292
FLNB	FLNB	ETNK1	ETNK1	BBS7	BBS7	SLC35A1	SLC35A1
LRCH1	LRCH1	PRICKLE1	PRICKLE1	KIAA1109	KIAA1109	RNGTT	RNGTT
SUCLA2	SUCLA2	SCAF11	SCAF11	BBS12	BBS12	PNRC1	PNRC1
RCBTB1	RCBTB1	LRIG3	LRIG3	ANKRD50	ANKRD50	ANKRD6	ANKRD6
PHF11	PHF11	TMEM19	TMEM19	INTU	INTU	LYRM2	LYRM2
LMO7	LMO7	PTPRQ	PTPRQ	PLK4	PLK4	GPR63	GPR63
NUDT15	NUDT15	SNRPF	SNRPF	ABHD18	ABHD18	KLHL32	KLHL32
SETDB2	SETDB2	SLC15A4	SLC15A4	SCLT1	SCLT1	FAXC	FAXC
SCRN1	SCRN1	TDG	TDG	PABPC4L	PABPC4L	USP45	USP45
RAPGEF5	RAPGEF5	TCHP	TCHP	SCOC	SCOC	CCNC	CCNC
RAC1	RAC1	NUP58	NUP58	ELMOD2	ELMOD2	BVES	BVES
KDELR2	KDELR2	MTMR6	MTMR6	IL15	IL15	PREP	PREP
NUP42	NUP42	LNX2	LNX2	SMARCA5	SMARCA5	ATG5	ATG5
HUS1	HUS1	SMARCC2	SMARCC2	ANAPC10	ANAPC10	QRSL1	QRSL1
TTC5	TTC5	ESYT1	ESYT1	OTUD4	OTUD4	SOBP	SOBP
ALPK3	ALPK3	ANKRD52	ANKRD52	MMAA	MMAA	SEC63	SEC63
CIB2	CIB2	HNRNPA1L2	HNRNPA1L2	ZNF827	ZNF827	SESN1	SESN1
VEZF1	VEZF1	ESD	ESD	SLC10A7	SLC10A7	CEP57L1	CEP57L1
TEX2	TEX2	RB1	RB1	DCLK2	DCLK2	CD164	CD164
DCAF7	DCAF7	VPS33A	VPS33A	RPS3A	RPS3A	ZBTB24	ZBTB24
ACTL6A	ACTL6A	RBM26	RBM26	SH3D19	SH3D19	AK9	AK9
TRA2B	TRA2B	ABHD13	ABHD13	ARFIP1	ARFIP1	METTL24	METTL24
TANK	TANK	CUL4A	CUL4A	TRIM2	TRIM2	GTF3C6	GTF3C6
CBWD2	CBWD2	TMX1	TMX1	TLR2	TLR2	FRK	FRK
WDR33	WDR33	FRMD6	FRMD6	PLRG1	PLRG1	TSPYL4	TSPYL4
CCDC115	CCDC115	NAA30	NAA30	CTSO	CTSO	DSE	DSE
IMP4	IMP4	WDR89	WDR89	C4orf46	C4orf46	KPNA5	KPNA5
STAM	STAM	ESR2	ESR2	ETFDH	ETFDH	NUS1	NUS1
ABI1	ABI1	MFAP1	MFAP1	PPID	PPID	TBC1D32	TBC1D32
YME1L1	YME1L1	TCF12	TCF12	TMA16	TMA16	GJA1	GJA1
CDK9	CDK9	ZSCAN29	ZSCAN29	CPE	CPE	SERINC1	SERINC1
ECPAS	ECPAS	FGF7	FGF7	DDX60	DDX60	RNF217	RNF217
C9orf78	C9orf78	BNIP2	BNIP2	PALLD	PALLD	HINT3	HINT3
TOR1A	TOR1A	GTF2A2	GTF2A2	DDX60L	DDX60L	TRMT11	TRMT11
SLC31A1	SLC31A1	SRP14	SRP14	CBR4	CBR4	RNF146	RNF146
STX17	STX17	UBE2Q2	UBE2Q2	SH3RF1	SH3RF1	ECHDC1	ECHDC1
PRPF4	PRPF4	SCAPER	SCAPER	NEK1	NEK1	PTPRK	PTPRK
TSTD2	TSTD2	TPM1	TPM1	CLCN3	CLCN3	LAMA2	LAMA2
PSMB7	PSMB7	BBS4	BBS4	HPF1	HPF1	ARHGAP18	ARHGAP18
GOLGA1	GOLGA1	LINS1	LINS1	AADAT	AADAT	L3MBTL3	L3MBTL3
ANP32B	ANP32B	POLG	POLG	CEP44	CEP44	MED23	MED23
DERL1	DERL1	NTRK3	NTRK3	SPCS3	SPCS3	RPS12	RPS12
IL33	IL33	DET1	DET1	VEGFC	VEGFC	MYB	MYB
PLAA	PLAA	IQGAP1	IQGAP1	TENM3	TENM3	NHSL1	NHSL1
UBAP2	UBAP2	GLYR1	GLYR1	DCTD	DCTD	CCDC28A	CCDC28A
DCTN3	DCTN3	PARN	PARN	TRAPPC11	TRAPPC11	HECA	HECA
HINT2	HINT2	FTO	FTO	PRIMPOL	PRIMPOL	VTA1	VTA1
ZSCAN9	ZSCAN9	CMTM2	CMTM2	CFAP97	CFAP97	HIVEP2	HIVEP2
CMTR1	CMTR1	MAP1LC3B	MAP1LC3B	LRP2BP	LRP2BP	PHACTR2	PHACTR2
MDC1	MDC1	MBTPS1	MBTPS1	UFSP2	UFSP2	LTV1	LTV1
ATAT1	ATAT1	ZCCHC14	ZCCHC14	SORBS2	SORBS2	SF3B5	SF3B5
TPMT	TPMT	MEAK7	MEAK7	TLR3	TLR3	UTRN	UTRN
NRM	NRM	GAS8	GAS8	CYP4V2	CYP4V2	SHPRH	SHPRH
FCHSD2	FCHSD2	UTP4	UTP4	FRG1	FRG1	SASH1	SASH1
CCDC90B	CCDC90B	PRPSAP2	PRPSAP2	CCDC127	CCDC127	UST	UST
SYTL2	SYTL2	C17orf80	C17orf80	SDHA	SDHA	GINM1	GINM1
RAB30	RAB30	VPS53	VPS53	EXOC3	EXOC3	KATNA1	KATNA1
NARS2	NARS2	NPEPPS	NPEPPS	BRD9	BRD9	LRP11	LRP11
RNF121	RNF121	SS18	SS18	NDUFS6	NDUFS6	PLEKHG1	PLEKHG1
MRPL15	MRPL15	GALNT1	GALNT1	IRX1	IRX1	RMND1	RMND1
TGS1	TGS1	GATA6	GATA6	MED10	MED10	MYCT1	MYCT1
NEK1	NEK1	MINK1	MINK1	NSUN2	NSUN2	TFB1M	TFB1M
DDX60	DDX60	RAB40B	RAB40B	MTRR	MTRR	ARID1B	ARID1B
YAP1	YAP1	ANAPC11	ANAPC11	SEMA5A	SEMA5A	TMEM242	TMEM242
ALKBH8	ALKBH8	RPTOR	RPTOR	CCT5	CCT5	SNX9	SNX9
CTDSPL2	CTDSPL2	WDR45B	WDR45B	DAP	DAP	SYNJ2	SYNJ2
SLTM	SLTM	MBD1	MBD1	OTULIN	OTULIN	SERAC1	SERAC1
NDUFAF1	NDUFAF1	SLC39A3	SLC39A3	ANKH	ANKH	RSPH3	RSPH3
RTF1	RTF1	ZFP14	ZFP14	FBXL7	FBXL7	SOD2	SOD2
TUBGCP4	TUBGCP4	IFITM3	IFITM3	BASP1	BASP1	SLC22A3	SLC22A3
SMAD6	SMAD6	IFNAR1	IFNAR1	CDH6	CDH6	AGPAT4	AGPAT4
DUOX1	DUOX1	APP	APP	DROSHA	DROSHA	PACRG	PACRG
SEMA6D	SEMA6D	URB1	URB1	C5orf22	C5orf22	QKI	QKI
RSL24D1	RSL24D1	WTIP	WTIP	MTMR12	MTMR12	SFT2D1	SFT2D1
TTLL7	TTLL7	RNPEPL1	RNPEPL1	AMACR	AMACR	AFDN	AFDN
FNBP1L	FNBP1L	CARM1	CARM1	C1QTNF3	C1QTNF3	THBS2	THBS2
IFI44L	IFI44L	PSMB6	PSMB6	RAI14	RAI14	PHF10	PHF10
GIPC2	GIPC2	ZNF614	ZNF614	DNAJC21	DNAJC21	FAM20C	FAM20C
ARHGAP29	ARHGAP29	SERBP1	SERBP1	SPEF2	SPEF2	PRKAR1B	PRKAR1B
RTCA	RTCA	BCL10	BCL10	LMBRD2	LMBRD2	SUN1	SUN1
HADHB	HADHB	PIGK	PIGK	SKP2	SKP2	PSMG3	PSMG3
DYNC2LI1	DYNC2LI1	CTTNBP2NL	CTTNBP2NL	SLC1A3	SLC1A3	MAD1L1	MAD1L1
THUMPD2	THUMPD2	CELSR2	CELSR2	WDR70	WDR70	MRM2	MRM2
RAB1A	RAB1A	TIPRL	TIPRL	OSMR	OSMR	EIF3B	EIF3B
ACTR2	ACTR2	POGK	POGK	RICTOR	RICTOR	CHST12	CHST12
SLC5A6	SLC5A6	DCAF6	DCAF6	C9	C9	BRAT1	BRAT1
PREPL	PREPL	TMCO1	TMCO1	TTC33	TTC33	IQCE	IQCE
FBXO11	FBXO11	PIGM	PIGM	OXCT1	OXCT1	GNA12	GNA12
DTNB	DTNB	ABL2	ABL2	C5orf51	C5orf51	CARD11	CARD11
KIF11	KIF11	XPR1	XPR1	GHR	GHR	AP5Z1	AP5Z1
EXOC6	EXOC6	PRUNE1	PRUNE1	ZNF131	ZNF131	RADIL	RADIL
PLCE1	PLCE1	SNX27	SNX27	TMEM267	TMEM267	SLC29A4	SLC29A4
DBR1	DBR1	SETDB1	SETDB1	PAIP1	PAIP1	TNRC18	TNRC18
DNAJC13	DNAJC13	PIP5K1A	PIP5K1A	NNT	NNT	FSCN1	FSCN1
FAM149B1	FAM149B1	ANP32E	ANP32E	EMB	EMB	RNF216	RNF216
BARD1	BARD1	CERS2	CERS2	PARP8	PARP8	PMS2	PMS2
SSB	SSB	MRPL9	MRPL9	ITGA1	ITGA1	RAC1	RAC1
NAB1	NAB1	ARNT	ARNT	MOCS2	MOCS2	KDELR2	KDELR2
PPIG	PPIG	GOLPH3L	GOLPH3L	NDUFS4	NDUFS4	ZNF316	ZNF316
IDH1	IDH1	GABPB2	GABPB2	SNX18	SNX18	ZNF12	ZNF12
ABI2	ABI2	VASH2	VASH2	DHX29	DHX29	C1GALT1	C1GALT1
SLC40A1	SLC40A1	UBAP2L	UBAP2L	SLC38A9	SLC38A9	MIOS	MIOS
SLC35A5	SLC35A5	SLC39A1	SLC39A1	IL6ST	IL6ST	UMAD1	UMAD1
SENP7	SENP7	HAX1	HAX1	MAP3K1	MAP3K1	PHF14	PHF14
MNS1	MNS1	RIT1	RIT1	MIER3	MIER3	TMEM106B	TMEM106B
SECISBP2L	SECISBP2L	C1orf131	C1orf131	GPBP1	GPBP1	ETV1	ETV1
SPPL2A	SPPL2A	SCCPDH	SCCPDH	ERCC8	ERCC8	DGKB	DGKB
GLCE	GLCE	ACP1	ACP1	NDUFAF2	NDUFAF2	MEOX2	MEOX2
APH1B	APH1B	SRP9	SRP9	KIF2A	KIF2A	ANKMY2	ANKMY2
INTS14	INTS14	SDE2	SDE2	RNF180	RNF180	HDAC9	HDAC9
FAM13A	FAM13A	DEGS1	DEGS1	RGS7BP	RGS7BP	CDCA7L	CDCA7L
COPS4	COPS4	FBXO28	FBXO28	SREK1IP1	SREK1IP1	RAPGEF5	RAPGEF5
HNRNPD	HNRNPD	ARF1	ARF1	ADAMTS6	ADAMTS6	GPNMB	GPNMB
SEC31A	SEC31A	MBOAT2	MBOAT2	CENPK	CENPK	CCDC126	CCDC126
KIAA1109	KIAA1109	LBR	LBR	PPWD1	PPWD1	FAM221A	FAM221A
PDE5A	PDE5A	PTPN7	PTPN7	TRAPPC13	TRAPPC13	C7orf31	C7orf31
G3BP2	G3BP2	EML4	EML4	TRIM23	TRIM23	HNRNPA2B1	HNRNPA2B1
SCARB2	SCARB2	CALM2	CALM2	NLN	NLN	SKAP2	SKAP2
CCNG2	CCNG2	VPS54	VPS54	SGTB	SGTB	HIBADH	HIBADH
CNOT6L	CNOT6L	ASXL2	ASXL2	SREK1	SREK1	JAZF1	JAZF1
USO1	USO1	MEIS1	MEIS1	CD180	CD180	CHN2	CHN2
GSTCD	GSTCD	ZNF514	ZNF514	SLC30A5	SLC30A5	PRR15	PRR15
INTS12	INTS12	DUSP11	DUSP11	CCNB1	CCNB1	SCRN1	SCRN1
CASP6	CASP6	RALB	RALB	AK6	AK6	INMT	INMT
PAPSS1	PAPSS1	RABL2A	RABL2A	RAD17	RAD17	PDE1C	PDE1C
SLC39A8	SLC39A8	ZC3H8	ZC3H8	SMN1	SMN1	AVL9	AVL9
MAPK8IP3	MAPK8IP3	LIPT1	LIPT1	MCCC2	MCCC2	KBTBD2	KBTBD2
CPNE8	CPNE8	SPOPL	SPOPL	MRPS27	MRPS27	NT5C3A	NT5C3A
YARS2	YARS2	POLR2D	POLR2D	PTCD2	PTCD2	ANLN	ANLN
FGD4	FGD4	AMMECR1L	AMMECR1L	FCHO2	FCHO2	KIAA0895	KIAA0895
AEBP2	AEBP2	SCRN3	SCRN3	BTF3	BTF3	AOAH	AOAH
ETFBKMT	ETFBKMT	LNPK	LNPK	ANKRA2	ANKRA2	RALA	RALA
PRICKLE1	PRICKLE1	GULP1	GULP1	UTP15	UTP15	CDK13	CDK13
PTPRQ	PTPRQ	FAM171B	FAM171B	HEXB	HEXB	C7orf25	C7orf25
POC1B	POC1B	METTL21A	METTL21A	GFM2	GFM2	DBNL	DBNL
SNRPF	SNRPF	KANSL1L	KANSL1L	NSA2	NSA2	POLM	POLM
SLC15A4	SLC15A4	HES6	HES6	POLK	POLK	YKT6	YKT6
TDG	TDG	COPS7B	COPS7B	POC5	POC5	MYO1G	MYO1G
MMAB	MMAB	TAMM41	TAMM41	AGGF1	AGGF1	CCM2	CCM2
TCHP	TCHP	RAB5A	RAB5A	ZBED3	ZBED3	IGFBP3	IGFBP3
MTMR6	MTMR6	RETREG2	RETREG2	PDE8B	PDE8B	HUS1	HUS1
LNX2	LNX2	EAF1	EAF1	WDR41	WDR41	UPP1	UPP1
ESYT1	ESYT1	DYNC1LI1	DYNC1LI1	AP3B1	AP3B1	SEC61G	SEC61G
ANKRD52	ANKRD52	OSBPL10	OSBPL10	SCAMP1	SCAMP1	CCT6A	CCT6A
RB1	RB1	SLC25A38	SLC25A38	CMYA5	CMYA5	SUMF2	SUMF2
VPS33A	VPS33A	CTDSPL	CTDSPL	MSH3	MSH3	ZNF736	ZNF736
RBM26	RBM26	PTPRG	PTPRG	ZCCHC9	ZCCHC9	ZNF680	ZNF680
CUL4A	CUL4A	SHQ1	SHQ1	SSBP2	SSBP2	ZNF273	ZNF273
TMX1	TMX1	UBA3	UBA3	EDIL3	EDIL3	ZNF117	ZNF117
NAA30	NAA30	ARL6IP5	ARL6IP5	RASA1	RASA1	GUSB	GUSB
DCAF5	DCAF5	ABHD10	ABHD10	MEF2C	MEF2C	CRCP	CRCP
WDR89	WDR89	ATG3	ATG3	CETN3	CETN3	KCTD7	KCTD7
ESR2	ESR2	EIF2A	EIF2A	LYSMD3	LYSMD3	TMEM248	TMEM248
NIPA2	NIPA2	ALDH1L1	ALDH1L1	MCTP1	MCTP1	TYW1	TYW1
SLC12A6	SLC12A6	AMT	AMT	TTC37	TTC37	AUTS2	AUTS2
FGF7	FGF7	DCAF1	DCAF1	ARSK	ARSK	NSUN5	NSUN5
GTF2A2	GTF2A2	SLIT2	SLIT2	CAST	CAST	FZD9	FZD9
SRP14	SRP14	ATP10D	ATP10D	ERAP1	ERAP1	BAZ1B	BAZ1B
CDAN1	CDAN1	TBCK	TBCK	LNPEP	LNPEP	TBL2	TBL2
COMMD4	COMMD4	CAMK2D	CAMK2D	RIOK2	RIOK2	DNAJC30	DNAJC30
HMG20A	HMG20A	CISD2	CISD2	PAM	PAM	EIF4H	EIF4H
SCAPER	SCAPER	TIFA	TIFA	GIN1	GIN1	LAT2	LAT2
TPM1	TPM1	SPATA5	SPATA5	PPIP5K2	PPIP5K2	RFC2	RFC2
BBS4	BBS4	METTL14	METTL14	NUDT12	NUDT12	POR	POR
LINS1	LINS1	USP53	USP53	FBXL17	FBXL17	YWHAG	YWHAG
POLG	POLG	CYP4V2	CYP4V2	FER	FER	DTX2	DTX2
NTRK3	NTRK3	MARCHF6	MARCHF6	PJA2	PJA2	CCDC146	CCDC146
IQGAP1	IQGAP1	SKP2	SKP2	SLC25A46	SLC25A46	RSBN1L	RSBN1L
EFL1	EFL1	OSMR	OSMR	WDR36	WDR36	TMEM60	TMEM60
SEC11A	SEC11A	PLK2	PLK2	EPB41L4A	EPB41L4A	SEMA3C	SEMA3C
GLYR1	GLYR1	SSBP2	SSBP2	SRP19	SRP19	HGF	HGF
PARN	PARN	FBXL17	FBXL17	REEP5	REEP5	PCLO	PCLO
FTO	FTO	TNFAIP8	TNFAIP8	DCP2	DCP2	SEMA3D	SEMA3D
UQCRC2	UQCRC2	COMMD10	COMMD10	MCC	MCC	DMTF1	DMTF1
CDH11	CDH11	DDX46	DDX46	YTHDC2	YTHDC2	CROT	CROT
MAP1LC3B	MAP1LC3B	FBXO38	FBXO38	PGGT1B	PGGT1B	SLC25A40	SLC25A40
MBTPS1	MBTPS1	NHP2	NHP2	CCDC112	CCDC112	DBF4	DBF4
ZCCHC14	ZCCHC14	ABT1	ABT1	FEM1C	FEM1C	ADAM22	ADAM22
MEAK7	MEAK7	RPL7L1	RPL7L1	CDO1	CDO1	SRI	SRI
NDUFB10	NDUFB10	CYP39A1	CYP39A1	ATG12	ATG12	CLDN12	CLDN12
PDPK1	PDPK1	MMS22L	MMS22L	AP3S1	AP3S1	ANKIB1	ANKIB1
GAS8	GAS8	PNRC1	PNRC1	COMMD10	COMMD10	SAMD9L	SAMD9L
PRPSAP2	PRPSAP2	PM20D2	PM20D2	DMXL1	DMXL1	VPS50	VPS50
C17orf80	C17orf80	RARS2	RARS2	TNFAIP8	TNFAIP8	CALCR	CALCR
VPS53	VPS53	RNF217	RNF217	HSD17B4	HSD17B4	BET1	BET1
NPEPPS	NPEPPS	ARHGAP18	ARHGAP18	SRFBP1	SRFBP1	CASD1	CASD1
PTRH2	PTRH2	SHPRH	SHPRH	SNX2	SNX2	PEG10	PEG10
TAF4B	TAF4B	TMEM181	TMEM181	CEP120	CEP120	ARPC1B	ARPC1B
SLC39A6	SLC39A6	WTAP	WTAP	PRRC1	PRRC1	PDAP1	PDAP1
GALNT1	GALNT1	ARMT1	ARMT1	HINT1	HINT1	BUD31	BUD31
GATA6	GATA6	SLC22A3	SLC22A3	CDC42SE2	CDC42SE2	FAM200A	FAM200A
RAB40B	RAB40B	IGFBP3	IGFBP3	RAPGEF6	RAPGEF6	TRIM4	TRIM4
WDR45B	WDR45B	PURB	PURB	PDLIM4	PDLIM4	ZNF3	ZNF3
MBD1	MBD1	CCT6A	CCT6A	RAD50	RAD50	COPS6	COPS6
SMAD4	SMAD4	TMEM168	TMEM168	KIF3A	KIF3A	MCM7	MCM7
MIEN1	MIEN1	GIGYF1	GIGYF1	SHROOM1	SHROOM1	PPP1R35	PPP1R35
SLC39A3	SLC39A3	TRIM4	TRIM4	UQCRQ	UQCRQ	SAP25	SAP25
MVB12A	MVB12A	NOM1	NOM1	LEAP2	LEAP2	MOSPD3	MOSPD3
CCDC97	CCDC97	CCDC25	CCDC25	AFF4	AFF4	GNB2	GNB2
ZFP14	ZFP14	PLPBP	PLPBP	HSPA4	HSPA4	GIGYF1	GIGYF1
IFITM3	IFITM3	TACC1	TACC1	VDAC1	VDAC1	TRIP6	TRIP6
IFNAR1	IFNAR1	GOLGA7	GOLGA7	SKP1	SKP1	SRRT	SRRT
SCYL1	SCYL1	NSD3	NSD3	PPP2CA	PPP2CA	TRIM56	TRIM56
URB1	URB1	TERF1	TERF1	CDKL3	CDKL3	CLDN15	CLDN15
SAE1	SAE1	MTDH	MTDH	JADE2	JADE2	FIS1	FIS1
RNPEPL1	RNPEPL1	LRP12	LRP12	SAR1B	SAR1B	CUX1	CUX1
CARM1	CARM1	EIF3H	EIF3H	CAMLG	CAMLG	PRKRIP1	PRKRIP1
ZNF614	ZNF614	NDUFB9	NDUFB9	TXNDC15	TXNDC15	ALKBH4	ALKBH4
PLK4	PLK4	UHRF2	UHRF2	SMAD5	SMAD5	POLR2J	POLR2J
WDTC1	WDTC1	NFIB	NFIB	HNRNPA0	HNRNPA0	FAM185A	FAM185A
SERBP1	SERBP1	HAUS6	HAUS6	FAM13B	FAM13B	LRRC17	LRRC17
PIGK	PIGK	AUH	AUH	NME5	NME5	NAPEPLD	NAPEPLD
LMO4	LMO4	ZNF462	ZNF462	KDM3B	KDM3B	PMPCB	PMPCB
STRIP1	STRIP1	INIP	INIP	CTNNA1	CTNNA1	PSMC2	PSMC2
CELSR2	CELSR2	UGCG	UGCG	SLC23A1	SLC23A1	SRPK2	SRPK2
TIPRL	TIPRL	ALAD	ALAD	APBB3	APBB3	PUS7	PUS7
POGK	POGK	POLE3	POLE3	SLC35A4	SLC35A4	RINT1	RINT1
DCAF6	DCAF6	SURF1	SURF1	CD14	CD14	ATXN7L1	ATXN7L1
MRPL24	MRPL24	GPR107	GPR107	IK	IK	PRKAR2B	PRKAR2B
PIGM	PIGM	FAM171A1	FAM171A1	PCDHA11	PCDHB14	BCAP29	BCAP29
ABL2	ABL2	PARD3	PARD3	PCDHB14	TAF7	CBLL1	CBLL1
TOR1AIP1	TOR1AIP1	FAM13C	FAM13C	TAF7	PCDHGA7	DLD	DLD
PRUNE1	PRUNE1	POLR3A	POLR3A	PCDHGA7	DIAPH1	PNPLA8	PNPLA8
SNX27	SNX27	HERC4	HERC4	DIAPH1	FCHSD1	DOCK4	DOCK4
SETDB1	SETDB1	GLUD1	GLUD1	FCHSD1	ARAP3	TFEC	TFEC
CERS2	CERS2	ADD3	ADD3	ARAP3	RNF14	MET	MET
MRPL9	MRPL9	LIN7C	LIN7C	RNF14	GNPDA1	TSPAN12	TSPAN12
ARNT	ARNT	CELF1	CELF1	GNPDA1	NDFIP1	FAM3C	FAM3C
POGZ	POGZ	ENDOD1	ENDOD1	NDFIP1	ARHGAP26	AASS	AASS
GOLPH3L	GOLPH3L	CCDC82	CCDC82	ARHGAP26	YIPF5	CADPS2	CADPS2
INTS7	INTS7	INTS4	INTS4	YIPF5	RBM27	IQUB	IQUB
TAF1A	TAF1A	NPAT	NPAT	RBM27	STK32A	POT1	POT1
TP53BP2	TP53BP2	AASDHPPT	AASDHPPT	STK32A	FBXO38	NRF1	NRF1
JTB	JTB	LAMTOR1	LAMTOR1	FBXO38	ABLIM3	KLHDC10	KLHDC10
S100A8	S100A8	EML3	EML3	ABLIM3	CSNK1A1	CEP41	CEP41
SLC39A1	SLC39A1	INCENP	INCENP	CSNK1A1	HMGXB3	SLC35B4	SLC35B4
GATAD2B	GATAD2B	MS4A2	MS4A2	HMGXB3	CSF1R	CALD1	CALD1
RIT1	RIT1	ESAM	ESAM	CSF1R	RPS14	CNOT4	CNOT4
INTS3	INTS3	MPZL2	MPZL2	RPS14	NDST1	NUP205	NUP205
SCCPDH	SCCPDH	TMEM25	TMEM25	NDST1	RBM22	CREB3L2	CREB3L2
CEP170	CEP170	COMMD7	COMMD7	RBM22	GM2A	UBN2	UBN2
SRP9	SRP9	SOGA1	SOGA1	GM2A	ATOX1	LUC7L2	LUC7L2
SDE2	SDE2	LSM14B	LSM14B	ATOX1	FAM114A2	KDM7A	KDM7A
DEGS1	DEGS1	YTHDF1	YTHDF1	FAM114A2	SAP30L	SLC37A3	SLC37A3
MBOAT2	MBOAT2	TRPT1	TRPT1	SAP30L	LARP1	BRAF	BRAF
PTPN7	PTPN7	NUDT22	NUDT22	LARP1	FAXDC2	SSBP1	SSBP1
CALM2	CALM2	PLCB3	PLCB3	FAXDC2	GEMIN5	TMEM139	TMEM139
VPS54	VPS54	CLEC1A	CLEC1A	GEMIN5	LSM11	ZYX	ZYX
ZNF514	ZNF514	MKX	MKX	LSM11	CLINT1	CUL1	CUL1
EXOC6B	EXOC6B	MPP7	MPP7	CLINT1	UBLCP1	PDIA4	PDIA4
TEX261	TEX261	CWC15	CWC15	UBLCP1	PWWP2A	KRBA1	KRBA1
RALB	RALB	DCUN1D2	DCUN1D2	PWWP2A	C1QTNF2	ZNF862	ZNF862
RABL2A	RABL2A	SAP18	SAP18	C1QTNF2	ZBED8	GIMAP4	GIMAP4
ZC3H8	ZC3H8	MIA2	MIA2	ZBED8	SLU7	TMEM176A	TMEM176A
LIPT1	LIPT1	VEGFC	VEGFC	SLU7	PTTG1	KCNH2	KCNH2
POLR2D	POLR2D	DLG2	DLG2	PTTG1	MAT2B	ABCB8	ABCB8
AMMECR1L	AMMECR1L	MTMR12	MTMR12	MAT2B	WWC1	SLC4A2	SLC4A2
SCRN3	SCRN3	CCT5	CCT5	WWC1	SLIT3	CDK5	CDK5
LNPK	LNPK	DOCK1	DOCK1	SLIT3	SPDL1	TMUB1	TMUB1
UBR3	UBR3	SEC24D	SEC24D	SPDL1	DOCK2	ABCF2	ABCF2
FAM171B	FAM171B	ITPR1	ITPR1	DOCK2	UBTD2	WDR86	WDR86
COPS7B	COPS7B	DCP1B	DCP1B	UBTD2	SH3PXD2B	GALNT11	GALNT11
TAMM41	TAMM41	UEVLD	UEVLD	SH3PXD2B	CREBRF	PAXIP1	PAXIP1
RAB5A	RAB5A	TMEM263	TMEM263	CREBRF	BOD1	RBM33	RBM33
CTDSP1	CTDSP1	IPMK	IPMK	BOD1	SFXN1	NOM1	NOM1
GMPPA	GMPPA	GXYLT1	GXYLT1	SFXN1	FAM153B	UBE3C	UBE3C
EAF1	EAF1	EIF4E	EIF4E	FAM153B	SIMC1	ESYT2	ESYT2
DYNC1LI1	DYNC1LI1	TEX30	TEX30	SIMC1	ARL10	FBXO25	FBXO25
OSBPL10	OSBPL10	CSNK1G3	CSNK1G3	ARL10	HIGD2A	TDRP	TDRP
CTDSPL	CTDSPL	SRFBP1	SRFBP1	HIGD2A	CLTB	MCPH1	MCPH1
PTPRG	PTPRG	AKAP6	AKAP6	CLTB	UIMC1	ANGPT2	ANGPT2
SHQ1	SHQ1	FAM177A1	FAM177A1	UIMC1	FGFR4	AGPAT5	AGPAT5
UBA3	UBA3	EXT2	EXT2	FGFR4	RAB24	TNKS	TNKS
ARL6IP5	ARL6IP5	NEK7	NEK7	RAB24	PRELID1	MTMR9	MTMR9
ATG3	ATG3	UPF2	UPF2	PRELID1	LMAN2	BLK	BLK
EIF2A	EIF2A	CDC123	CDC123	LMAN2	PDLIM7	CTSB	CTSB
ALDH1L1	ALDH1L1	EPS8	EPS8	PDLIM7	DOK3	MSR1	MSR1
AMT	AMT	VPS26B	VPS26B	DOK3	DDX41	MTUS1	MTUS1
SLIT2	SLIT2	FAM160B1	FAM160B1	DDX41	FAM193B	PCM1	PCM1
FIP1L1	FIP1L1	QTRT2	QTRT2	FAM193B	TMED9	ASAH1	ASAH1
LYAR	LYAR	EDNRA	EDNRA	TMED9	B4GALT7	LPL	LPL
CENPC	CENPC	KIN	KIN	B4GALT7	FAM153A	NUDT18	NUDT18
ATP10D	ATP10D	PIGF	PIGF	FAM153A	PHYKPL	HR	HR
ENOPH1	ENOPH1	ADAM17	ADAM17	PHYKPL	CLK4	POLR3D	POLR3D
KLHL8	KLHL8	WWC2	WWC2	CLK4	ZNF354B	PPP3CC	PPP3CC
TBCK	TBCK	ACSL1	ACSL1	ZNF354B	ZFP2	SORBS3	SORBS3
TIFA	TIFA	SLC25A4	SLC25A4	ZFP2	ZNF454	PDLIM2	PDLIM2
SPATA5	SPATA5	BICD1	BICD1	ZNF454	ZNF879	CCAR2	CCAR2
METTL14	METTL14	NBAS	NBAS	ZNF879	ZNF354C	TNFRSF10C	TNFRSF10C
USP53	USP53	GUF1	GUF1	ZNF354C	RUFY1	TNFRSF10A	TNFRSF10A
CBR4	CBR4	CENPJ	CENPJ	RUFY1	HNRNPH1	CHMP7	CHMP7
CYP4V2	CYP4V2	TMEM267	TMEM267	HNRNPH1	CANX	DPYSL2	DPYSL2
MARCHF6	MARCHF6	CCL28	CCL28	CANX	MAML1	ESCO2	ESCO2
SKP2	SKP2	TIAL1	TIAL1	MAML1	MGAT4B	CCDC25	CCDC25
OSMR	OSMR	GLT1D1	GLT1D1	MGAT4B	MRNIP	FZD3	FZD3
PLK2	PLK2	AP1S3	AP1S3	MRNIP	TBC1D9B	HMBOX1	HMBOX1
PIK3R1	PIK3R1	EPG5	EPG5	TBC1D9B	RNF130	SARAF	SARAF
PAM	PAM	PDE3B	PDE3B	RNF130	MAPK9	DCTN6	DCTN6
BTF3	BTF3	UHMK1	UHMK1	MAPK9	FLT4	PPP2CB	PPP2CB
FBXL17	FBXL17	POC5	POC5	FLT4	ZFP62	MAK16	MAK16
TNFAIP8	TNFAIP8	TADA1	TADA1	ZFP62	RACK1	DUSP26	DUSP26
FEM1C	FEM1C	GUCY1A2	GUCY1A2	RACK1	SERPINB1	LSM1	LSM1
COMMD10	COMMD10	CWF19L2	CWF19L2	SERPINB1	PSMG4	PLPP5	PLPP5
ATG12	ATG12	DCLRE1C	DCLRE1C	PSMG4	ECI2	NSD3	NSD3
ARHGAP26	ARHGAP26	RPP38	RPP38	ECI2	FARS2	PLEKHA2	PLEKHA2
DDX46	DDX46	USP12	USP12	FARS2	F13A1	TM2D2	TM2D2
G3BP1	G3BP1	CCDC50	CCDC50	F13A1	LY86	ADAM9	ADAM9
ZNF300	ZNF300	PAN3	PAN3	LY86	RREB1	GOLGA7	GOLGA7
NHP2	NHP2	PLEKHH2	PLEKHH2	RREB1	SSR1	KAT6A	KAT6A
BOD1	BOD1	SPEF2	SPEF2	SSR1	RIOK1	POLB	POLB
ABT1	ABT1	NADK2	NADK2	RIOK1	DSP	VDAC3	VDAC3
RPL7L1	RPL7L1	GPD1L	GPD1L	DSP	TXNDC5	CEBPD	CEBPD
CYP39A1	CYP39A1	SAR1B	SAR1B	TXNDC5	BLOC1S5	ATP6V1H	ATP6V1H
PHIP	PHIP	IFIT5	IFIT5	BLOC1S5	EEF1E1	LYPLA1	LYPLA1
MMS22L	MMS22L	HNRNPDL	HNRNPDL	EEF1E1	SLC35B3	MRPL15	MRPL15
PNRC1	PNRC1	UTRN	UTRN	SLC35B3	GCNT2	TMEM68	TMEM68
PM20D2	PM20D2	GGPS1	GGPS1	GCNT2	SIRT5	RAB2A	RAB2A
RARS2	RARS2	MED21	MED21	SIRT5	RANBP9	ARMC1	ARMC1
RNF217	RNF217	SRP19	SRP19	RANBP9	MCUR1	PDE7A	PDE7A
RSPO3	RSPO3	CDYL	CDYL	MCUR1	RNF182	NCOA2	NCOA2
ARHGAP18	ARHGAP18	BANK1	BANK1	RNF182	CD83	TERF1	TERF1
TMEM181	TMEM181	BCL2L11	BCL2L11	CD83	CAP2	RPL7	RPL7
WTAP	WTAP	ANAPC1	ANAPC1	CAP2	FAM8A1	UBE2W	UBE2W
ZMYM4	ZMYM4	CAST	CAST	FAM8A1	NUP153	CRISPLD1	CRISPLD1
ARMT1	ARMT1	SCOC	SCOC	NUP153	KIF13A	ZC2HC1A	ZC2HC1A
IGFBP3	IGFBP3	SMARCA5	SMARCA5	KIF13A	TPMT	IL7	IL7
PURB	PURB	HNRNPU	HNRNPU	TPMT	KDM1B	ZNF704	ZNF704
CCT6A	CCT6A	RANBP2	RANBP2	KDM1B	MBOAT1	FABP4	FABP4
GIGYF1	GIGYF1	TMEM87B	TMEM87B	MBOAT1	CDKAL1	IMPA1	IMPA1
TRIM4	TRIM4	PLA2R1	PLA2R1	CDKAL1	MRS2	ZFAND1	ZFAND1
ZC3HAV1L	ZC3HAV1L	SLC25A27	SLC25A27	MRS2	ALDH5A1	E2F5	E2F5
HMBOX1	HMBOX1	ASAP1	ASAP1	ALDH5A1	TDP2	WWP1	WWP1
TERF1	TERF1	TRAPPC8	TRAPPC8	TDP2	ACOT13	MMP16	MMP16
MTDH	MTDH	FBXL2	FBXL2	ACOT13	TRIM38	DECR1	DECR1
LRP12	LRP12	UBP1	UBP1	TRIM38	HFE	NBN	NBN
POLR2K	POLR2K	RMND5A	RMND5A	HFE	BTN2A2	C8orf88	C8orf88
UTP23	UTP23	CNKSR3	CNKSR3	BTN2A2	BTN3A1	TRIQK	TRIQK
NDUFB9	NDUFB9	GTF2E1	GTF2E1	BTN3A1	BTN3A3	TMEM67	TMEM67
TATDN1	TATDN1	ZDHHC7	ZDHHC7	BTN3A3	BTN2A1	GEM	GEM
UHRF2	UHRF2	C7orf31	C7orf31	BTN2A1	HMGN4	INTS8	INTS8
NFIB	NFIB	JAZF1	JAZF1	HMGN4	ABT1	PLEKHF2	PLEKHF2
HAUS6	HAUS6	TRIP12	TRIP12	ABT1	ZNF322	C8orf37	C8orf37
MFSD14B	MFSD14B	HS2ST1	HS2ST1	ZNF322	ZNF391	MTERF3	MTERF3
ZNF462	ZNF462	MSI2	MSI2	ZNF391	ZKSCAN8	CPQ	CPQ
INIP	INIP	GDPD1	GDPD1	ZKSCAN8	ZSCAN9	MTDH	MTDH
UGCG	UGCG	NUS1	NUS1	ZSCAN9	ZSCAN26	ERICH5	ERICH5
MRRF	MRRF	SEMA3D	SEMA3D	ZSCAN26	ZKSCAN3	POP1	POP1
ALAD	ALAD	ANKRD29	ANKRD29	ZKSCAN3	ZSCAN31	POLR2K	POLR2K
WDR31	WDR31	TBCEL	TBCEL	ZSCAN31	ZSCAN23	RNF19A	RNF19A
POLE3	POLE3	ANKH	ANKH	ZSCAN23	TRIM27	ANKRD46	ANKRD46
SURF1	SURF1	MIA3	MIA3	TRIM27	ZNF311	RRM2B	RRM2B
NTMT1	NTMT1	TRIM11	TRIM11	ZNF311	GABBR1	UBR5	UBR5
GPR107	GPR107	ENAH	ENAH	GABBR1	HLA-A	AZIN1	AZIN1
NACC2	NACC2	SH3RF1	SH3RF1	HLA-A	TRIM26	DCAF13	DCAF13
FAM171A1	FAM171A1	BUB3	BUB3	TRIM26	TRIM39	DCSTAMP	DCSTAMP
MINDY3	MINDY3	BTG3	BTG3	TRIM39	ABCF1	LRP12	LRP12
PARD3	PARD3	L3MBTL4	L3MBTL4	ABCF1	ATAT1	ZFPM2	ZFPM2
POLR3A	POLR3A	PDE1C	PDE1C	ATAT1	DHX16	OXR1	OXR1
ADD3	ADD3	MRPL39	MRPL39	DHX16	PPP1R18	EIF3E	EIF3E
EIF4EBP2	EIF4EBP2	JAM2	JAM2	PPP1R18	NRM	EBAG9	EBAG9
BTBD10	BTBD10	XPC	XPC	NRM	MDC1	UTP23	UTP23
LIN7C	LIN7C	FLCN	FLCN	MDC1	TUBB	MTBP	MTBP
SERPING1	SERPING1	ANKRD40	ANKRD40	TUBB	FLOT1	ZHX1	ZHX1
SSRP1	SSRP1	CYP2U1	CYP2U1	FLOT1	CCHCR1	TMEM65	TMEM65
CELF1	CELF1	AK9	AK9	CCHCR1	HLA-C	TRMT12	TRMT12
SESN3	SESN3	PIP4P2	PIP4P2	HLA-C	HLA-B	RNF139	RNF139
ENDOD1	ENDOD1	AGPAT5	AGPAT5	HLA-B	NFKBIL1	TATDN1	TATDN1
CCDC82	CCDC82	HSPA13	HSPA13	NFKBIL1	AIF1	NDUFB9	NDUFB9
INTS4	INTS4	GRAMD2B	GRAMD2B	AIF1	PRRC2A	ZNF572	ZNF572
NPAT	NPAT	SLC16A1	SLC16A1	PRRC2A	BAG6	WASHC5	WASHC5
LAMTOR1	LAMTOR1	C9orf85	C9orf85	BAG6	GPANK1	NSMCE2	NSMCE2
KAT14	KAT14	FZD7	FZD7	GPANK1	ABHD16A	TRIB1	TRIB1
EML3	EML3	DEPTOR	DEPTOR	ABHD16A	DDAH2	ASAP1	ASAP1
INCENP	INCENP	LSM11	LSM11	DDAH2	CLIC1	EFR3A	EFR3A
CPSF7	CPSF7	RASA2	RASA2	CLIC1	MSH5	NDRG1	NDRG1
MS4A2	MS4A2	TMBIM4	TMBIM4	MSH5	LSM2	KHDRBS3	KHDRBS3
MPZL2	MPZL2	MICU3	MICU3	LSM2	C2	PTK2	PTK2
TMEM25	TMEM25	VPS37A	VPS37A	C2	NELFE	JRK	JRK
SOGA1	SOGA1	MCU	MCU	NELFE	SKIV2L	TOP1MT	TOP1MT
LSM14B	LSM14B	MIDEAS	MIDEAS	SKIV2L	STK19	ZNF623	ZNF623
YTHDF1	YTHDF1	GNAQ	GNAQ	STK19	DXO	ZNF707	ZNF707
TRPT1	TRPT1	DPY19L4	DPY19L4	DXO	C4B	MAPK15	MAPK15
PLCB3	PLCB3	C8orf37	C8orf37	C4B	ATF6B	PUF60	PUF60
CLEC1A	CLEC1A	WHAMM	WHAMM	ATF6B	PRRT1	GRINA	GRINA
MKX	MKX	USP16	USP16	PRRT1	PPT2	PARP10	PARP10
MPP7	MPP7	CCT8	CCT8	PPT2	EGFL8	OPLAH	OPLAH
CWC15	CWC15	SCAF4	SCAF4	EGFL8	PBX2	EXOSC4	EXOSC4
ARID5B	ARID5B	CDK20	CDK20	PBX2	NOTCH4	GPAA1	GPAA1
DCUN1D2	DCUN1D2	PCGF6	PCGF6	NOTCH4	HLA-DRB1	MAF1	MAF1
SAP18	SAP18	NPTN	NPTN	HLA-DRB1	PSMB8	SHARPIN	SHARPIN
VEGFC	VEGFC	BAG4	BAG4	PSMB8	PSMB9	MROH1	MROH1
DLG2	DLG2	NSMCE2	NSMCE2	PSMB9	BRD2	HSF1	HSF1
DOCK1	DOCK1	FBRS	FBRS	BRD2	RXRB	DGAT1	DGAT1
NKAPD1	NKAPD1	PHKG2	PHKG2	RXRB	HSD17B8	ADCK5	ADCK5
SEC24D	SEC24D	MFSD14A	MFSD14A	HSD17B8	RING1	VPS28	VPS28
ITPR1	ITPR1	VPS8	VPS8	RING1	RPS18	GPT	GPT
DCP1B	DCP1B	MPV17L	MPV17L	RPS18	WDR46	MFSD3	MFSD3
TMEM263	TMEM263	EIF4A2	EIF4A2	WDR46	TAPBP	LRRC14	LRRC14
GXYLT1	GXYLT1	BRPF1	BRPF1	TAPBP	DAXX	C8orf82	C8orf82
EIF4E	EIF4E	TATDN2	TATDN2	DAXX	CUTA	ZNF7	ZNF7
TEX30	TEX30	EXOG	EXOG	CUTA	ITPR3	ZNF250	ZNF250
CSNK1G3	CSNK1G3	NTAN1	NTAN1	ITPR3	UQCC2	SMARCA2	SMARCA2
SRFBP1	SRFBP1	FCHO2	FCHO2	UQCC2	LEMD2	PUM3	PUM3
AKAP6	AKAP6	ODR4	ODR4	LEMD2	RPS10	RFX3	RFX3
MBIP	MBIP	PAXIP1	PAXIP1	RPS10	TAF11	SPATA6L	SPATA6L
EXT2	EXT2	GATAD1	GATAD1	TAF11	ZNF76	RIC1	RIC1
UPF2	UPF2	ST3GAL2	ST3GAL2	ZNF76	DEF6	ERMP1	ERMP1
CDC123	CDC123	FCSK	FCSK	DEF6	RPL10A	KIAA2026	KIAA2026
VPS26B	VPS26B	DHRS1	DHRS1	RPL10A	TEAD3	UHRF2	UHRF2
VTI1A	VTI1A	KIT	KIT	TEAD3	SRPK1	MPDZ	MPDZ
FAM160B1	FAM160B1	AASDH	AASDH	SRPK1	CPNE5	ZDHHC21	ZDHHC21
TEX9	TEX9	ZNF19	ZNF19	CPNE5	C6orf89	FREM1	FREM1
KIN	KIN	RNF111	RNF111	C6orf89	PPIL1	BNC2	BNC2
PIGF	PIGF	VPS26C	VPS26C	PPIL1	FGD2	CNTLN	CNTLN
ADAM17	ADAM17	DYRK1A	DYRK1A	FGD2	RNF8	RPS6	RPS6
WWC2	WWC2	MX1	MX1	RNF8	CMTR1	HACD4	HACD4
ACSL1	ACSL1	SLC38A10	SLC38A10	CMTR1	CCDC167	KLHL9	KLHL9
SLC25A4	SLC25A4	ZNF618	ZNF618	CCDC167	GLO1	MTAP	MTAP
BICD1	BICD1	PSMG3	PSMG3	GLO1	SAYSD1	PLAA	PLAA
SAV1	SAV1	SLC37A3	SLC37A3	SAYSD1	KCNK5	IFT74	IFT74
NBAS	NBAS	AP3S2	AP3S2	KCNK5	OARD1	ACO1	ACO1
GUF1	GUF1	SPPL3	SPPL3	OARD1	TFEB	SMU1	SMU1
CCL28	CCL28	RAB28	RAB28	TFEB	FRS3	NFX1	NFX1
DST	DST	PANK4	PANK4	FRS3	TOMM6	UBAP2	UBAP2
TIAL1	TIAL1	RER1	RER1	TOMM6	USP49	UBAP1	UBAP1
GLT1D1	GLT1D1	LRRC43	LRRC43	USP49	MED20	CNTFR	CNTFR
RABGAP1L	RABGAP1L	CNNM4	CNNM4	MED20	BYSL	RPP25L	RPP25L
MZT2B	MZT2B	EYA3	EYA3	BYSL	C6orf132	IL11RA	IL11RA
OBI1	OBI1	RNF207	RNF207	C6orf132	MRPS10	FANCG	FANCG
EPG5	EPG5	GPR153	GPR153	MRPS10	UBR2	TESK1	TESK1
UHMK1	UHMK1	AUTS2	AUTS2	UBR2	RPL7L1	TPM2	TPM2
POC5	POC5	MITD1	MITD1	RPL7L1	MEA1	RGP1	RGP1
TADA1	TADA1	CNOT11	CNOT11	MEA1	KLHDC3	NPR2	NPR2
GUCY1A2	GUCY1A2	AHCYL2	AHCYL2	KLHDC3	KLC4	HINT2	HINT2
CWF19L2	CWF19L2	B4GALT5	B4GALT5	KLC4	CUL7	MELK	MELK
DCLRE1C	DCLRE1C	TMED4	TMED4	CUL7	PTK7	PAX5	PAX5
RPP38	RPP38	PPP1R15B	PPP1R15B	PTK7	DNPH1	GRHPR	GRHPR
USP12	USP12	GPAT4	GPAT4	DNPH1	ZNF318	ZBTB5	ZBTB5
CCDC50	CCDC50	EPB41	EPB41	ZNF318	TJAP1	TOMM5	TOMM5
PLEKHH2	PLEKHH2	ALG8	ALG8	TJAP1	MRPS18A	TRMT10B	TRMT10B
SPEF2	SPEF2	SYNJ1	SYNJ1	MRPS18A	VEGFA	EXOSC3	EXOSC3
NADK2	NADK2	SON	SON	VEGFA	TMEM63B	SLC25A51	SLC25A51
GPD1L	GPD1L	DONSON	DONSON	TMEM63B	MRPL14	PIP5K1B	PIP5K1B
GJA1	GJA1	SNF8	SNF8	MRPL14	HSP90AB1	PTAR1	PTAR1
SAR1B	SAR1B	MORC3	MORC3	HSP90AB1	AARS2	SMC5	SMC5
IFIT5	IFIT5	PADI4	PADI4	AARS2	CDC5L	ABHD17B	ABHD17B
GGPS1	GGPS1	CYB5R1	CYB5R1	CDC5L	SUPT3H	C9orf40	C9orf40
ZNF117	ZNF117	STARD9	STARD9	SUPT3H	CLIC5	GCNT1	GCNT1
MED21	MED21	MED8	MED8	CLIC5	SLC25A27	CEP78	CEP78
SREK1IP1	SREK1IP1	RSPRY1	RSPRY1	SLC25A27	CENPQ	TLE4	TLE4
CWC27	CWC27	CHCHD6	CHCHD6	CENPQ	MCM3	UBQLN1	UBQLN1
BANK1	BANK1	C16orf86	C16orf86	MCM3	PAQR8	SLC28A3	SLC28A3
BCL2L11	BCL2L11	RGS12	RGS12	PAQR8	EFHC1	GOLM1	GOLM1
CAST	CAST	CCDC117	CCDC117	EFHC1	TMEM14A	ISCA1	ISCA1
HNRNPU	HNRNPU	ZNF230	ZNF230	TMEM14A	FBXO9	DAPK1	DAPK1
RANBP2	RANBP2	ZNF235	ZNF235	FBXO9	GCLC	SPIN1	SPIN1
AHCTF1	AHCTF1	DFFA	DFFA	GCLC	COL21A1	SECISBP2	SECISBP2
TMEM87B	TMEM87B	ZNF362	ZNF362	COL21A1	KIAA1586	SYK	SYK
PLA2R1	PLA2R1	KALRN	KALRN	KIAA1586	ZNF451	AUH	AUH
SLC25A27	SLC25A27	CILP2	CILP2	ZNF451	BAG2	ASPN	ASPN
ASAP1	ASAP1	PKNOX1	PKNOX1	BAG2	LMBRD1	CARD19	CARD19
TRAPPC8	TRAPPC8	RRP1B	RRP1B	LMBRD1	MTO1	WNK2	WNK2
FBXL2	FBXL2	AGPAT3	AGPAT3	MTO1	TMEM30A	FAM120AOS	FAM120AOS
UBP1	UBP1	FAM207A	FAM207A	TMEM30A	FILIP1	ZNF169	ZNF169
CNKSR3	CNKSR3	LSS	LSS	FILIP1	SENP6	MFSD14B	MFSD14B
GTF2E1	GTF2E1	VAV2	VAV2	SENP6	MYO6	PTCH1	PTCH1
ZDHHC7	ZDHHC7	MCM3AP	MCM3AP	MYO6	IRAK1BP1	SLC35D2	SLC35D2
C7orf31	C7orf31	PCNT	PCNT	IRAK1BP1	PHIP	HABP4	HABP4
JAZF1	JAZF1	DIP2A	DIP2A	PHIP	HMGN3	ZNF782	ZNF782
CMIP	CMIP	PRMT2	PRMT2	HMGN3	LCA5	TSTD2	TSTD2
CHD1	CHD1	SIK3	SIK3	LCA5	SH3BGRL2	NCBP1	NCBP1
HS2ST1	HS2ST1	FLAD1	FLAD1	SH3BGRL2	BCKDHB	ANP32B	ANP32B
MSI2	MSI2	VPS11	VPS11	BCKDHB	TPBG	NANS	NANS
GDPD1	GDPD1	ADAR	ADAR	TPBG	TBX18	TRIM14	TRIM14
NUS1	NUS1	UBE2Q1	UBE2Q1	TBX18	NT5E	ANKS6	ANKS6
ANKRD29	ANKRD29	PTH1R	PTH1R	NT5E	ZNF292	GALNT12	GALNT12
TBCEL	TBCEL	MYL3	MYL3	ZNF292	SMIM8	ALG2	ALG2
ANKH	ANKH	FGFR4	FGFR4	SMIM8	SLC35A1	STX17	STX17
OTULIN	OTULIN	VPS28	VPS28	SLC35A1	RARS2	INVS	INVS
TOMM70	TOMM70	LRRC14	LRRC14	RARS2	RNGTT	MSANTD3	MSANTD3
ABCA6	ABCA6	ZNF333	ZNF333	RNGTT	PM20D2	SMC2	SMC2
MIA3	MIA3	PPP1R16A	PPP1R16A	PM20D2	RRAGD	FSD1L	FSD1L
ENAH	ENAH	RPL8	RPL8	RRAGD	ANKRD6	ZNF462	ZNF462
BUB3	BUB3	MAML1	MAML1	ANKRD6	LYRM2	EPB41L4B	EPB41L4B
ATP5MC3	ATP5MC3	DVL3	DVL3	LYRM2	MDN1	LPAR1	LPAR1
BTG3	BTG3	BDH1	BDH1	MDN1	CASP8AP2	ZNF483	ZNF483
L3MBTL4	L3MBTL4	ZNF382	ZNF382	CASP8AP2	MAP3K7	DNAJC25	DNAJC25
PDE1C	PDE1C	FDXR	FDXR	MAP3K7	UFL1	SUSD1	SUSD1
MRPL39	MRPL39	EMC10	EMC10	UFL1	GPR63	PTBP3	PTBP3
GABPA	GABPA	DBF4B	DBF4B	GPR63	NDUFAF4	HSDL2	HSDL2
XPC	XPC	RAVER1	RAVER1	NDUFAF4	KLHL32	KIAA1958	KIAA1958
FLCN	FLCN	LEMD2	LEMD2	KLHL32	MMS22L	SNX30	SNX30
PPP4R1	PPP4R1	SENP3	SENP3	MMS22L	FBXL4	ZFP37	ZFP37
ANKRD40	ANKRD40	SNRNP25	SNRNP25	FBXL4	PNISR	FKBP15	FKBP15
CYP2U1	CYP2U1	JMJD8	JMJD8	PNISR	USP45	SLC31A1	SLC31A1
AK9	AK9	ZNF75A	ZNF75A	USP45	CCNC	ALAD	ALAD
OTUD6B	OTUD6B	ZYG11B	ZYG11B	CCNC	ASCC3	POLE3	POLE3
CDK19	CDK19	MAGOH	MAGOH	ASCC3	HACE1	AMBP	AMBP
AGPAT5	AGPAT5	PRKAA2	PRKAA2	HACE1	BVES	TNFSF8	TNFSF8
HSPA13	HSPA13	ZSWIM5	ZSWIM5	BVES	QRSL1	ASTN2	ASTN2
USP25	USP25	GMEB1	GMEB1	QRSL1	PDSS2	CDK5RAP2	CDK5RAP2
GRAMD2B	GRAMD2B	JAK1	JAK1	PDSS2	SEC63	FBXW2	FBXW2
C16orf87	C16orf87	LZIC	LZIC	SEC63	FOXO3	PHF19	PHF19
SLC16A1	SLC16A1	SDC3	SDC3	FOXO3	CEP57L1	MRRF	MRRF
LARP1	LARP1	SYNC	SYNC	CEP57L1	AK9	ZBTB26	ZBTB26
MIER3	MIER3	RBBP4	RBBP4	AK9	FIG4	DENND1A	DENND1A
C9orf85	C9orf85	FAAP20	FAAP20	FIG4	WASF1	PSMB7	PSMB7
PDIA4	PDIA4	OMA1	OMA1	WASF1	METTL24	GOLGA1	GOLGA1
FZD7	FZD7	USP1	USP1	METTL24	CDK19	PPP6C	PPP6C
ELMO1	ELMO1	ADGRL4	ADGRL4	CDK19	GTF3C6	RABEPK	RABEPK
TMBIM4	TMBIM4	NTNG1	NTNG1	GTF3C6	RPF2	PBX3	PBX3
MICU3	MICU3	FAM102B	FAM102B	RPF2	TRAF3IP2	PTRH1	PTRH1
VPS37A	VPS37A	ZNF326	ZNF326	TRAF3IP2	FYN	CDK9	CDK9
MCU	MCU	SLC30A7	SLC30A7	FYN	LAMA4	FPGS	FPGS
MIDEAS	MIDEAS	ZNF496	ZNF496	LAMA4	HDAC2	DPM2	DPM2
GNAQ	GNAQ	PEX19	PEX19	HDAC2	FRK	FAM102A	FAM102A
C8orf37	C8orf37	FCGR3B	FCGR3B	FRK	TSPYL4	PTGES2	PTGES2
WHAMM	WHAMM	FLVCR1	FLVCR1	TSPYL4	RWDD1	CIZ1	CIZ1
USP16	USP16	BROX	BROX	RWDD1	KPNA5	GOLGA2	GOLGA2
CCT8	CCT8	TFB2M	TFB2M	KPNA5	GOPC	COQ4	COQ4
BACH1	BACH1	CNST	CNST	GOPC	CEP85L	SET	SET
SCAF4	SCAF4	PPP1R21	PPP1R21	CEP85L	ASF1A	SPOUT1	SPOUT1
CDK20	CDK20	HAAO	HAAO	ASF1A	MCM9	SH3GLB2	SH3GLB2
MTERF3	MTERF3	CAPN2	CAPN2	MCM9	TBC1D32	TOR1A	TOR1A
SUPV3L1	SUPV3L1	KIAA1841	KIAA1841	TBC1D32	GJA1	USP20	USP20
ZDHHC5	ZDHHC5	RFTN2	RFTN2	GJA1	HSF2	FNBP1	FNBP1
NSMCE2	NSMCE2	MEMO1	MEMO1	HSF2	RNF217	ASS1	ASS1
PHKG2	PHKG2	TYW5	TYW5	RNF217	HDDC2	FUBP3	FUBP3
MFSD14A	MFSD14A	SLC66A3	SLC66A3	HDDC2	HINT3	NUP214	NUP214
VPS8	VPS8	DUSP19	DUSP19	HINT3	TRMT11	POMT1	POMT1
GALK2	GALK2	WDCP	WDCP	TRMT11	RSPO3	UCK1	UCK1
MPV17L	MPV17L	SLC16A14	SLC16A14	RSPO3	RNF146	SETX	SETX
PDE6D	PDE6D	RPRD2	RPRD2	RNF146	THEMIS	TTF1	TTF1
EIF4A2	EIF4A2	PACRGL	PACRGL	THEMIS	L3MBTL3	SPACA9	SPACA9
BRPF1	BRPF1	C1QTNF7	C1QTNF7	L3MBTL3	SAMD3	TSC1	TSC1
TATDN2	TATDN2	ERCC3	ERCC3	SAMD3	EPB41L2	CEL	CEL
EXOG	EXOG	IWS1	IWS1	EPB41L2	STX7	VAV2	VAV2
NTAN1	NTAN1	CDC42EP3	CDC42EP3	STX7	VNN2	CAMSAP1	CAMSAP1
ODR4	ODR4	DHX57	DHX57	VNN2	SLC18B1	UBAC1	UBAC1
PAXIP1	PAXIP1	S100A12	S100A12	SLC18B1	HBS1L	GPSM1	GPSM1
CLDN12	CLDN12	FZD5	FZD5	HBS1L	AHI1	CARD9	CARD9
GATAD1	GATAD1	DCAF16	DCAF16	AHI1	TNFAIP3	SNAPC4	SNAPC4
DHRS1	DHRS1	GNPDA2	GNPDA2	TNFAIP3	VTA1	INPP5E	INPP5E
AASDH	AASDH	PAQR3	PAQR3	VTA1	ADGRG6	EGFL7	EGFL7
ZNF19	ZNF19	HELQ	HELQ	ADGRG6	ADAT2	RABL6	RABL6
APPL1	APPL1	CGGBP1	CGGBP1	ADAT2	PEX3	TRAF2	TRAF2
VPS26C	VPS26C	PMVK	PMVK	PEX3	PHACTR2	CLIC3	CLIC3
ETS2	ETS2	PBXIP1	PBXIP1	PHACTR2	SF3B5	FUT7	FUT7
MX1	MX1	PYGO2	PYGO2	SF3B5	UTRN	ENTPD2	ENTPD2
ZNF618	ZNF618	HIPK1	HIPK1	UTRN	SASH1	SAPCD2	SAPCD2
BRAF	BRAF	POGLUT1	POGLUT1	SASH1	UST	DPP7	DPP7
PSMG3	PSMG3	EIF4E3	EIF4E3	UST	TAB2	TMEM203	TMEM203
SLC37A3	SLC37A3	PROK2	PROK2	TAB2	GINM1	NDOR1	NDOR1
AP3S2	AP3S2	TMEM183A	TMEM183A	GINM1	KATNA1	RNF208	RNF208
SPPL3	SPPL3	CCT3	CCT3	KATNA1	LATS1	NOXA1	NOXA1
RAB28	RAB28	STK36	STK36	LATS1	NUP43	DPH7	DPH7
RER1	RER1	CWC22	CWC22	NUP43	LRP11	ZMYND19	ZMYND19
RADIL	RADIL	AZI2	AZI2	LRP11	RAET1E	ARRDC1	ARRDC1
PTPDC1	PTPDC1	GLB1L	GLB1L	RAET1E	RAET1G	ZMYND11	ZMYND11
LRRC43	LRRC43	STT3B	STT3B	RAET1G	RMND1	WDR37	WDR37
EYA3	EYA3	CHCHD4	CHCHD4	RMND1	MYCT1	KLF6	KLF6
MRAS	MRAS	CLASP2	CLASP2	MYCT1	SCAF8	AKR1C1	AKR1C1
RNF207	RNF207	PRKCI	PRKCI	SCAF8	TFB1M	AKR1C4	ASB13
GPR153	GPR153	GTPBP8	GTPBP8	TFB1M	TMEM242	ASB13	RBM17
AUTS2	AUTS2	SPICE1	SPICE1	TMEM242	SNX9	RBM17	ITIH2
CNOT11	CNOT11	C4orf36	C4orf36	SNX9	SYNJ2	ITIH2	KIN
B4GALT5	B4GALT5	PPM1K	PPM1K	SYNJ2	SERAC1	KIN	TAF3
TMED4	TMED4	GMPS	GMPS	SERAC1	GTF2H5	TAF3	GATA3
EMSY	EMSY	TIPARP	TIPARP	GTF2H5	EZR	GATA3	DHTKD1
GPAT4	GPAT4	SMIM14	SMIM14	EZR	RSPH3	DHTKD1	CAMK1D
ELK4	ELK4	RCHY1	RCHY1	RSPH3	WTAP	CAMK1D	OPTN
EPB41	EPB41	TOPBP1	TOPBP1	WTAP	MRPL18	OPTN	BEND7
ALG8	ALG8	SNRK	SNRK	MRPL18	SLC22A3	BEND7	PRPF18
SYNJ1	SYNJ1	SLC4A1AP	SLC4A1AP	SLC22A3	PACRG	PRPF18	FRMD4A
PAXBP1	PAXBP1	KIAA1143	KIAA1143	PACRG	SFT2D1	FRMD4A	SUV39H2
GART	GART	WDR43	WDR43	SFT2D1	RPS6KA2	SUV39H2	FAM171A1
DONSON	DONSON	FYCO1	FYCO1	RPS6KA2	RNASET2	FAM171A1	ITGA8
MORC3	MORC3	DTX3L	DTX3L	RNASET2	AFDN	ITGA8	MINDY3
PADI4	PADI4	NMNAT3	NMNAT3	AFDN	WDR27	MINDY3	PTER
CYB5R1	CYB5R1	ZMYM6	ZMYM6	WDR27	PHF10	PTER	STAM
AMFR	AMFR	YEATS2	YEATS2	PHF10	ERMARD	STAM	MLLT10
RSPRY1	RSPRY1	MEAF6	MEAF6	ERMARD	FAM120B	MLLT10	DNAJC1
NAE1	NAE1	DNALI1	DNALI1	FAM120B	TBP	DNAJC1	COMMD3
EFCAB14	EFCAB14	KLF15	KLF15	TBP	DNAAF5	COMMD3	PIP4K2A
CHCHD6	CHCHD6	SENP2	SENP2	DNAAF5	PRKAR1B	PIP4K2A	MSRB2
RGS12	RGS12	TKT	TKT	PRKAR1B	SUN1	MSRB2	ARHGAP21
CCDC117	CCDC117	RFT1	RFT1	SUN1	COX19	ARHGAP21	PDSS1
ZNF235	ZNF235	GNL3	GNL3	COX19	INTS1	PDSS1	ABI1
DFFA	DFFA	TASOR	TASOR	INTS1	MAD1L1	ABI1	ANKRD26
ZBTB8A	ZBTB8A	SLBP	SLBP	MAD1L1	MRM2	ANKRD26	YME1L1
KALRN	KALRN	UBXN7	UBXN7	MRM2	NUDT1	YME1L1	ACBD5
CILP2	CILP2	PIGX	PIGX	NUDT1	EIF3B	ACBD5	SVIL
PKNOX1	PKNOX1	S100P	S100P	EIF3B	CHST12	SVIL	ZNF438
RRP1B	RRP1B	AIMP1	AIMP1	CHST12	BRAT1	ZNF438	KIF5B
PDXK	PDXK	METAP1	METAP1	BRAT1	IQCE	KIF5B	NRP1
TRAPPC10	TRAPPC10	DNAJB14	DNAJB14	IQCE	GNA12	NRP1	PARD3
FAM207A	FAM207A	EMCN	EMCN	GNA12	AP5Z1	PARD3	CUL2
[truncated: 3,392 more rows]
