# Supplementary material for: Systems genetics analysis of human body fat distribution genes identifies adipocyte processes
Source: Life Sci Alliance. 2024 May 3;7(7):e202402603. doi: 10.26508/lsa.202402603 (PMC11068934; doi:10.26508/lsa.202402603)
Supplement: Supplementary file 3 [file LSA-2024-02603_TableS3.xlsx]

## Sheet: Overview
	Supplemental Tables
	Table S1	Network Input Genes
	Table S2	Adipose Tissue eGenes
	Table S3	Network Connections
	Table S4	Biological Properties
	Table S5	Male Subsampled Networks
	Table S6	All Key Driver Genes Identified
	Table S7	Prioritized Shared Key Driver Genes

## Sheet: Table S3
Table S3: Edges in each constructed Bayesian network
STARNET		STARNET		STARNET		STARNET		GTEx		GTEx		GTEx		GTEx
Male		Female		Male		Female		Male		Female		Male		Female
Subcutaneous		Subcutaneous		Visceral		Visceral		Subcutaneous		Subcutaneous		Visceral		Visceral
Parent Gene	Child Gene	Parent Gene	Child Gene	Parent Gene	Child Gene	Parent Gene	Child Gene	Parent Gene	Child Gene	Parent Gene	Child Gene	Parent Gene	Child Gene	Parent Gene	Child Gene
A4GALT	EMILIN1	AAGAB	ATP6V1H	A4GALT	CD79B	A4GALT	LTBR	A4GALT	RAI1	A4GALT	NAALADL1	A4GALT	DLGAP4	AAAS	MKS1
A4GALT	IFFO1	AASS	ABCC3	A4GALT	F10	AAR2	INPP5K	A4GALT	RAI14	A4GALT	PTGIR	A4GALT	PTGIR	AAAS	RECQL5
A4GALT	TCF3	AASS	GALE	A4GALT	KAZALD1	AASDH	ATAD1	AAAS	AARS2	A4GALT	RAB3IL1	A4GALT	RALY	AAAS	STX10
AAAS	CDK5RAP3	AASS	MFSD5	A4GALT	RASL12	AASDH	PIK3C3	AAR2	DYNC2I1	A4GALT	RAI1	A4GALT	RRP8	AASDH	OSGEPL1
AAGAB	TM2D2	AASS	MKX	AAR2	ARPC4	AASDHPPT	INSIG2	AARS2	DHX34	AAAS	AGPAT1	AAAS	ABCC10	AASS	RPS6KA2
AAR2	SLC22A4	ABCA1	FRMD4A	AASDHPPT	MED7	AASDHPPT	MAP2K4	AARS2	LZTR1	AAAS	AP2A2	AAAS	AKAP8L	ABCA10	PLEKHH2
AARS2	BOC	ABCB10	ECM2	AASDHPPT	PCNP	AASS	PMPCB	AASS	CCDC167	AAAS	COG4	AAAS	AP4B1	ABCA10	ZNF791
AARS2	CDAN1	ABCB6	ARHGEF5	AASDHPPT	UBE2V2	ABCA10	NFIA	AATK	CNP	AAR2	LRRC47	AAAS	BGLAP	ABCB10	DARS1
AARS2	PHF2	ABCB7	UQCR11	AASS	ARHGDIG	ABCA6	FAM180A	AATK	COL9A3	AARS2	DHX34	AAAS	C11orf68	ABCB10	SYNJ2BP
AASDH	DZIP3	ABCB8	ALYREF	AASS	CCNG2	ABCB10	TMEM168	AATK	ITGB8	AASS	INSR	AAAS	CCHCR1	ABCB10	UEVLD
AASDHPPT	POLR3F	ABCB8	C11orf24	AASS	GLB1	ABCB7	LZIC	AATK	KRT19	AASS	PAFAH1B3	AAAS	CCS	ABCC10	C2CD2L
AASS	HMBS	ABCB8	LTBR	AASS	HMBS	ABCB7	OLA1	AATK	SLC22A3	AASS	TOX4	AAAS	COG4	ABCC10	FBXL19
AASS	LRRC25	ABCB8	NCDN	AASS	LRRC17	ABCB8	RTEL1	AATK	SLC2A1	ABCA6	CEP126	AAAS	FANCL	ABCC10	RABL2B
AATK	PGAM5	ABCB8	TXNRD2	AASS	MCCC2	ABCC10	CACNB3	ABCA10	LIPT1	ABCA6	TPCN1	AAAS	GPR108	ABCC10	SNAPC4
ABCA10	KLHDC1	ABCC10	ATXN2L	AASS	PLIN3	ABCC10	TRIM11	ABCA6	CREBL2	ABCA6	UST	AAAS	HAUS5	ABCD1	CCDC106
ABCB8	CHRD	ABCC10	MAP3K12	AASS	ST3GAL6	ABCC10	WDR90	ABCA6	FAXDC2	ABCB8	AP1B1	AAAS	HSF4	ABCD1	PGM2
ABCB8	MAP2K3	ABCC10	USP35	AATK	FARP1	ABCD3	ACADL	ABCA6	STK38	ABCB8	CCNB1IP1	AAAS	INO80E	ABCD2	SULF2
ABCB8	PLOD3	ABCC10	WDR6	AATK	PLP1	ABCE1	GBP1	ABCB8	ARMC6	ABCB8	NACC1	AAAS	KCTD7	ABCE1	DDX18
ABCC10	ABCF3	ABCC10	XRCC3	ABCA10	PTBP2	ABCE1	TRMT10C	ABCC10	BTG3	ABCC10	EFL1	AAAS	LIG1	ABCE1	IPO7
ABCC10	CCAR2	ABCD1	PLXNB1	ABCA10	SLC25A27	ABCF3	PLCB3	ABCC10	PLXNA3	ABCC5	KLHL17	AAAS	LRRC59	ABCE1	SRFBP1
ABCC10	FBXO46	ABCD1	ZNF282	ABCA10	STARD9	ABHD13	RCHY1	ABCC10	RECQL5	ABCC5	PHF14	AAAS	LYSMD4	ABCE1	SYNCRIP
ABCC10	GRK2	ABCF2	CHMP7	ABCA10	STON2	ABHD13	SERPINB8	ABCC10	SLC38A10	ABCD1	TRAPPC2	AAAS	METTL3	ABCE1	TFG
ABCC10	GTF3C5	ABCF3	HIRA	ABCA10	ZNF160	ABHD13	SLC18A2	ABCC5	ZNF280D	ABCD2	IL4R	AAAS	MKS1	ABCE1	UCK2
ABCC10	POLG	ABHD13	CREM	ABCA10	ZNF577	ABHD14A	POLR2D	ABCD2	CDO1	ABCD2	LRRK1	AAAS	N6AMT1	ABCE1	WRN
ABCC10	SRCAP	ABHD13	DIPK2A	ABCB10	PLEKHF2	ABHD14A	ZNF511	ABCD2	HACD2	ABCD2	ME1	AAAS	OSBPL7	ABCF1	DHX37
ABCC10	TRMU	ABHD13	LSM8	ABCB7	NACA	ABHD17A	ALKBH7	ABCD2	PDXK	ABCD2	MTMR10	AAAS	PAN2	ABCF2	CCDC86
ABCC10	TUBG1	ABHD17A	DNAJC30	ABCB8	SLC12A9	ABHD17A	CCNK	ABCD2	SOS1	ABCD2	ST3GAL6	AAAS	PARP10	ABCF2	DKC1
ABCC10	ZSWIM8	ABHD17A	FZD9	ABCB8	SLC4A2	ABHD8	LRRC45	ABCD2	ST3GAL6	ABCE1	BRIX1	AAAS	PLA2G4B	ABCF2	EIF2S1
ABCD1	ZNF517	ABHD17A	GNPTG	ABCC10	NYNRIN	ABI1	DDX6	ABCE1	AMD1	ABCE1	SPACA9	AAAS	PNISR	ABCF2	GTPBP4
ABCD2	BGN	ABHD17A	MRPL57	ABCC10	PYGO2	ABI1	EP300	ABCE1	CARNMT1	ABCF2	FTSJ1	AAAS	POLL	ABCF2	MRTO4
ABCD2	FAM199X	ABHD17A	RPS10	ABCC10	UBA7	ABI3BP	IDH2	ABCE1	EIF1AX	ABHD13	GCFC2	AAAS	PRMT2	ABCF2	NIFK
ABCD3	PIK3CB	ABHD17B	UMAD1	ABCD1	AP5B1	ABL2	PPP1R15B	ABCE1	MCMBP	ABHD13	RNF2	AAAS	PTOV1	ABCF2	NOP14
ABCE1	PAK1IP1	ABHD4	ZSCAN23	ABCD1	TESK1	ABLIM1	EPB41L2	ABCE1	NIFK	ABHD14A	STARD7	AAAS	RAB24	ABCF2	POLE3
ABCF1	STIP1	ABI1	ARIH2	ABCD3	ARL8A	ABLIM1	TACC1	ABCE1	NKRF	ABHD14B	LYRM9	AAAS	RABL2A	ABCF2	PRMT5
ABCF2	CHMP7	ABI1	MAP3K3	ABCD3	PNPLA8	ABLIM1	VCL	ABCE1	PDE12	ABHD15	ACP2	AAAS	RAD9A	ABHD10	LDLRAP1
ABCF2	EEF1AKNMT	ABI1	SDHC	ABCD3	SCP2	ABLIM3	CDH5	ABCE1	VBP1	ABHD15	FAM120AOS	AAAS	RECQL5	ABHD13	MOB1A
ABCF2	RTL6	ABI3BP	DPP4	ABCD3	TMEM168	ABLIM3	COL15A1	ABCF2	EBNA1BP2	ABHD15	MTHFD1	AAAS	SCNN1D	ABHD13	SPCS3
ABCF2	TTI2	ABI3BP	NT5E	ABCD3	UBA5	ABLIM3	ELMO1	ABCF2	MRTO4	ABHD15	ZDHHC3	AAAS	SERPINB1	ABHD15	ABCD1
ABCF3	FARSA	ABLIM1	MANBA	ABCD4	ZNF263	ABLIM3	WDR91	ABCF2	NAT10	ABHD17A	SELENOH	AAAS	SERPINB8	ABHD15	ACOT4
ABCF3	HINFP	ABTB1	EIF2B3	ABCE1	TRMT10C	ABRAXAS2	ORC3	ABCF2	PPAT	ABHD17A	ZNF414	AAAS	SGSM3	ABHD15	GCDH
ABCF3	TESK1	ABTB1	PTOV1	ABCF2	C1QBP	ABTB1	RHOT2	ABCF2	TOMM40	ABHD18	PLEKHH2	AAAS	SHFL	ABHD15	PDHX
ABHD10	TCEANC	ABTB1	WDR83	ABCF2	CNDP2	ACAD11	PANK2	ABCF2	WIZ	ABHD18	ZNF449	AAAS	TAZ	ABHD15	SYNE3
ABHD13	GJA1	ACAA1	MECR	ABCF2	LSM14B	ACAP1	ITGB7	ABHD13	MTMR9	ABHD5	ABCA1	AAAS	TMEM42	ABHD17B	KRAS
ABHD15	TSPAN31	ACAA2	ZNF18	ABCF2	USP36	ACAP1	PSTPIP1	ABHD13	RNF2	ABHD5	TMEM100	AAAS	TMEM94	ABHD17B	SENP5
ABHD17A	ADAMTS13	ACAD10	RETREG3	ABCF3	EXOC7	ACAP1	RASAL3	ABHD15	FAM120AOS	ABI1	APEH	AAAS	TRAF1	ABI1	ZNF449
ABHD17A	DDT	ACADL	ABCB7	ABCF3	NICN1	ACAP2	FAM91A1	ABHD15	MTHFD1	ABI1	BMT2	AAAS	VILL	ABI2	ARPC5
ABHD17A	RTN4RL2	ACADL	CACYBP	ABCF3	VPS16	ACAP3	FAAP100	ABHD17A	PUSL1	ABI1	DIAPH1	AAAS	WDR27	ABI2	CDK6
ABHD17A	TMEM223	ACADL	MRS2	ABHD10	ZNF572	ACAP3	GIMAP2	ABHD17A	SELENOH	ABI2	ABHD12	AAAS	ZNF248	ABI2	CMAS
ABHD17A	ZSWIM4	ACADM	ANKRD29	ABHD12	MYL5	ACAP3	HAGHL	ABHD18	CARF	ABI2	GLS	AAAS	ZNF471	ABI2	DELE1
ABHD18	TRAPPC2	ACADS	AIP	ABHD13	STK38L	ACBD3	CLINT1	ABHD18	EXOC1	ABI2	NHSL2	AAAS	ZNF577	ABI2	GALNT16
ABI1	SGMS1	ACADS	TM7SF2	ABHD14A	FASTKD5	ACBD5	METTL4	ABHD18	ZNF419	ABI2	RAB23	AAAS	ZNF691	ABI2	MAX
ABI3BP	EDA2R	ACAP3	LZTR1	ABHD14A	ZNF511	ACD	ZYX	ABHD5	INSR	ABI3BP	ADGRD1	AAAS	ZNF862	ABI2	METTL9
ABI3BP	NIBAN1	ACAP3	TRPM2	ABHD15	OTUD5	ACIN1	R3HDM2	ABI1	CEP44	ABI3BP	F10	AADAT	CCDC9	ABI2	NAA16
ABITRAM	IQCK	ACAT1	OSTF1	ABHD15	SDHA	ACIN1	ZNF202	ABI1	SGTB	ABI3BP	FBN1	AADAT	FAM161B	ABI2	NAPEPLD
ABL2	MAPKAPK5	ACBD3	POGLUT3	ABHD17A	CLEC11A	ACIN1	ZNF7	ABI3BP	FAM180A	ABLIM3	MAGI1	AADAT	FTO	ABI2	RAB23
ABLIM1	UPRT	ACBD3	VPS4B	ABHD17A	DOHH	ACOT4	FAH	ABI3BP	OGN	ABTB1	RGL2	AADAT	PIP4K2A	ABI2	RSBN1
ABLIM3	CASC3	ACD	EFEMP2	ABHD17A	KIAA2013	ACP2	AKT1	ABI3BP	PTGS1	ABTB1	SLC12A4	AADAT	RYR2	ABI2	SGCE
ABRAXAS1	KIF11	ACIN1	EWSR1	ABHD17A	MFSD3	ACP2	GLMP	ABI3BP	TNXB	ABTB1	YPEL3	AADAT	TBX18	ABI2	SPATS2
ABTB1	PTOV1	ACIN1	NOM1	ABHD17A	PEX10	ACP2	GUSB	ABTB1	FUZ	ACAA2	BARD1	AADAT	TGFB2	ABI2	TRPC1
ABTB1	RPS6KA4	ACOT9	DIAPH1	ABHD17A	ZNF865	ACSL4	CYB5R1	ABTB1	VSIG10	ACACA	PLEKHH1	AADAT	TWSG1	ABI2	ZNF496
ACAA1	APEH	ACOX1	EZR	ABHD17B	RP2	ACTR10	PSMD10	ABTB1	YPEL3	ACADS	PEX19	AAR2	CSTF2T	ABI2	ZNF559
ACADM	CFL2	ACOX1	WHAMM	ABHD5	PEX19	ACTR2	RAB2A	ACACB	FZD4	ACBD3	LMAN1	AAR2	MPHOSPH10	ABI2	ZNF586
ACADM	RBM48	ACP1	PACRGL	ABHD5	TCF7L2	ACTR3	QTRT2	ACADL	CKB	ACBD4	MTERF2	AAR2	UTP4	ABL2	PPP1R18
ACADM	SUCLA2	ACP5	SLCO2B1	ABHD8	EVI5L	ACVR1C	CALCRL	ACADS	SEC24D	ACBD4	PANX1	AAR2	WDR74	ABLIM1	PXN
ACADS	AKT2	ACSS3	ANKEF1	ABHD8	RNF208	ACVR1C	GLRB	ACAP3	SGSM2	ACD	ANKRD39	AARS1	CHD8	ACAA1	MRPL10
ACADS	TM7SF2	ACSS3	DLAT	ABI1	STAM	ACVR1C	MME	ACAP3	SSBP4	ACD	KIZ	AARS1	ETFA	ACAD10	C19orf54
ACAP3	CCNB1	ACSS3	LHPP	ABITRAM	ESD	ACVR1C	REEP3	ACBD4	KIF22	ACE	CDS1	AARS1	N4BP2L2	ACAD10	C2orf68
ACAP3	HDAC10	ACSS3	NOP14	ABITRAM	PDCL3	ADAM10	ABHD13	ACBD4	KIFC2	ACO2	EML2	AARS1	NGLY1	ACAD11	KANTR
ACAP3	SPPL2B	ACTR10	KLHL22	ABLIM1	TMCC3	ADAM10	CNOT6	ACD	NPRL2	ACOT13	C7orf25	AARS1	PIK3R4	ACADM	ATPAF1
ACAT1	GEMIN2	ACTR10	RRAGC	ABRAXAS2	DDX18	ADAM10	FAS	ACD	TAT	ACOT13	LDAH	AARS1	PYCR2	ACADS	ACADL
ACAT1	NACA	ACTR3	PARP11	ABRAXAS2	GGPS1	ADAM10	GOLM2	ACD	TPRA1	ACOT4	CHCHD3	AARS1	SNRNP200	ACADS	BOK
ACAT1	RAB2A	ACTR3	PTPN2	ABRAXAS2	MACO1	ADAM10	MOB1A	ACD	ZBTB48	ACOT4	VWA8	AARS1	TGFBRAP1	ACADS	HADH
ACBD3	AGPAT5	ACTR3	QTRT2	ABT1	BCDIN3D	ADAM10	SLC38A1	ACO1	ABCD2	ACOT9	COL24A1	AARS1	UQCC1	ACAP1	CD3E
ACBD3	CYB5R4	ACTR3	SNW1	ABT1	CTNNBL1	ADAM17	DDX17	ACO1	AIFM2	ACP1	RARS1	AARS1	YARS2	ACAP1	IL2RG
ACBD3	RRP15	ACVR1C	CALCRL	ABT1	CYTH4	ADAM17	FBXW11	ACO1	ECHDC1	ACP2	GLB1L	AARS2	ADAMTS7	ACAP1	TBC1D10C
ACBD3	VPS4B	ACVR1C	ST3GAL6	ABT1	DDX39A	ADAM17	LGALS8	ACO1	MED8	ACP5	CCDC88A	AARS2	EMILIN1	ACAP3	ISYNA1
ACBD3	ZNF502	ADAM17	ARHGAP35	ABTB1	AP4M1	ADAM17	TSC22D2	ACO1	MSH3	ACP5	DMXL2	AARS2	ERCC2	ACAP3	SGSM2
ACBD5	KAT2B	ADAM17	DCAF7	ABTB1	BSCL2	ADAM17	ZBTB43	ACO1	NMB	ACP5	GALM	AARS2	LRIG3	ACAT1	ACADM
ACIN1	AUTS2	ADAM17	SAMHD1	ABTB1	COASY	ADAM9	ALCAM	ACO1	PEMT	ACP5	ITGB2	AARS2	NVL	ACAT1	HR
ACIN1	EP400	ADAM9	NLN	ABTB1	DTX2	ADAM9	ARHGAP18	ACOT2	MESP1	ACP5	LY86	AARS2	P3H4	ACAT1	PHYH
ACIN1	GOLGA2	ADAM9	UGDH	ABTB1	INO80B	ADAM9	DCAF6	ACOT2	STBD1	ACP5	NPL	AARS2	PAQR7	ACAT1	VWA8
ACIN1	MYH10	ADAMTS13	MST1	ABTB1	KMT5C	ADAM9	DNAJC3	ACP1	INTS10	ACSF3	NOC2L	AARS2	POGLUT2	ACO1	ACSS3
ACIN1	NOM1	ADAT2	AKR7A2	ABTB1	LYPLA2	ADAM9	DPY19L3	ACP1	POLE3	ACSL4	ATP13A3	AARS2	RCN3	ACO1	DLD
ACIN1	SUPT6H	ADAT2	C19orf53	ABTB1	RAB24	ADAM9	GOLIM4	ACP5	CXCL16	ACTN2	CMYA5	AARS2	SLC25A44	ACO1	FITM2
ACIN1	YTHDF1	ADAT2	SPDL1	ABTB1	RASSF1	ADAM9	PARP8	ACP5	SMS	ACTN2	TRIM63	AARS2	TTC9C	ACO1	SAR1A
ACO1	IGFBP3	ADCK2	SCPEP1	ABTB1	SCARF1	ADAM9	SSR1	ACSL4	ATP13A3	ACTR3	TMEM123	AASDH	SCYL3	ACO1	SLC1A3
ACOT9	CHD1L	ADCK5	GJC2	ABTB1	SLC39A9	ADAMTS7	POLB	ACSL4	GART	ACVR1B	BAG4	AASS	CALCRL	ACO1	TMEM268
ACOX3	EIF4G1	ADCK5	PIDD1	ABTB1	SPNS1	ADAMTS9	DDX10	ACSL4	SERPINE2	ACVR1B	MPI	AASS	CCDC167	ACO1	VKORC1L1
ACP1	IFT20	ADCK5	SGSH	ABTB1	ULK1	ADAMTS9	MCTP1	ACSL4	SPACA9	ACVR1B	TMEM54	AASS	CLTCL1	ACO2	ACAA2
ACP1	LMO4	ADCY9	BOC	ABTB1	VILL	ADAMTS9	NDE1	ACSS2	ACADL	ACYP1	NME7	AASS	FOXO1	ACOT2	MESP1
ACP5	APOC1	ADD3	BICC1	ABTB1	XAB2	ADAMTS9	NFKB1	ACSS3	DERL1	ADAM33	ADD3	AASS	GBP3	ACOT2	MYH14
ACP5	SLC7A7	ADD3	FRMD6	ACAA2	UQCRC2	ADAMTS9	NOP14	ACSS3	ECPAS	ADAM33	EMX2	AASS	KLF13	ACOT4	AIFM1
ACTN2	AMPD1	ADGRL3	SCAI	ACAD10	BRD9	ADAMTS9	RIOX2	ACSS3	RRAGC	ADAMTS9	B4GALT5	AASS	POLE	ACOT4	RBFA
ACTN2	ANKRD23	ADNP	ATXN7	ACAD9	SGK2	ADAMTS9	USP31	ACTN2	CMYA5	ADAMTS9	CCDC115	AASS	TOX4	ACOT4	USP11
ACTR10	TFG	ADNP	CTCF	ACAD9	TMEM254	ADAP2	BLNK	ACTN2	LMOD2	ADAMTS9	CEMIP2	AATK	PRX	ACP1	DGUOK
ACTR3	LBR	ADNP	FIBP	ACAD9	ZDHHC3	ADAR	FZD9	ACVR1C	ALDH1A2	ADAMTS9	CREM	ABCA1	INSR	ACP1	HAUS6
ACTR3	PLSCR1	ADNP	ITPRID2	ACADM	ACVR1C	ADAR	POLH	ACVR1C	EPB41L4B	ADAMTS9	FARP1	ABCA1	NUB1	ACP1	XPNPEP1
ACTR3	QTRT2	ADNP	SPTLC1	ACADM	ECHDC1	ADCK5	MYL5	ACVR1C	FGFRL1	ADAMTS9	IVNS1ABP	ABCA10	CEP120	ACP2	GEM
ACTR3	SNX24	ADNP	STARD10	ACADM	MED4	ADCK5	RAB24	ACVR1C	GHR	ADAMTS9	NDEL1	ABCA10	DNM1	ACP2	NUDT18
ACTR3	SPCS3	ADNP	ZFP3	ACADM	METAP2	ADCY4	ARAP3	ACVR1C	MMD	ADAMTS9	PGS1	ABCA10	DYNC2LI1	ACSL4	ABL2
ACTR3	STX2	ADNP	ZNF621	ACADM	PTGIR	ADCY4	POU6F1	ACVR1C	SH3KBP1	ADAMTS9	STC1	ABCA10	FMO2	ACSL4	C3orf18
ACTR8	UAP1	ADPRM	FH	ACADM	TCAIM	ADD3	ARIH1	ACVR1C	TTC36	ADAMTS9	VPS25	ABCA10	FXYD1	ACVR1C	RRAGC
ACVR1C	AASS	ADPRM	HSPA9	ACADS	RNH1	ADD3	KAT6B	ACY1	FOXP1	ADCY9	LIMK2	ABCA10	HMGB2	ACVR1C	SIK2
ACVR1C	CALCRL	ADSS2	KATNA1	ACAP1	CDC25B	ADGRA2	CAPN5	ACY1	PLSCR4	ADCY9	NHEJ1	ABCA10	KLF16	ACY1	HINT2
ACVR1C	COPS2	AEBP2	MOSPD2	ACAP1	CORO1A	ADGRD1	ANXA9	ACYP1	PIN4	ADGRA2	CC2D2A	ABCA10	MEOX2	ACYP1	IFT74
ACVR1C	CRIP1	AFAP1	HDLBP	ACAP1	ITGB7	ADGRE5	RASGRP4	ADAM10	TTI1	ADGRA2	ZFPM2	ABCA10	NKTR	ADAM10	ADGRL4
ACVR1C	DYNC2H1	AFDN	PARD3	ACAP1	LAT	ADGRL2	BAG4	ADAM17	RPRD2	ADGRE5	DNAJC19	ABCA10	PLEKHH2	ADAM10	DDX59
ACVR1C	PDE3B	AFDN	UBE4B	ACAP1	LCK	ADGRL4	SLC16A14	ADAM33	CALHM2	ADGRE5	GALNT16	ABCA10	STARD9	ADAM10	ZNF644
ACVR1C	PTPN4	AFDN	ZNF521	ACAP1	LIMD2	ADNP	KBTBD6	ADAM33	ISLR	ADGRE5	KDM2B	ABCA10	STON2	ADAM33	DNM1
ACVR1C	SLC4A4	AFF1	KDSR	ACAP1	LPAR2	ADNP	VEZF1	ADAM33	PPFIBP2	ADGRE5	PDLIM7	ABCA10	TRA2A	ADAM9	CHST11
ADAM10	ATP11C	AFF4	BAG4	ACAP1	RASAL3	AFF1	FOXO3	ADAM9	ITGAV	ADIPOQ	MECR	ABCA10	ZNF521	ADAM9	CHST15
ADAM10	CCDC91	AFTPH	VPS37C	ACAP1	TBC1D10C	AFF4	TNPO3	ADAMTS10	CDC25B	ADNP	GNAL	ABCA6	JMY	ADAM9	RTN4RL2
ADAM10	IFIH1	AGAP6	MSS51	ACAP2	FAM91A1	AFTPH	EIF5	ADAMTS10	PPP1R9B	ADPRS	RNF217	ABCA6	PAPLN	ADAM9	SPP1
ADAM10	NEDD1	AGGF1	KMT5B	ACAP2	LNPK	AFTPH	FAM210B	ADAMTS9	BTG3	ADPRS	TMEM258	ABCA6	PLXDC2	ADAMTS7	EXTL2
ADAM10	TRPM7	AGPAT1	PWWP3A	ACAP2	MIER1	AFTPH	NIBAN1	ADAMTS9	CEMIP2	ADPRS	ZFAND2B	ABCA6	SESN1	ADAMTS9	SINHCAF
ADAM17	CSNK1G1	AGPS	BTBD10	ACAP2	RAB33B	AFTPH	SERTAD2	ADAMTS9	FAM210A	ADSS2	CBFB	ABCA6	SPATA6	ADAMTS9	USP36
ADAM17	LGALS8	AGPS	RBM18	ACAP2	TMEM106B	AFTPH	TMCC1	ADAMTS9	IVNS1ABP	AFAP1	FAM177A1	ABCB10	CBL	ADAP2	DOK2
ADAM17	OTULIN	AGRN	C19orf47	ACAT1	ARMC7	AFTPH	ZNF438	ADAMTS9	MPZL2	AFDN	GIPR	ABCB10	CREB1	ADCY4	DONSON
ADAM17	SLC25A51	AGRN	PPP1R37	ACAT1	CREM	AGGF1	CALD1	ADAMTS9	NCOA7	AFF3	COBLL1	ABCB10	RGP1	ADCY9	CLIP2
ADAM33	ARHGEF25	AGRN	PRKAR1B	ACAT1	FCHO1	AGGF1	CNOT7	ADAMTS9	PLEKHG1	AFF4	NUP153	ABCB10	RNF168	ADCY9	MBTPS1
ADAM33	PRRT2	AGRN	PTGIR	ACAT1	GTPBP1	AGGF1	SCFD1	ADAMTS9	PLSCR1	AFF4	RAB8B	ABCB10	UBE2G2	ADCY9	RGL2
ADAM9	DMXL2	AGRN	RASL12	ACAT1	IMP4	AGO1	RBM4B	ADAMTS9	PTP4A1	AFF4	TNKS2	ABCB6	CACYBP	ADD3	MBOAT1
ADAM9	FRMD4B	AGRN	ROGDI	ACAT1	PHYH	AGO3	CBFB	ADAMTS9	STC1	AGAP5	MTRF1	ABCB6	MON1A	ADGRD1	GSDME
ADAM9	SHTN1	AGRN	SPHK1	ACAT1	SLC38A5	AGO3	VMP1	ADAMTS9	ZNF213	AGO1	GLG1	ABCB6	MRPL52	ADGRD1	SLPI
ADAMTS10	SEMA3B	AGTPBP1	IBTK	ACBD3	BAG5	AGO4	GDE1	ADAP2	NRROS	AGO1	MTA3	ABCB8	CAMK1	ADGRG6	MATN2
ADAMTS10	ZNF746	AGTPBP1	TGS1	ACBD3	RAB18	AGO4	SLC16A4	ADAT2	EXOG	AGPAT3	SIAE	ABCB8	CHCHD4	ADIPOQ	CIDEC
ADAP2	WDFY4	AHI1	CEP162	ACBD3	SSR1	AGO4	YIPF4	ADAT2	FKTN	AGPAT5	RAPGEF6	ABCB8	COIL	ADSS2	CLN3
ADAR	STARD7	AHI1	ZNF253	ACBD3	VRK3	AGPS	MRPS31	ADCK5	ZNF133	AGRN	ZNF462	ABCB8	FASTK	AEBP2	EMC2
ADAR	STAT3	AHI1	ZNF354C	ACBD3	WASL	AGPS	MTIF2	ADCY4	SHANK3	AHCTF1	ST7L	ABCB8	GPS1	AEBP2	RBM27
ADCK5	AP2A1	AIMP1	METAP2	ACBD4	ERBB4	AGPS	USP12	ADCY6	TREM1	AHSA1	REXO2	ABCB8	MRPS5	AEBP2	SIPA1L2
ADCK5	SLC19A1	AIMP1	MRPS9	ACBD4	VAC14	AGPS	ZDHHC18	ADCY9	DPY19L1	AIFM2	PEMT	ABCB8	MRS2	AFDN	DGKH
ADCY4	MAP3K12	AIP	ZMYND19	ACBD5	ANKRD46	AGRN	CHPF	ADD3	MBOAT1	AIFM2	SLC25A51	ABCB8	PLXNB2	AFDN	PLEKHA8
ADCY4	PEAR1	AK3	ESD	ACD	CLIP2	AGRN	EBF4	ADD3	PAPLN	AIFM2	VKORC1L1	ABCB8	RMND1	AFDN	TSNAX
ADCY9	IQCE	AK6	PSMD7	ACD	NUDT15	AGRN	EPHB6	ADGRA2	CC2D2A	AIFM2	VTI1B	ABCC10	ABCC5	AFF1	CNTRL
ADD3	LAMB1	AK6	RCHY1	ACD	SLC35C2	AGRN	PARG	ADGRA2	RBFOX2	AJUBA	PPP1R13L	ABCC10	ACAD10	AFF1	USP53
ADD3	MIOS	AK6	ZNF830	ACD	SPATS2L	AGRN	RNH1	ADGRD1	LTBP2	AK3	MBD2	ABCC10	ADCK5	AFF4	JMJD1C
ADD3	NEGR1	AKAP8	EIF2B1	ACD	TMEM115	AGRN	TRIAP1	ADGRE5	DLGAP4	AK3	PMPCB	ABCC10	AP2A2	AGO1	HSPB11
ADD3	SEMA3C	AKAP8	PRPF3	ACD	ZNF687	AGTPBP1	DDA1	ADGRE5	EMILIN1	AKAP8L	ZNF548	ABCC10	AP4M1	AGPAT5	FAM216A
ADGRE5	CFP	AKAP8	RUFY1	ACIN1	BTN3A1	AGTPBP1	MSH2	ADGRL3	CDH6	AKAP9	MBTD1	ABCC10	C20orf96	AGPAT5	FGF7
ADGRL2	MPP7	AKAP9	AHI1	ACIN1	KDM2A	AGTPBP1	ZNF277	ADGRL3	EPHA3	AKR1C1	ALDH3A2	ABCC10	C2CD2L	AGPAT5	PUM3
ADGRL2	PRPS2	AKAP9	BAZ2B	ACIN1	RAD52	AHCYL1	SH3BP5	ADGRL3	FILIP1L	AKR7A2	GAMT	ABCC10	C2orf68	AGRN	ARNT2
ADGRL2	ZNF445	AKAP9	CASP8AP2	ACIN1	RBM22	AHI1	HAUS6	ADGRL3	INMT	AKR7A2	PNMA1	ABCC10	CAD	AGRN	LPAR5
ADGRL3	RAVER2	AKAP9	INTS6L	ACIN1	SEC16B	AK3	CNEP1R1	ADGRL3	IRAG1	AKT1S1	PEX14	ABCC10	FBXL19	AGTPBP1	LUC7L2
ADNP	AVL9	AKAP9	THOC1	ACIN1	TULP3	AK3	PCNP	ADGRL3	MSRB3	AKT2	SNX10	ABCC10	FCSK	AHCYL2	ALS2CL
ADNP	BAZ1B	AKAP9	ZNF248	ACIN1	YY1AP1	AK3	TVP23B	ADGRL3	RERG	AKT2	ZNF117	ABCC10	GOLGA2	AHCYL2	CILK1
ADNP	EBF3	AKAP9	ZNF506	ACIN1	ZNF202	AK6	MRPS35	ADGRL3	SIPA1L1	AKT3	CMAS	ABCC10	GTPBP3	AHCYL2	PIP4P2
ADNP	KAT6B	AKAP9	ZNF684	ACO1	MOCS2	AKAP10	CDC42BPA	ADGRL4	LPAR5	ALCAM	CSGALNACT2	ABCC10	HDAC3	AHCYL2	POU6F1
ADNP	KIF13A	ALAD	MRPL18	ACO1	SORBS1	AKAP10	PKP4	ADNP	RNF38	ALCAM	KCNAB2	ABCC10	IFT172	AHCYL2	ZNF521
ADNP	LNX2	ALAD	PDZK1IP1	ACOT9	MED8	AKAP10	TTC17	AEBP2	MALT1	ALCAM	MR1	ABCC10	INTS9	AHCYL2	ZNF704
ADNP	NUP155	ALDH1L1	SLC25A23	ACOX1	COX18	AKAP10	WDR11	AEBP2	PRNP	ALCAM	ZNF516	ABCC10	KDM2B	AIFM2	CD99L2
ADNP	PLD1	ALG1	CSNK2A2	ACOX1	FZD5	AKAP11	DPY19L4	AFAP1	ABCD3	ALDH1L1	ATP9A	ABCC10	KLHL17	AIFM2	ITPK1
ADNP	RNF20	ALG3	NMNAT3	ACOX1	GOLGA2	AKAP8	CDPF1	AFAP1	CMIP	ALDH1L1	BDH1	ABCC10	LZTR1	AIFM2	LHPP
ADNP	SLC24A1	ALG5	ECI2	ACOX1	SORT1	AKAP9	CD37	AFDN	YES1	ALDH1L1	ECHDC3	ABCC10	PLXNA3	AIFM2	PEMT
ADNP	SON	ALG5	GLOD4	ACP5	APOC1	AKT1	AP1B1	AFF4	CHIC1	ALDH1L1	IFI27L2	ABCC10	PRR12	AIMP1	FARSB
ADNP	YME1L1	ALG5	THG1L	ACSF3	COASY	AKT1	E2F4	AFF4	PIK3C2A	ALDH1L1	JAM3	ABCC10	RABEP2	AJUBA	B3GNT7
ADNP	ZNF510	ALG8	TMEM60	ACSF3	GTF3C5	AKT1S1	CCM2	AFF4	RAB8B	ALDH1L1	NFKB2	ABCC10	RABL2B	AJUBA	WNK4
ADPGK	NFATC2IP	ALG8	TXNDC12	ACSF3	PIH1D1	AKT1S1	HSD11B1L	AGGF1	TFB2M	ALDH1L1	PCK1	ABCC10	RBCK1	AK3	PPP3R1
ADPGK	TTC4	ALKBH1	ERCC1	ACSF3	PYCR2	AKT1S1	NUDT16L1	AGO1	PGPEP1	ALDH1L1	PCK2	ABCC10	RNPEP	AKAP8L	CLK3
ADRM1	ITFG1	ALKBH7	NDUFA3	ACSF3	RANGAP1	AKT1S1	ZNF343	AGO2	ABL2	ALDH1L1	PDE3B	ABCC10	SLC26A6	AKAP8L	CRTC2
ADRM1	PUF60	ALMS1	ESR2	ACSL4	DNAJC3	AKT2	FGFRL1	AGO2	AREL1	ALDH1L1	PDP2	ABCC10	SNAPC4	AKAP9	NKTR
ADSL	UQCC1	ALMS1	LRP12	ACSS3	ACADL	AKT2	PDXK	AGO3	ZNF562	ALDH1L1	PIGS	ABCC10	SPNS1	AKIP1	CCDC90B
ADSS2	CFI	ALMS1	LRRC6	ACSS3	PCCA	AKT2	ZER1	AGPAT1	CCDC61	ALDH1L1	PKP2	ABCC10	STK36	AKR1A1	CORO1B
AEBP2	ATRX	ALMS1	SBNO1	ACTN2	LMOD2	AKT3	ACSF3	AGPAT1	GMPR2	ALDH1L1	PLEKHO1	ABCC10	TTI1	AKR7A2	GAMT
AFAP1	CAP1	ALMS1	USP8	ACTR10	REXO2	AKT3	ARFRP1	AGPAT1	NCDN	ALDH1L1	TAF8	ABCC10	ZFYVE26	AKR7A2	TMCO4
AFAP1	ELOVL5	ALPK1	ZNF445	ACTR10	UNC50	AKT3	GTF3C4	AGPAT1	SNRPA1	ALDH1L1	TBX19	ABCC10	ZMYM3	AKT3	PLXDC2
AFF1	PHLPP2	ALPK3	TBX4	ACTR3	ADSS2	AKT3	MRPL2	AGPAT1	UNC45A	ALDH1L1	TM7SF2	ABCC5	ATG4C	ALDH1A2	CD200
AFF3	PLA2R1	ALS2	CLDN12	ACTR3	HNRNPU	AKT3	OTUB1	AGPAT5	IPO7	ALDH4A1	FAM3C	ABCC5	CCDC14	ALDH1L1	ACO2
AFF4	GPATCH2L	ALS2CL	AMT	ACTR5	CDK5RAP1	AKT3	RFXANK	AGPAT5	NTAQ1	ALDH4A1	ITPR2	ABCC5	FAM149B1	ALDH1L1	DDX50
AGAP3	PPP1R26	AMACR	FBN1	ACTR5	SAE1	AKT3	SIPA1L2	AGPAT5	PUS3	ALDH5A1	AMZ2	ABCC5	IFT80	ALDH1L1	GPD1L
AGGF1	CEP135	AMOT	MXRA5	ACVR1B	LIMK2	AKT3	USE1	AHSA1	IGIP	ALDH6A1	LSM2	ABCC5	KIAA2026	ALDH5A1	ALAD
AGGF1	CUL2	AMZ2	MAN1B1	ACVR1B	PSMD11	ALDH1A2	BNC1	AIDA	GNPAT	ALDH9A1	ETFA	ABCC5	SLC26A11	ALDH5A1	ALDH3A2
AGGF1	DNM1L	ANAPC1	DPH7	ACVR1C	CALCRL	ALDH1A2	PTGFRN	AIDA	IFNAR1	ALDH9A1	HACD3	ABCD1	AP1M1	ALDH5A1	TMEM143
AGGF1	FGFR1OP2	ANAPC1	LPCAT4	ACVR1C	EPB41L4B	ALDH1A2	WT1	AIDA	YIPF5	ALDH9A1	TJAP1	ABCD1	FAM102B	ALDH5A1	TRMT2B
AGGF1	VEZT	ANAPC10	MOSPD1	ACVR1C	MME	ALDH1A2	WWC1	AIF1	PYCARD	ALDH9A1	ZBTB48	ABCD2	RAI14	ALDH5A1	USP30
AGO1	NAT10	ANAPC13	LIG1	ACVR1C	PDE3B	ALDH1L1	ETFB	AIFM2	ASCC2	ALG1	G6PC3	ABCD3	ADO	ALDH6A1	BCKDHB
AGO1	ZNF317	ANAPC2	ARFGAP1	ACVR1C	PTPA	ALDH1L1	PCYT2	AIFM2	BLCAP	ALG3	YIPF2	ABCD3	DCAF10	ALG1	PEX10
AGO3	MEIS1	ANAPC2	GAS6	ACVR1C	REEP3	ALG1	POLR3H	AIFM2	ITPK1	ALG9	FRY	ABCD3	DIS3	ALG3	AMY2B
AGO3	SOS1	ANAPC2	JMJD7	ACVR1C	SNRK	ALG1	PORCN	AIFM2	MAPT	ALKBH4	CSTF1	ABCD3	EXOC5	ALG3	ATIC
AGO3	ZNF529	ANAPC2	MAP4K2	ADAM10	C1GALT1	ALG5	RAD51C	AIFM2	MESP1	ALKBH4	TRIB1	ABCD3	ICE1	ALG3	C11orf24
AGO4	AP2B1	ANAPC2	MON1B	ADAM10	SNX10	ALG6	CLN5	AIFM2	MMD	ALKBH7	DPM3	ABCD3	IREB2	ALG3	POLR3B
AGO4	NUP43	ANAPC2	USP19	ADAM10	ZMAT3	ALG9	C9orf64	AIFM2	REPIN1	ALKBH7	GLIS3	ABCD3	LARP4	ALG3	XPOT
AGO4	RIT1	ANAPC5	TTC4	ADAM17	ELAPOR2	ALG9	DRG1	AIFM2	RTN4RL1	ALKBH7	POLR2I	ABCD3	LNPEP	ALG6	TBC1D19
AGO4	SNX27	ANGEL1	NRIP3	ADAM17	MTMR12	ALPK3	CLTCL1	AIMP1	RARS2	ALKBH8	AADAT	ABCD3	LRRC40	ALG9	MTLN
AGPAT1	ZFYVE19	ANGPT2	PPM1M	ADAM17	PITPNB	AMD1	UTP11	AIMP1	SF3A3	ALMS1	STAG2	ABCD3	NAA25	ALKBH7	HSD17B8
AGPAT3	NACC2	ANKHD1	ADPGK	ADAM17	SAMHD1	AMMECR1	EIF5A2	AIMP1	SMN1	ALMS1	XPO7	ABCD3	NAA35	ALOX15	BCHE
AGPS	GNE	ANKLE2	CEP104	ADAM17	VPS25	AMPD1	SLC25A4	AIP	CCDC159	ALPK1	MSH5	ABCD3	PIKFYVE	ALOX15	MGARP
AGPS	INIP	ANKLE2	HNRNPUL2	ADAM17	ZSCAN29	AMY2B	GNRH1	AIP	KLC2	ALPK1	TCTN2	ABCD3	PTPRG	ALOX5	CLEC7A
AGPS	RPS27L	ANKLE2	NCL	ADAM9	ACSL4	ANAPC11	CHD1L	AIP	TGFB1I1	ALPK3	PYGM	ABCD3	RAB2A	ALOX5	STXBP2
AGTPBP1	SPOPL	ANKMY1	PLD2	ADAM9	ARHGAP18	ANAPC11	GAMT	AK6	RAP2C	AMD1	ABCE1	ABCD3	RNF11	ALOX5	THEMIS2
AHCYL1	GEMIN5	ANKMY2	BDH2	ADAM9	DHFR2	ANAPC11	P4HA2	AKAP6	SORL1	AMD1	IPO7	ABCD3	SLC30A6	AMD1	SEH1L
AHCYL1	RFC5	ANKMY2	MORC4	ADAM9	ERAL1	ANAPC11	PRR14L	AKAP9	ILF3	AMD1	PTP4A1	ABCD3	STYX	AMMECR1	GPR173
AHCYL2	DDX39A	ANKRD10	ARGLU1	ADAM9	GALNT1	ANAPC11	SRPRA	AKAP9	IST1	AMD1	SMIM13	ABCD3	TFAM	AMT	KANSL3
AHI1	PPIP5K2	ANKRD11	CEP250	ADAM9	HINT3	ANAPC2	DOCK6	AKAP9	RING1	AMD1	TAF4B	ABCD3	TMEM168	AMZ2	ZCRB1
AHI1	ZDHHC21	ANKRD13C	LRRFIP1	ADAM9	HSPA4	ANAPC2	SETD1A	AKT1S1	TRADD	AMMECR1	ERCC6	ABCD3	WNT4	ANAPC11	COPS9
AHI1	ZNF738	ANKRD13C	SEC23IP	ADAM9	NAB1	ANGEL2	IFT27	AKT2	ALDH5A1	AMMECR1	RECK	ABCD4	ADAMTS10	ANAPC11	GTF2H5
AHSA1	POLH	ANKRD13C	SEC24A	ADAM9	OSTM1	ANGEL2	TIMM13	AKT2	GLCCI1	AMOT	ASTE1	ABCD4	CHRD	ANAPC11	ISOC2
AIFM1	PDHA1	ANKRD13C	ZNF581	ADAM9	TAF1B	ANKIB1	ADGRL2	ALDH18A1	KIFAP3	AMOT	RBM45	ABCD4	LEMD2	ANAPC11	LAMTOR2
AIFM1	RMDN3	ANKRD17	MED1	ADAM9	TRPM7	ANKIB1	SECISBP2L	ALDH18A1	TONSL	AMT	MOV10	ABCD4	SEPTIN8	ANAPC11	MRPS11
AIFM2	CTIF	ANKRD17	NIBAN1	ADAMTS8	ABCD4	ANKMY2	VPS37C	ALDH1L1	ABHD15	AMT	NICN1	ABCD4	SLC24A1	ANAPC11	NDUFB2
AIFM2	PC	ANKRD17	PARP14	ADAMTS8	DHX58	ANKRD12	CHD1	ALDH1L1	ACSS3	AMT	PARP2	ABCD4	ZNF30	ANAPC11	NDUFS6
AIFM2	PDXK	ANKRD17	ZKSCAN8	ADAMTS8	TRIM45	ANKRD12	MLH3	ALDH1L1	BDH1	ANAPC1	AGO3	ABCE1	BRIX1	ANAPC11	POLD2
AIMP1	CCDC121	ANKRD26	APLF	ADAMTS9	ABL2	ANKRD12	STK3	ALDH1L1	LDHD	ANAPC1	CYB5R4	ABCE1	DDX18	ANAPC11	SAC3D1
AIMP1	NCK1	ANKRD27	HNRNPUL1	ADAR	TRAPPC10	ANKRD13C	SOCS5	ALDH1L1	REEP6	ANAPC11	C1orf122	ABCE1	DDX27	ANGEL2	TRAF3IP1
AIMP1	PHF14	ANKRD27	PPFIBP2	ADCK2	GNS	ANKRD13D	TEFM	ALDH1L1	SLC7A10	ANAPC11	DDX49	ABCE1	EIF1AX	ANGPT2	BACE2
AIMP1	SLC35B3	ANKRD50	PDIK1L	ADCK5	MMP15	ANKRD17	ARFGEF2	ALDH4A1	TK2	ANAPC11	LAMTOR2	ABCE1	IPO5	ANGPT2	FNBP1L
AIMP1	SMIM30	ANKRD50	TMEM68	ADCK5	USHBP1	ANKRD17	C5orf51	ALDH6A1	MSANTD3	ANAPC11	LSM4	ABCE1	IPO7	ANGPT2	MCTP1
AIMP1	TAF9B	ANKS3	CXXC1	ADCY6	SLIT3	ANKRD17	CADPS2	ALG1	IRAK1	ANAPC11	NAXE	ABCE1	LARP1B	ANKRD10	CAPN3
AIMP1	ZNF140	ANP32E	CTR9	ADCY6	TK2	ANKRD17	DPP8	ALG1	PFAS	ANAPC11	NCOA7	ABCE1	MARS1	ANKRD12	ASAP2
AIMP1	ZNF226	ANTXR1	IL17RD	ADCY9	NUP188	ANKRD17	MOSPD3	ALG1	RFT1	ANAPC11	POLR2J	ABCE1	METAP2	ANKRD12	LUC7L2
AIMP1	ZNF337	AP1B1	PPP1R9B	ADCY9	TMED4	ANKRD17	TMED8	ALG1	ZDHHC24	ANAPC11	SAC3D1	ABCE1	MTPAP	ANKRD40	ANKRD46
AIP	ATP5F1D	AP1B1	WDR46	ADCY9	ZNF496	ANKRD17	YAP1	ALG10B	PDIK1L	ANAPC2	AP5Z1	ABCE1	NCBP2	ANKRD49	MED17
AK3	MZT1	AP1G1	PKP4	ADD3	CEP57	ANKRD17	YIF1B	ALG12	MANBAL	ANAPC2	CCDC130	ABCE1	NIFK	ANKRD49	ZNF7
AK3	SRP19	AP1G1	VAPB	ADGRA2	ADCY6	ANKRD27	CYP2U1	ALG12	POLD1	ANAPC2	COG1	ABCE1	NKRF	ANKRD50	SMIM30
AK6	MBD2	AP1G2	ATAT1	ADGRA2	AIFM2	ANKRD27	PPP1R8	ALG12	SIGMAR1	ANAPC2	GAS8	ABCE1	SELENOI	ANKRD50	STXBP5
AK6	ORC5	AP1G2	HSF4	ADGRA2	CTIF	ANKRD29	TMEM167B	ALG3	ABCF2	ANAPC2	USP19	ABCE1	SRFBP1	ANKRD6	FBXL7
AK9	CLEC2D	AP1G2	KAT2A	ADGRA2	CTSA	ANKRD36C	ATAD2B	ALG6	MTX2	ANAPC2	WDR61	ABCE1	SYNCRIP	ANKS3	CYB5B
AKAP10	MRPL10	AP1G2	SRRT	ADGRA2	GALNT2	ANKRD36C	UBE2M	ALKBH8	C17orf75	ANK2	CA5B	ABCE1	ZDHHC5	ANKS3	PCED1A
AKAP10	PICALM	AP2B1	DAPK1	ADGRA2	NOTCH4	ANKRD49	IL33	ALKBH8	INTS2	ANKHD1	PRPF4B	ABCF1	DOT1L	ANKS3	THUMPD2
AKAP8	EXOC6B	AP3M1	ABI3BP	ADGRA2	PDE2A	ANKRD49	NEK3	ALKBH8	MEAF6	ANKHD1	RNPC3	ABCF1	IDH3A	ANKS6	BET1L
AKAP8	INO80	AP3M1	AP5S1	ADGRA2	PGS1	ANKZF1	ZNF133	ALKBH8	NAPEPLD	ANKHD1	TPR	ABCF1	LTV1	ANKS6	RAI1
AKAP8	POLR3D	AP3M1	CREB3L2	ADGRA2	SMG5	ANO6	CALU	ALKBH8	UBP1	ANKRD13B	REXO2	ABCF1	NOP56	ANTXR1	ABI3BP
AKAP8	PSMC5	AP3M1	GOLPH3L	ADGRA2	TBC1D16	ANXA9	CHST4	ALMS1	IPP	ANKRD13D	ZNF439	ABCF1	PSMD1	ANTXR1	SSC5D
AKAP8	SART3	AP3M1	MYL5	ADGRA2	ZNF423	AOAH	SLA	ALMS1	XPO7	ANKRD23	OSGEP	ABCF1	PSMD7	ANTXR1	TNXB
AKAP8	SETDB1	AP3M1	OCRL	ADGRB1	LRSAM1	AP1AR	LRRC40	ALMS1	ZNF236	ANKRD46	DENND10	ABCF1	RAD54L2	ANXA9	C21orf62
AKAP8L	AP3D1	AP3S1	CISD2	ADGRB1	TTC22	AP1AR	TMEM106B	ALPK3	IDH2	ANKRD46	NKIRAS1	ABCF1	SUPT6H	ANXA9	TMEM255A
AKAP9	CCDC89	AP4B1	PRKAG1	ADGRG6	PKD2	AP1G1	AFF4	AMD1	PPTC7	ANKRD46	ORC4	ABCF1	TRAPPC10	AP1G2	GBP3
AKAP9	CIR1	AP5M1	DCAF13	ADGRG6	SLC16A4	AP1G1	CAMSAP1	AMMECR1	PIGT	ANKRD50	FAT4	ABCF1	TSTD2	AP1G2	PRPH
AKAP9	CNTRL	AP5M1	FASTKD1	ADGRG6	SOCS6	AP1G1	ELP1	AMOT	EHBP1	ANKRD50	QSER1	ABCF1	URB1	AP1G2	STX2
AKAP9	DNAJC2	AP5S1	KCTD17	ADGRG6	SORBS2	AP1G1	FBXL5	AMPD1	PKIA	ANKRD53	ABHD5	ABCF1	UTP14A	AP2A1	TEX261
AKAP9	KIN	AP5Z1	ATAD3A	ADGRL2	ATL2	AP1G1	LNPEP	AMT	NICN1	ANKRD6	DCLK2	ABCF2	AAR2	AP2A2	NRROS
AKAP9	MALT1	AP5Z1	PSMD9	ADGRL2	CAND1	AP1G2	TDRD10	AMZ2	PJVK	ANKZF1	GNRH1	ABCF2	ATP6V0A2	AP2A2	PTPN18
AKAP9	MMAA	AP5Z1	RHBDD3	ADGRL2	CPD	AP2A1	SCAF1	ANAPC10	BUD31	ANKZF1	LMBR1L	ABCF2	BYSL	AP3M2	ALKBH1
AKAP9	PLCB4	AP5Z1	RNH1	ADGRL2	DENND4C	AP2A2	MYO7A	ANAPC11	C1orf122	ANXA4	ABI3BP	ABCF2	CHD1L	AP3M2	DYRK2
AKAP9	THOC1	APBA3	STT3A	ADGRL2	DSE	AP2B1	GIT2	ANAPC11	ISOC2	ANXA4	BAG2	ABCF2	DCTPP1	AP3M2	SMG9
AKAP9	ZNF354B	APBB3	ZNF862	ADGRL2	FAM172A	AP3B1	PHKB	ANAPC11	LAMTOR2	ANXA4	C1QTNF2	ABCF2	DCUN1D5	AP4B1	POLG2
AKR1C1	EMC7	APC	PDZD8	ADGRL2	MINDY3	AP3B1	XPA	ANAPC11	PLEKHJ1	ANXA4	MS4A2	ABCF2	DDX31	AP4B1	SLF2
AKT1	ACADS	APC	SRFBP1	ADGRL2	PPM1A	AP3D1	EHMT1	ANAPC11	POLR2J	ANXA4	NEK1	ABCF2	DIMT1	AP4E1	MCM9
AKT1	TMUB1	APEH	CDK5	ADGRL2	USP25	AP3D1	EIF3B	ANAPC11	PRKG1	AP3D1	MANBAL	ABCF2	DKC1	AP4E1	MTRF1
AKT1	ZBTB7B	APEH	FLAD1	ADGRL2	VPS54	AP3D1	ILF3	ANAPC11	PSENEN	AP3D1	POLR3H	ABCF2	EBNA1BP2	AP5B1	DNAJB4
AKT1S1	ZNF134	APEX1	EEF1B2	ADGRL2	ZNF704	AP3D1	RCC2	ANAPC11	SSR4	AP3D1	VPS37C	ABCF2	EFTUD2	AP5S1	RECK
AKT1S1	ZSCAN9	APEX1	GPN1	ADGRL2	ZYG11B	AP3S1	MAF	ANAPC11	TIMM13	AP4E1	CASK	ABCF2	EIF2S1	APEH	SLC35B2
AKT2	AIFM2	APEX1	PDAP1	ADGRL3	ARMH3	AP3S1	NUS1	ANAPC11	TMEM208	AP4E1	PALB2	ABCF2	ELOA	API5	GOT2
AKT2	IVD	API5	B3GALNT1	ADGRL3	RUNDC3B	AP5B1	RMND1	ANAPC16	MET	AP5M1	TMEM245	ABCF2	ERCC1	API5	MFSD14B
AKT3	CC2D2A	API5	GRHPR	ADGRL3	ZNF169	AP5S1	TXNRD2	ANAPC2	CCDC57	APAF1	MSH2	ABCF2	EXOSC4	APOA2	APOA1
AKT3	ENO3	API5	YTHDF2	ADGRL4	ABCA10	AP5S1	UHRF2	ANAPC2	COG1	APC	CHMP3	ABCF2	FARSB	APOA2	APOC3
AKT3	SYVN1	APLF	KLHL6	ADGRL4	APEH	APBB1	C1QTNF6	ANAPC2	PRKRIP1	APC	HEATR6	ABCF2	G3BP1	APOBEC3G	FMO4
ALAD	PNMA1	APRT	NUDT22	ADGRL4	CYYR1	APBB1	ERBB2	ANAPC4	ZNF671	APC	KATNAL1	ABCF2	GART	APOC1	MET
ALCAM	IGSF6	APRT	PEMT	ADGRL4	GIPC2	APBB1	FAM189A1	ANKHD1	GOLGB1	APEH	BCKDK	ABCF2	GATAD2A	ARAP1	GAL3ST4
ALDH1L1	GYS1	APRT	STX10	ADGRL4	GLRB	APBB3	TEPSIN	ANKHD1	PRRC2C	API5	METTL16	ABCF2	GCN1	ARAP1	SLC15A3
ALDH1L1	SLC2A4	APRT	TNFSF13	ADGRL4	MYO6	APCS	ITIH2	ANKHD1	TPR	API5	UTP20	ABCF2	HNRNPR	ARAP1	TLR5
ALDH1L1	SLC7A10	APRT	YIF1A	ADGRL4	PTPN12	APEH	PRMT1	ANKHD1	UBR5	APOBEC3G	P2RX7	ABCF2	HPRT1	ARFGAP1	CACNB1
ALDH1L1	TPBG	AQR	PIK3C3	ADGRL4	RIDA	API5	C11orf58	ANKLE2	PHLPP2	APOBEC3G	SAMD9L	ABCF2	IARS1	ARFGAP1	VPS16
ALDH3A2	GTF2E1	AQR	SLC9A3R1	ADGRL4	SLC16A14	API5	IFNAR1	ANKLE2	PPFIA1	APOBEC3G	UBA7	ABCF2	IWS1	ARFGAP2	COG8
ALDH4A1	CEBPB	AQR	STK19	ADGRL4	SNTB1	API5	POP7	ANKLE2	SFMBT1	APPL2	ETAA1	ABCF2	KLF8	ARFGAP3	ASRGL1
ALDH9A1	RAET1G	AQR	TBCK	ADGRL4	SUCNR1	APPBP2	ACTR2	ANKRD12	KCMF1	ARAP1	CYP27A1	ABCF2	LSG1	ARFGAP3	CEMIP2
ALG13	WHAMM	AQR	VTI1A	ADGRL4	TSC22D2	APPBP2	GFM1	ANKRD13A	APLP1	ARAP1	GGA2	ABCF2	MCMBP	ARFGAP3	HIVEP2
ALG2	ANKHD1	ARAF	B4GALT7	ADNP	HERPUD2	APPBP2	NT5C2	ANKRD17	ODF2	ARAP1	MAN1B1	ABCF2	MRTO4	ARFGAP3	UPP1
ALG5	MRPL58	ARAF	PHLDA3	ADO	CEBPA	APPBP2	PLEKHF2	ANKRD17	TTF2	ARAP1	PPM1M	ABCF2	MYBBP1A	ARHGAP12	IFT172
ALG8	TMEM60	ARAP1	IFT140	ADO	LAMTOR1	APPBP2	UBA2	ANKRD29	CARD10	ARFGAP1	B4GALT4	ABCF2	NAT10	ARHGAP17	ANGEL1
ALG9	CHST4	ARAP1	MYO7A	ADRM1	GGA1	APPL1	ZDHHC20	ANKRD40	MBD2	ARFGAP1	CCDC57	ABCF2	NIFK	ARHGAP19	TYK2
ALKBH4	ARL6IP5	ARAP1	RNF40	ADSL	E2F8	APPL1	ZNF420	ANKRD46	MCUR1	ARFGAP1	DCAF15	ABCF2	NIPA2	ARHGAP30	MAN2B1
ALKBH7	ALG2	ARAP1	RTEL1	ADSL	IFT122	AQR	WDR3	ANKRD49	GUSB	ARFGAP1	LEMD2	ABCF2	NOL6	ARHGAP30	SASH3
ALKBH7	DNPH1	ARAP1	TCF25	ADSL	NXPE3	ARAP3	ESAM	ANKRD49	HELQ	ARFGAP1	OGFR	ABCF2	NOP14	ARHGAP30	WAS
ALKBH8	TAB3	ARFGAP1	AGPAT1	ADSL	PARP12	ARAP3	NOTCH4	ANKRD49	ZNF639	ARFGAP2	CD247	ABCF2	NUFIP1	ARHGAP44	EPS8L2
ALMS1	ERI3	ARFGAP1	HOMER3	ADSL	RAF1	ARCN1	AGK	ANKRD53	ABHD5	ARFGAP2	POLR2C	ABCF2	NUP93	ARHGEF12	ASAP1
ALMS1	MYO5B	ARFGAP1	SETD1A	ADSL	TBXAS1	ARCN1	ANKRD40	ANKRD53	DDT	ARFGAP2	RTN4RL2	ABCF2	PALB2	ARHGEF12	HECA
ALMS1	PSD3	ARFGAP1	ZNF428	ADSL	VPS33B	ARCN1	SGCE	ANKRD53	ECI1	ARFGAP3	NOC3L	ABCF2	PBDC1	ARHGEF12	ITGA1
ALOX5	PTGS1	ARFGAP2	SALL2	ADSS2	RAP2C	ARCN1	TYW1	ANKRD53	IRF2BP2	ARFRP1	DNAJA3	ABCF2	PDLIM4	ARHGEF12	ITPRID2
ALPK1	KIN	ARFGAP2	ZNF324	ADSS2	ZNF468	AREL1	KIAA0100	ANKRD53	TRIM22	ARFRP1	FYN	ABCF2	PNO1	ARHGEF12	MYRIP
ALPK3	NTRK3	ARFGAP3	CDH11	AEBP2	EEF1AKMT2	AREL1	MTMR1	ANKS3	PAPPA	ARHGAP15	CCDC102B	ABCF2	POLE3	ARHGEF12	PIK3C2A
ALPK3	SPTB	ARFGAP3	CLINT1	AEBP2	TMEM106B	AREL1	MTMR4	ANKZF1	GNRH1	ARHGAP19	ZNF558	ABCF2	POP1	ARHGEF12	SPRED2
ALS2CL	ZNF692	ARFGAP3	PAFAH1B2	AEBP2	TMEM250	AREL1	PAN2	ANKZF1	HARS2	ARHGAP29	FOXJ3	ABCF2	PPAT	ARHGEF16	PLEKHH1
AMBP	APOA1	ARFGAP3	PKD2	AEBP2	ZNF791	ARFGAP1	QTRT1	ANKZF1	IKBKB	ARHGAP29	MYO5C	ABCF2	PRPS1	ARHGEF16	SRI
AMBRA1	AGBL5	ARFGAP3	RBPJ	AFDN	NTMT1	ARFGAP1	RABGGTA	ANKZF1	ING4	ARHGAP29	TANC1	ABCF2	PUM3	ARHGEF25	AOPEP
AMZ2	PHF10	ARFGAP3	TFCP2	AFDN	POGZ	ARFGAP1	SGSM3	ANKZF1	LMBR1L	ARHGAP33	HAUS5	ABCF2	RCC2	ARHGEF25	MYH10
AMZ2	TAF6	ARFGAP3	XPC	AFDN	SHE	ARFGAP2	C19orf54	ANKZF1	METTL17	ARHGAP33	IRF9	ABCF2	RIOK1	ARHGEF25	PDE1A
ANAPC13	RCN2	ARFGAP3	ZNF131	AFTPH	GFM1	ARFGAP2	CAD	ANKZF1	TAZ	ARHGAP33	TGFB1I1	ABCF2	RXYLT1	ARHGEF25	PDZD4
ANAPC2	ARL6IP4	ARFGAP3	ZNF550	AFTPH	OSBPL9	ARFGAP2	EXOC7	ANKZF1	TSSK3	ARHGEF10	IL17RD	ABCF2	SAP30BP	ARHGEF3	AGPAT3
ANAPC2	CCDC106	ARFGEF1	MECOM	AGAP6	ABCC5	ARFGAP2	PNPO	ANKZF1	ULK1	ARHGEF12	BAZ2B	ABCF2	SCAF4	ARHGEF3	KITLG
ANAPC2	PGS1	ARFGEF1	TOPBP1	AGAP6	GABBR1	ARFGAP3	DNAJC2	ANO6	IRS1	ARHGEF12	CCDC186	ABCF2	SF3A3	ARHGEF7	ARSD
ANAPC2	QTRT1	ARFGEF2	ANKRD13C	AGGF1	MICU2	ARFGAP3	EIF2S1	ANP32E	BACE2	ARHGEF12	HDGFL3	ABCF2	SH3D19	ARHGEF7	CDR2
ANAPC2	TMEM175	ARFGEF2	MAN1A2	AGGF1	PAK1IP1	ARFGAP3	MAPK1IP1L	ANTXR1	FZD7	ARHGEF12	NPAT	ABCF2	SHQ1	ARID4A	BICRAL
ANAPC2	ZBTB48	ARFGEF2	TRAPPC11	AGGF1	SCFD1	ARFGEF2	ANKRD13C	ANXA4	ARMCX1	ARHGEF12	PUM1	ABCF2	SNRPA1	ARID4A	FAM111A
ANAPC4	ALG13	ARFIP2	ELF4	AGGF1	SSPN	ARFGEF2	ERBIN	ANXA4	DPYSL3	ARHGEF12	STXBP5	ABCF2	SUPT16H	ARID4A	NBR1
ANAPC7	ANXA7	ARHGAP12	CCDC66	AGO1	APH1B	ARFGEF2	HNRNPA3	ANXA9	LHCGR	ARHGEF12	UTRN	ABCF2	TCERG1	ARID4A	SENP7
ANAPC7	CALM2	ARHGAP12	FEM1B	AGO1	AREL1	ARFGEF2	SLC35F5	ANXA9	RAB5IF	ARHGEF25	AOPEP	ABCF2	TWF1	ARID4A	ZSCAN26
ANAPC7	CYBRD1	ARHGAP12	SLC25A36	AGO1	ETV5	ARFIP1	TAF10	AOAH	NAGK	ARHGEF25	PRPH	ABCF2	UTP18	ARID5B	FOXO3
ANAPC7	MORF4L2	ARHGAP18	DCK	AGO4	AKAP10	ARFRP1	DNAJB12	AOPEP	BAG2	ARHGEF9	CACNA1C	ABCF2	UTP25	ARID5B	TSC22D2
ANAPC7	TMEM43	ARHGAP30	RUNX3	AGO4	CCDC93	ARGLU1	ANKRD10	AOPEP	GLB1L	ARID1B	DHPS	ABCF2	WDR12	ARL15	RLF
ANGPT2	NDUFB9	ARHGAP4	MAD1L1	AGO4	CLCC1	ARGLU1	KLF8	AP1G1	BRD1	ARID2	NSMCE1	ABCF2	WDR5	ARL5B	C1GALT1
ANKFY1	USP36	ARHGAP5	WASHC4	AGO4	PHF10	ARHGAP28	MAGI3	AP1G1	CDK5RAP1	ARID2	SOCS4	ABCF2	ZBTB24	ARMC6	SRM
ANKHD1	CERKL	ARHGDIA	MARK4	AGPAT1	ARL8A	ARHGAP33	CDK5RAP3	AP1G1	DICER1	ARL5B	TSC22D2	ABCF2	ZNF398	ARMC7	ALKBH4
ANKIB1	CDC73	ARHGEF1	COL16A1	AGPAT1	PLOD3	ARHGAP45	ARHGAP4	AP1G1	NAE1	ARMC6	ABCB8	ABCF2	ZNF584	ARMC7	ARID5B
ANKIB1	CLCN3	ARHGEF1	FBRS	AGPAT3	C16orf70	ARHGAP45	PARVG	AP1G1	WASHC5	ARMC6	SCFD2	ABCF2	ZNF622	ARMC7	NAALADL1
ANKIB1	NCKAP1	ARHGEF1	HDAC7	AGPAT4	ARL10	ARHGAP45	SASH3	AP1G2	D2HGDH	ARMC6	SKA2	ABCF2	ZNF649	ARMC7	RFXANK
ANKIB1	PBRM1	ARHGEF1	MYH14	AGPAT4	P2RX7	ARHGAP5	NDUFA5	AP2A1	ACOX3	ARMC7	BORCS6	ABCF3	ASCC2	ARMC7	ZNF174
ANKIB1	WDR43	ARHGEF1	PHRF1	AGPAT4	SSU72	ARHGAP5	SP3	AP2A1	PRMT3	ARMC7	XKR8	ABCF3	CD2BP2	ARMCX1	CIR1
ANKRD13A	IFT46	ARHGEF1	SGSM2	AGPAT5	EXOC6	ARHGAP5	SUCO	AP3D1	KPNB1	ARMC7	ZNF564	ABCF3	ERAL1	ARMCX1	FLCN
ANKRD13C	ABCB10	ARHGEF1	TUBGCP6	AGPS	LNPK	ARHGAP9	ADGRE5	AP3D1	PITPNA	ARMCX1	GLT8D1	ABCF3	GAS8	ARMCX1	GPRASP2
ANKRD13C	HLTF	ARHGEF1	WIZ	AGRN	ANKRD13B	ARHGAP9	CYTL1	AP3D1	SYVN1	ARMCX1	GPRASP2	ABCF3	JMJD8	ARMCX1	MAF
ANKRD13C	TMEM260	ARHGEF10	ANKRD27	AGRN	C4B	ARHGAP9	ITGAX	AP4B1	RAD9A	ARMCX1	TMOD2	ABCF3	NMT1	ARMCX1	ZC2HC1A
ANKRD13C	ZNF624	ARHGEF11	DHX16	AGRN	CHPF	ARHGAP9	LAT2	AP4M1	RABL2B	ARNT	POLH	ABCF3	SCAF1	ARMCX2	RNF141
ANKRD13D	ROBO3	ARHGEF12	DICER1	AGRN	DENND2B	ARHGAP9	NCF4	AP4M1	RGL2	ARPC5	RNASEH2B	ABCF3	TBC1D10B	ARMCX3	INVS
ANKRD13D	UBXN11	ARHGEF12	EIF4G3	AGRN	SOX12	ARHGEF1	CCDC88B	AP5M1	NMNAT1	ARPP19	BSCL2	ABCF3	THOP1	ARMCX3	NEDD1
ANKRD17	DENND4C	ARHGEF12	MED13	AGRN	SSH3	ARHGEF1	TNFRSF25	AP5S1	YIF1B	ARPP19	TBCEL	ABCF3	TMEM186	ARMCX3	RAB24
ANKRD17	DNAJC13	ARHGEF12	MSH3	AHCTF1	TOP2B	ARHGEF1	TYK2	AP5Z1	HPS1	ARRB2	CYBA	ABHD10	ALDH9A1	ARMCX6	ADAMTS7
ANKRD17	TCF12	ARHGEF12	RALGAPB	AHCYL1	CTNNA1	ARHGEF12	C5orf51	AP5Z1	TRABD	ARRB2	DOK3	ABHD10	BRD3	ARMCX6	GLCCI1
ANKRD17	VPS54	ARHGEF25	HSH2D	AHCYL1	HIBADH	ARHGEF12	CCNT1	APBB1	CABIN1	ARRB2	LILRB2	ABHD10	BROX	ARMCX6	RHNO1
ANKRD26	CNTLN	ARHGEF9	CSNK2A2	AHCYL1	HNRNPLL	ARHGEF12	DIP2B	APBB1	MRTFA	ARSD	FH	ABHD10	C16orf70	ARSD	CDK5
ANKRD26	SLC35B2	ARHGEF9	PYCARD	AHCYL2	TTI1	ARHGEF12	LSM7	APBB1	SLC41A3	ARSD	HPS6	ABHD10	GOLPH3L	ARSD	PEPD
ANKRD26	SLC39A10	ARID1B	SPECC1L	AHCYL2	ZNF516	ARHGEF12	MOSPD3	APBB3	CCS	ARSJ	MPC1	ABHD10	MTMR4	ASAP3	ITPR3
ANKRD27	C9orf64	ARID2	AP4M1	AHCYL2	ZNF641	ARHGEF12	PPP3CB	APBB3	CELF6	ARVCF	ERCC2	ABHD10	NADK2	ASAP3	UBTF
ANKRD27	EIF4B	ARID4A	MIS18BP1	AHDC1	BUD31	ARHGEF12	YIF1B	APBB3	HSF4	ASAH1	ANAPC13	ABHD10	TRIM65	ASB13	TADA2B
ANKRD36	ATAD2B	ARID4A	ZNF844	AHDC1	PSMA6	ARHGEF3	ZNF468	APC	PARG	ASAP1	GUCY1A2	ABHD12	CD180	ASCC3	CARNMT1
ANKRD36	H2BC5	ARID4B	MOB1B	AHI1	LINS1	ARID4A	PLEKHA5	APC	RIC8B	ASAP1	MYO1B	ABHD12	MACROH2A1	ASPH	ARHGDIG
ANKRD36	MS4A2	ARID4B	NSMCE1	AHI1	ZDHHC21	ARID4A	RSF1	APC	TRIM32	ASAP1	PAWR	ABHD12	RNF130	ASPH	SUCLA2
ANKRD36	PIK3CG	ARIH1	FRY	AHSA1	CSTF1	ARID4B	BCO2	API5	BRMS1L	ASAP1	PML	ABHD13	AEBP2	ASPH	TMEM245
ANKRD36	PRKCE	ARIH1	IL1R1	AHSA1	DRG1	ARID4B	CEP95	API5	KRR1	ASAP2	PTHLH	ABHD13	MEX3C	ASPHD1	RNF227
ANKRD36	SFMBT2	ARIH1	ZFP91	AIFM2	ABHD15	ARID4B	ICE2	API5	METTL14	ASAP3	CARHSP1	ABHD13	MIER3	ASPN	ASPA
ANKRD36	ZNF484	ARIH2	MKRN2	AIFM2	FGFRL1	ARID4B	RUFY2	API5	MTMR9	ASB2	ARHGEF9	ABHD13	MOB1A	ASPN	ATXN1
ANKRD36	ZNF808	ARL1	DDX59	AIFM2	HADH	ARID4B	ZFC3H1	API5	NAA30	ASB2	CACNA1C	ABHD13	MOSMO	ASPN	CRABP2
ANKRD36C	BANF1	ARL1	GTF2F2	AIFM2	PDXK	ARID5A	CRIP1	API5	ORC4	ASB2	HSD17B6	ABHD13	MYNN	ASPN	ECM2
ANKRD36C	KCNT2	ARL1	NDUFAF7	AIFM2	TLE1	ARIH1	CCDC50	API5	SPRYD7	ASB2	KCNH2	ABHD13	RBM7	ASPN	PEG10
ANKRD36C	NDUFA4	ARL1	ZNF564	AIMP1	HPF1	ARIH1	PELI2	APOA1	APOA2	ASB2	KCNQ4	ABHD13	SPCS3	ASPN	PGP
ANKRD36C	ZNF652	ARL14EP	ABCE1	AIMP1	PSMA4	ARL10	CCDC89	APOA1	APOC3	ASB2	NTRK3	ABHD13	TMEM170A	ASXL2	USP8
ANKRD40	ULK2	ARL14EP	ATG4C	AJUBA	PLEKHG3	ARL13B	MTPAP	APOBEC2	RPL3L	ASB2	RAB9B	ABHD13	XIAP	ATAD2B	PHF6
ANKRD50	EPHA3	ARL14EP	TM9SF3	AK6	DPM1	ARL13B	SPART	APOBEC2	TTN	ASB2	SALL2	ABHD13	ZBTB11	ATAD2B	RAPGEF6
ANKRD50	GAB1	ARL5A	RPRD1A	AK6	EEF1E1	ARL15	SNX18	APPL1	RNMT	ASB2	TSPOAP1	ABHD13	ZNF644	ATAD2B	ST7L
ANKRD50	TAF9B	ARL5B	ZMYM1	AKAP10	DALRD3	ARL15	XIAP	AQR	MSANTD2	ASB3	CCDC28A	ABHD14B	ORAI3	ATG2B	MON2
ANKRD52	FMNL3	ARL5B	ZNF404	AKAP10	PPP1R21	ARL5A	ATF1	AQR	SMC1A	ASB3	CYP4X1	ABHD15	POMC	ATG4A	NAA10
ANKRD52	WDR4	ARL8B	CCT8	AKAP10	WDR48	ARMC8	DLD	ARAP1	CYP27A1	ASB3	TCP11L1	ABHD16A	NPR2	ATG4B	ILKAP
ANO6	RDH11	ARL8B	DPM1	AKAP11	LYPLA1	ARMC8	OCIAD1	ARAP1	GGA2	ASB7	LMBRD2	ABHD16A	SLC4A2	ATG4B	SKIV2L
ANP32B	YWHAQ	ARL8B	ERLEC1	AKAP9	ALKBH8	ARMC8	PNPT1	ARAP1	KDM2B	ASB7	LRRC57	ABHD16A	ZNF316	ATG4B	TRIM11
ANP32E	ANKMY2	ARMC1	PLK2	AKAP9	CEP70	ARMC8	TTF1	ARAP1	KIAA0930	ASB7	SCYL3	ABHD17A	FBXL15	ATG4C	CETN3
ANP32E	CCNC	ARMC1	SOS1	AKAP9	PMPCB	ARMCX1	FEZ2	ARAP1	P2RX7	ASCC3	LIG3	ABHD17A	MTREX	ATG9A	AMFR
ANP32E	CUL4B	ARMC1	VPS41	AKAP9	TAF1A	ARMT1	IPMK	ARAP3	FLT4	ASF1A	MED7	ABHD17A	NMD3	ATIC	MTFMT
ANP32E	TENT2	ARMCX3	CCDC47	AKAP9	VPS50	ARMT1	SLAIN2	ARAP3	TSPAN9	ASF1A	OBI1	ABHD17A	REX1BD	ATP10D	BBS7
ANP32E	ZNF613	ARMCX3	CSTF3	AKAP9	ZNF184	ARNT	CRKL	ARF3	KIF7	ASF1B	AURKB	ABHD17A	RPS29	ATP10D	CLSTN1
ANTXR1	LPAR1	ARMCX3	LSM14A	AKAP9	ZNF350	ARNT	ZNF641	ARF3	UGGT1	ASF1B	CDCA8	ABHD17A	STAG2	ATP10D	INTS6L
AOX1	CD44	ARMCX3	OSGEPL1	AKAP9	ZNF480	ARNT2	ARHGAP44	ARF3	YEATS2	ASF1B	MYBL2	ABHD17A	ZNF865	ATP10D	NPTN
AP1G1	ELP1	ARMCX3	PNPT1	AKR1C1	JAM2	ARPC1B	KLHL12	ARFIP2	NUP85	ASNSD1	TAF5	ABHD17B	AREL1	ATP10D	TSHZ3
AP1G1	TP53INP1	ARMCX3	RINT1	AKT1	SEMA4F	ARPC2	SNAPC5	ARFIP2	SETD1A	ASNSD1	TIMM9	ABHD17B	DNAJC21	ATP10D	TTC28
AP1G1	TTC17	ARMCX3	UBXN4	AKT1	SENP3	ARPC4	POLR1H	ARHGAP17	CHD6	ASPA	AFF3	ABHD17B	SIKE1	ATP11C	ENAH
AP1G1	ZNF704	ARMCX6	OST4	AKT2	CLUH	ARV1	WTAP	ARHGAP17	REPS1	ASPA	ARHGAP15	ABHD18	ANKRD36C	ATP11C	GNG12
AP1G2	SLC16A5	ARMH3	PARP6	AKT3	ABHD5	ASAP1	EBF2	ARHGAP17	UBE2H	ASPA	ARHGAP28	ABHD18	ATXN3	ATP13A1	EIF2B4
AP1G2	UBXN11	ARMH3	PHKA2	AKT3	CADPS2	ASAP1	IL1R1	ARHGAP29	DGKE	ASPA	ATXN1	ABHD18	CERS2	ATP13A1	WDR73
AP1G2	ZNF692	ARMT1	SNX4	AKT3	CRYZL1	ASAP1	SEPTIN6	ARHGAP29	TANC1	ASPA	BBS9	ABHD18	EMC7	ATP13A3	JADE2
AP1M1	ENTPD6	ARNTL2	PLPPR4	AKT3	MED16	ASAP1	SLC1A3	ARHGAP30	ADPGK	ASPA	GAL3ST4	ABHD18	HCCS	ATP5MC3	FH
AP1M2	CD244	ARPC1B	DBN1	AKT3	NRP2	ASAP1	SLC30A6	ARHGAP33	CCHCR1	ASPA	IL1R2	ABHD18	PARP11	ATP5MC3	IMMT
AP2A1	ULK3	ARPC3	RPL22	AKT3	SLIT2	ASAP2	MSRB3	ARHGAP4	PSTPIP1	ASPA	KIAA0930	ABHD18	PRPS2	ATP6V0A2	ZBTB24
AP2B1	POGK	ARPC3	RPL6	AKT3	SPIRE1	ASAP2	SETD4	ARHGAP44	MEIS2	ASPA	PRTFDC1	ABHD18	SDHB	ATP6V0E2	MRPL54
AP3B1	CDKL3	ARPIN	TK2	AKT3	STK4	ASAP2	TCP11L1	ARHGAP9	BIN2	ASPA	TMEM107	ABHD18	ZNF431	ATP6V0E2	NDUFS8
AP3D1	EXOC3	ARRB2	CD37	AKT3	UBXN7	ASAP2	TGFBRAP1	ARHGEF1	RNMT	ASPH	LEP	ABHD18	ZNF445	ATP6V0E2	PMVK
AP3M1	GOLPH3L	ARRB2	PIK3R5	ALAD	PPP2CB	ASB2	MUSTN1	ARHGEF12	ASAP1	ASRGL1	VASP	ABHD18	ZNF789	ATP6V0E2	UROD
AP3S1	MIX23	ARRDC1	NAGPA	ALCAM	RABGAP1L	ASB2	RAPSN	ARHGEF12	EPB41L4A	ASXL1	PARP6	ABHD18	ZNF91	ATP9A	PJA1
AP5Z1	ARRDC1	ASAP2	EPB41	ALDH18A1	ATIC	ASB2	SLC25A4	ARHGEF12	FLNB	ASXL1	TBRG1	ABHD4	APBB1	ATR	ABCC3
AP5Z1	CCHCR1	ASAP2	FARP2	ALDH1A2	ARNT2	ASB7	YY1	ARHGEF12	GAB1	ATF2	ATP5MF	ABHD4	CCDC127	ATR	XPO4
AP5Z1	ENKD1	ASAP2	TGFBRAP1	ALDH1A2	ATP7B	ASB8	TCTN1	ARHGEF12	ITPRID2	ATF2	CCNG2	ABHD4	HPS1	ATXN1	ZBTB41
AP5Z1	RNH1	ASAP2	ZNF366	ALDH1A2	BST1	ASCC2	GPKOW	ARHGEF12	MBNL2	ATF2	SMG7	ABHD5	ABCA1	ATXN10	SNRPE
AP5Z1	SLC12A9	ASB7	PSMD1	ALDH1A2	CDH3	ASCC2	ZNF584	ARHGEF12	PAPOLA	ATF6B	ESR1	ABHD5	ECPAS	ATXN7L2	SEC61A2
AP5Z1	SLC38A10	ASB8	ERLIN1	ALDH1A2	DAPK1	ASCC3	ADAMTS3	ARHGEF12	SAV1	ATF7	OPHN1	ABHD5	NPTN	AVPR2	RUNX1T1
AP5Z1	UPF1	ASB8	PDCD7	ALDH1A2	PNMA8A	ASCC3	DENND4A	ARHGEF12	SP3	ATG4C	ABCC5	ABHD5	SLC35C1	AVPR2	USHBP1
APBA3	FAM98C	ASB8	TAF10	ALDH1A2	SBSPON	ASCC3	RPE	ARHGEF12	UTRN	ATG4C	ERMP1	ABHD8	AARS1	AVPR2	VSIG10
APBA3	MCRIP2	ASB8	USP4	ALDH1A2	SGPP2	ASCC3	ZNF184	ARHGEF25	ISYNA1	ATG4C	PAFAH2	ABHD8	ACBD5	B3GALNT1	CC2D2A
APBA3	POLD1	ASCC2	CTIF	ALDH1A2	THSD4	ASH1L	FRMD6	ARHGEF25	PCBP4	ATG4C	SNRPA1	ABHD8	ANKMY2	B3GALNT1	KAZALD1
APBB1	RBM22	ASCC2	DCTN1	ALDH1A2	TSPAN5	ASH1L	MPDZ	ARHGEF25	PDZD4	ATG4C	VPS50	ABHD8	BOLA1	B4GALT5	BCL3
APC	AHCTF1	ASCC3	DOCK7	ALDH1L1	ANKRD53	ASH1L	SLIT2	ARHGEF25	PPT2	ATG7	EXOC6B	ABHD8	LDLRAP1	B4GALT5	C1QTNF7
APC	BCAP29	ASCC3	POLD2	ALDH1L1	PCYT2	ASPA	ANP32E	ARHGEF25	RUSC2	ATG7	IFT46	ABHD8	MRPS34	B4GALT5	OSMR
APC	CCDC88A	ASCC3	PRC1	ALDH1L1	SHMT1	ASPHD1	BEX2	ARHGEF7	RBMS2	ATL1	IFT52	ABHD8	PIK3R2	B4GALT5	SBNO2
APC	DYNLT3	ASCC3	URM1	ALDH1L1	TYRO3	ASPSCR1	ZNF134	ARHGEF9	FHL3	ATL2	ADPRM	ABHD8	SLC38A10	BACE2	CYTL1
APC	LYST	ASNSD1	EIF2A	ALDH3A2	BEX4	ASXL2	ALS2	ARHGEF9	PDLIM5	ATL2	DNAJC1	ABHD8	SNRNP25	BAX	CP
APC	SCAF11	ASNSD1	SUCLA2	ALDH3A2	DPYSL2	ASXL2	SON	ARID5A	DAPK3	ATM	APAF1	ABHD8	TYSND1	BAZ2B	HGSNAT
APC	SRFBP1	ASPSCR1	EMC9	ALDH3A2	GDE1	ATAD1	VPS35	ARID5A	TNFRSF10B	ATM	ARHGAP19	ABHD8	WDR75	BBS12	ADAMTS3
APC	SVIP	ASRGL1	CYTL1	ALDH3A2	MRAS	ATE1	AK3	ARL10	CCL28	ATP13A1	CLK2	ABI1	ALG6	BBS12	COL5A3
APC	TASOR2	ASXL2	CC2D2A	ALDH3A2	PLAAT5	ATE1	CASD1	ARL13B	CHMP2B	ATP13A1	FLCN	ABI1	ATAD2B	BBS12	PLCL1
APC	TENT4B	ASXL2	SYVN1	ALDH3A2	RBBP9	ATE1	TFAM	ARL13B	RAPGEF6	ATP13A1	SUGP2	ABI1	CDKAL1	BBS9	AP5B1
APC	ZFP69	ATAD1	ANKMY2	ALDH6A1	IRS1	ATF6B	ADCY6	ARL15	CEBPB	ATP5MC3	DECR1	ABI1	EPS15	BBS9	BGLAP
APEX2	SMYD5	ATAD1	ARMT1	ALDH9A1	CNTROB	ATG12	CNOT10	ARL15	NBR1	ATP5MC3	DNAJC30	ABI1	GNAQ	BBS9	CEP162
APH1A	BAIAP2L1	ATAD1	DCLRE1A	ALDH9A1	GET1	ATG12	RFK	ARMC7	SH3BP5L	ATP6V0D2	LPXN	ABI1	GOLIM4	BBS9	CEP44
APH1A	MED17	ATAD1	FYTTD1	ALG13	KCTD6	ATG12	UPF3A	ARMC7	UNC119	ATP6V0E2	PLEKHA8	ABI1	LRCH2	BBS9	GPBP1L1
APH1A	ZNF630	ATAD1	GGPS1	ALG13	OGT	ATG13	ABHD4	ARMCX1	GAB1	ATP7A	FZD6	ABI1	MEF2A	BBS9	WDR27
API5	ABHD12	ATAD1	ITFG1	ALG13	RBM48	ATG14	SMARCC1	ARMCX1	ZC2HC1A	ATPAF1	LPGAT1	ABI1	NPAT	BBX	CEP120
API5	DYNC1I2	ATAD1	LAMTOR3	ALG14	COL1A1	ATG5	MTERF3	ARMCX3	BET1	ATPAF1	PRMT1	ABI1	OPHN1	BBX	MCFD2
API5	PARP11	ATAD1	PTP4A1	ALG14	CYB5B	ATG9A	TMEM94	ARMCX3	STAU2	ATXN10	SIX2	ABI1	PAFAH1B2	BBX	PHIP
API5	ZFP1	ATAD1	RABL3	ALG14	RAB11B	ATL3	AP3S1	ARMCX3	STT3B	ATXN10	SLC39A10	ABI1	PAQR3	BBX	STRN
APOOL	AAR2	ATAD1	USP46	ALG14	ZYX	ATL3	CSNK1A1	ARMCX4	STARD9	AVL9	ENTPD5	ABI1	PCMTD1	BCHE	IL18
APOOL	SLC35A2	ATAD1	USP9X	ALG3	BYSL	ATL3	OTUD4	ARMCX5	HPF1	AVL9	HAUS3	ABI1	PLPPR4	BCHE	TNNT1
APOOL	SOX6	ATAD3A	CCDC102A	ALG9	METTL3	ATM	MTRF1	ARMCX5	RARS2	AVL9	SREK1IP1	ABI1	PPIP5K2	BCKDK	GSS
APOOL	TMEM214	ATAT1	CHTOP	ALKBH1	RNF114	ATM	PHF14	ARMCX5	RBM43	AVL9	USP8	ABI1	PPP1R12A	BCL2	ANO6
APOOL	TPP1	ATF1	TMEM263	ALKBH3	PDCD2	ATM	SETDB2	ARNT	SAMD4B	AVL9	ZNF44	ABI1	PPP1R2	BCL2A1	COTL1
APPBP2	CERS6	ATF2	ATP7A	ALKBH7	C19orf53	ATP10D	CSNK2A2	ARNT2	ROR2	AVL9	ZNF550	ABI1	PPP3CA	BCL2A1	IL1RN
APPBP2	DCUN1D5	ATF6	YIPF6	ALKBH7	MRRF	ATP10D	IFIH1	ARNTL2	LIMK2	AVL9	ZNF761	ABI1	PTBP2	BCL2A1	TNFAIP3
APPBP2	SLC30A6	ATF7	EDA	ALKBH7	SPATS2	ATP10D	THAP4	ARPP19	PHACTR2	AZIN1	MYNN	ABI1	RABGAP1L	BCL2L11	TLE4
APPL1	DENND4A	ATF7IP	NPR3	ALMS1	CEP152	ATP10D	VPS4A	ARPP19	RAB12	AZIN2	ISCA2	ABI1	RAP1A	BCL2L2	FZD4
APPL1	SBNO1	ATG12	SEC22A	ALMS1	CFAP70	ATP11C	CPED1	ARRB2	ARHGAP9	B3GNT9	NIPSNAP1	ABI1	RAPGEF6	BCL2L2	WASF2
APPL1	ZNF568	ATG16L1	GRB10	ALMS1	DDHD1	ATP11C	RASA2	ARRB2	DOCK2	B3GNT9	P4HA2	ABI1	SGTB	BCL3	SOD2
APPL2	TULP3	ATG16L1	HARS2	ALMS1	EEA1	ATP11C	SOCS4	ARRB2	PARVG	B4GALT7	PRR5	ABI1	SKAP2	BCO2	TOR1AIP2
APRT	G6PC3	ATG2B	CLASP2	ALMS1	FANCM	ATP13A3	ATP6V0A2	ARRDC3	VMP1	BAIAP2L1	EPB41L4A	ABI1	SLC35A1	BDP1	CEP350
APRT	MRPS12	ATG2B	KAT6B	ALMS1	GDAP2	ATP13A3	PLEKHA3	ARV1	DHX37	BANK1	DAPK3	ABI1	TCF4	BDP1	NIN
APRT	NDUFAF3	ATG3	FBXL7	ALMS1	HAUS3	ATP1B3	CAPN2	ARVCF	CCDC102A	BANK1	RNF141	ABI1	TENT4B	BDP1	TAF3
AQR	THOP1	ATG4A	LRRC14	ALMS1	HDAC9	ATP1B3	PDIA3	ARVCF	CLIP2	BAP1	SZRD1	ABI1	TSNAX	BEND7	DGKE
AQR	TRAF6	ATG4B	WWP2	ALMS1	HSPBAP1	ATP2B1	SLK	ASAP1	CHSY1	BAX	POLR2H	ABI1	UBE2Q2	BEST1	SUCNR1
AQR	VTI1A	ATG4C	EXTL2	ALMS1	MLLT3	ATP2C1	KCTD3	ASAP1	PRRC2C	BAZ1B	HUWE1	ABI2	ACVR2A	BET1	AARS2
ARAF	KXD1	ATG4C	IFIT2	ALMS1	SLC7A6OS	ATP2C1	RAB3GAP1	ASAP1	SP100	BAZ1B	RUFY1	ABI2	ACYP1	BET1	AASDH
ARAP1	COMMD10	ATG5	GTF2H3	ALMS1	SYTL2	ATP2C1	SLC30A4	ASAP2	GPATCH8	BAZ2A	CREBZF	ABI2	AFDN	BET1	BAG4
ARAP1	LEPROTL1	ATG5	SSBP2	ALMS1	TRAPPC1	ATP2C1	TMTC2	ASAP3	ITPR3	BBIP1	DPM1	ABI2	ANKRD10	BET1	JRKL
ARAP1	ZNF446	ATG9A	ASTE1	ALMS1	ZNF283	ATP5F1D	BTN2A2	ASB3	CCDC28A	BBS9	ARMCX6	ABI2	ANKRD50	BET1	SKP2
ARFGAP1	GGA1	ATG9A	CUL7	ALMS1	ZNF345	ATP5F1D	DMXL2	ASB3	PIWIL4	BBS9	TMEM65	ABI2	ARMCX3	BET1	SNAPC3
ARFGAP1	SSC5D	ATG9A	CYB561A3	ALMS1	ZNF594	ATP5F1D	STUB1	ASB3	TRIM4	BBS9	TRIM5	ABI2	ARNT	BICDL1	ADAMTS3
ARFGAP1	ZGPAT	ATG9A	PLCD1	ALMS1	ZSCAN30	ATP5F1D	UNK	ASB7	SCYL3	BCAT1	ADAM9	ABI2	BAG2	BICDL1	BBS12
ARFGAP2	EXOC7	ATG9A	TRAF7	ALOX15	GSDME	ATP5MF	CUL4B	ASB7	SREK1IP1	BCKDHB	FASTK	ABI2	C10orf88	BICDL1	FAM110C
ARFGAP2	MMS19	ATG9A	TTC38	ALOX15	MSLN	ATP5PB	PSMA1	ASB7	ZNF510	BCKDHB	FCAR	ABI2	DELE1	BICDL1	GOLM1
ARFGAP3	NUB1	ATIC	JPT2	ALOX5	C1orf162	ATP6AP2	YTHDF2	ASB7	ZNF776	BCKDHB	HMGN3	ABI2	DYRK2	BICDL1	MUC16
ARFGEF1	BMS1	ATM	MGA	ALOX5	IFI30	ATP6V0A2	CSTF2T	ASCC3	LIG3	BCL2	MAOA	ABI2	EMSY	BICDL1	RDH14
ARFGEF1	FOXP1	ATM	PLEKHA1	ALPK1	TCP11L2	ATP6V0A2	FARP2	ASNSD1	PPP3CC	BCL2A1	COTL1	ABI2	EXT2	BICRAL	RAB5B
ARFGEF1	ICE1	ATM	VPS26B	ALPK1	TMTC2	ATP6V0B	PPP4C	ASNSD1	TAB2	BCLAF1	ARID5B	ABI2	FEZ2	BICRAL	SENP7
ARFGEF1	KDM1B	ATM	ZNF433	ALPK3	SLC6A8	ATP6V0B	TCP11L2	ASPA	IL33	BCLAF1	SMC4	ABI2	FGD1	BIN2	LPAR2
ARFGEF1	SF3B1	ATP11B	ASAP1	ALS2CL	COL5A3	ATP6V0E2	DOK1	ASPA	MAN1C1	BCLAF1	ZNF136	ABI2	FUBP1	BIN2	PARVG
ARFGEF1	TIMM17B	ATP11C	ARFGEF1	ALS2CL	MSH5	ATP8B1	SYTL2	ASPA	SCNN1D	BCLAF3	CYP2R1	ABI2	FYN	BIRC2	CEP135
ARFGEF1	TTC13	ATP11C	RAB3GAP2	ALS2CL	TNFRSF25	ATRNL1	METTL24	ASPA	SLC40A1	BCLAF3	KANTR	ABI2	GAB1	BIRC2	ZNF780B
ARFGEF1	ZNHIT6	ATP13A1	ACP2	ALYREF	MACROH2A1	ATRX	ANKRD12	ASPH	DTD2	BCLAF3	TNRC6A	ABI2	GLS	BLCAP	SMAD6
ARFGEF2	DENND11	ATP13A1	ITGA3	ALYREF	MAP2K3	ATRX	MPV17L2	ASPH	LEP	BCLAF3	ZBTB37	ABI2	GORAB	BLK	CARMIL2
ARFGEF2	HSPA14	ATP13A1	MAN2B1	AMBP	APOA2	ATRX	RFTN2	ASPH	TLCD2	BDP1	SNX13	ABI2	GPBP1	BLOC1S5	ARMCX3
ARFGEF2	MED13L	ATP13A1	MVP	AMBP	APOC3	ATRX	VCPIP1	ASPHD1	GPR65	BDP1	TRAF6	ABI2	HGF	BLOC1S5	CMTR2
ARFGEF2	NAA30	ATP13A1	PCOLCE	AMBP	APOH	ATXN1	GRK3	ASPN	C1QTNF3	BEND7	REEP3	ABI2	HMGN1	BLOC1S5	CXorf38
ARFGEF2	PSME4	ATP13A1	POR	AMD1	ALG2	ATXN1L	DCAF7	ASXL2	APC	BET1L	ZBTB5	ABI2	KHDRBS3	BLOC1S5	FEZ2
ARFGEF2	RAB21	ATP13A1	RELA	AMD1	IL1RAP	ATXN1L	SMCR8	ASXL2	KIF16B	BGLAP	SAMD1	ABI2	KIAA0753	BLOC1S5	MAP3K1
ARFGEF2	SBF2	ATP13A1	SORBS3	AMD1	MAPK1IP1L	ATXN2L	ITGA5	ASXL2	PTPN14	BICRA	PRCP	ABI2	LEPR	BLOC1S5	MOSPD2
ARFGEF2	WDR44	ATP13A3	ANKIB1	AMD1	NIFK	ATXN2L	PBX2	ATF2	ANKRA2	BIRC2	CGAS	ABI2	LMO4	BLOC1S5	SLC39A10
ARFIP2	EIF2B4	ATP2A1	TNNT1	AMER1	C2orf68	ATXN7	C18orf25	ATF2	SMAD5	BIRC2	PPID	ABI2	LRP6	BLOC1S5	SNX6
ARFIP2	MPV17	ATP2C1	NDUFS1	AMFR	COPG1	ATXN7L2	KAT5	ATF2	ZBTB1	BIRC2	ZNF234	ABI2	MAX	BLOC1S5	STX17
ARFIP2	NKIRAS2	ATP2C1	STK39	AMFR	DCTN1	ATXN7L3	CD276	ATF2	ZDHHC17	BIVM	ADPGK	ABI2	MTX3	BLOC1S5	TRAF6
ARFIP2	RNF121	ATP5F1D	MPST	AMHR2	COL9A3	ATXN7L3B	NDRG3	ATF2	ZNF461	BLNK	KCNJ5	ABI2	NAA16	BLOC1S5	ZCCHC9
ARFIP2	RNF25	ATP5F1D	NDUFS8	AMHR2	SLC13A3	AVL9	ABL2	ATF6B	DNAJC17	BLOC1S5	PPIL2	ABI2	NAB2	BNC1	ALDH1A2
ARFRP1	KLHDC4	ATP5F1D	RAC3	AMMECR1	ACSL4	AZI2	UBAC2	ATF6B	ZFYVE19	BMI1	FGFR1OP2	ABI2	NT5E	BNC1	EFNA5
ARGLU1	HNRNPH1	ATP5F1D	TMUB1	AMMECR1L	GDPD1	AZIN1	ANGEL2	ATF6B	ZMYM3	BMI1	LARP7	ABI2	PAPOLA	BNC1	FGF1
ARGLU1	RSRP1	ATP5F1E	CCDC88C	AMMECR1L	KIAA1958	AZIN1	PLSCR4	ATF7	ALMS1	BMI1	PCMTD1	ABI2	PAWR	BNC1	LRP2
ARGLU1	STX16	ATP5F1E	TSR2	AMT	ALS2CL	B3GALNT1	IL33	ATF7	RFTN2	BMI1	UBE2Q2	ABI2	PHC1	BNC1	MAMSTR
ARHGAP12	PPIL4	ATP5MC1	CDK4	AMZ2	EMC4	B3GAT3	SLC35C1	ATF7	SCAPER	BMI1	ZFP1	ABI2	PIBF1	BNC1	NINL
ARHGAP12	RORA	ATP5MC1	HEXA	AMZ2	NDUFB5	B3GAT3	SPHK1	ATF7IP	ARID4A	BMPR1A	CYP2U1	ABI2	PLEKHA1	BNC1	PIP5K1B
ARHGAP21	GOLIM4	ATP5MF	NDUFB4	AMZ2	PEX11A	B4GALT5	ZNF516	ATF7IP	TPP1	BMT2	L3MBTL3	ABI2	PM20D2	BNC1	REEP1
ARHGAP21	METTL8	ATP6AP2	EEF1E1	ANAPC1	CCDC86	BACH1	RSPH3	ATF7IP	WDR47	BNC2	RALGPS2	ABI2	PML	BNC1	SULF1
ARHGAP21	NCOA1	ATP6V0A2	RAB2B	ANAPC1	FAM185A	BACH1	SLC30A7	ATF7IP2	GDAP2	BNIP2	GNAQ	ABI2	POC1B	BNC1	TMEM98
ARHGAP21	RALBP1	ATP6V0D1	SMYD5	ANAPC1	LIG3	BACH1	TECR	ATG4B	TMEM79	BNIP2	MED4	ABI2	PPP1CC	BNC1	ZNF185
ARHGAP29	VPS37C	ATP6V0D2	IL24	ANAPC1	PSMG4	BAD	B3GAT3	ATG4C	CETN3	BNIP2	RAB5A	ABI2	PWWP2A	BNC2	FRAS1
ARHGAP30	SIRPB2	ATP6V1A	KLHL12	ANAPC1	RAVER2	BAD	FAM174C	ATG4C	FKBP3	BNIP2	SHOC2	ABI2	QSER1	BOC	GAS1
ARHGAP4	AP1B1	ATP6V1A	NNT	ANAPC1	RTTN	BAD	FBRSL1	ATG4C	SNX6	BNIP2	SPCS3	ABI2	REPS1	BOC	LRRN2
ARHGAP4	ARPC1B	ATP6V1C1	STX7	ANAPC1	ZSCAN23	BAD	HDAC8	ATG4C	USP28	BNIP2	SS18	ABI2	RSBN1	BORCS6	MCRS1
ARHGAP4	CNIH1	ATP6V1D	CLN5	ANAPC10	SFT2D1	BAD	IRF2	ATG7	CDC16	BNIP2	TMEM167B	ABI2	RSBN1L	BORCS6	MRPL53
ARHGAP4	DEF6	ATP7A	MTAP	ANAPC11	PLEKHJ1	BAD	MED16	ATG7	PDSS2	BNIP2	YTHDF2	ABI2	RUFY2	BRAF	DNAJC21
ARHGAP4	FGD3	ATP8B1	MYRIP	ANAPC16	TBP	BAD	SF3A3	ATG9A	CHST12	BOK	ACO2	ABI2	RYK	BRAF	FAM133B
ARHGAP4	RNF166	ATP8B1	SLPI	ANAPC2	D2HGDH	BAD	SLC9A9	ATG9A	LEPR	BORCS6	HS1BP3	ABI2	SESN3	BRAT1	INTS1
ARHGAP4	SPI1	ATRX	CCNT2	ANAPC2	DOCK6	BAD	TMUB1	ATG9A	TBC1D16	BRD4	SCMH1	ABI2	SETBP1	BRAT1	TMUB2
ARHGAP4	STAB1	ATRX	RBM27	ANAPC2	PPP2R5B	BAD	WBP11	ATG9A	TTC38	BRD8	TTLL5	ABI2	SLC38A1	BRD3	HPS3
ARHGAP9	PSTPIP1	ATXN10	ASRGL1	ANAPC2	TCEA2	BANF1	KLRC4	ATL1	SNX7	BRICD5	SHROOM1	ABI2	SLC39A10	BRD3	MTMR4
ARHGDIA	LAYN	ATXN10	ATP6AP2	ANAPC4	CDC16	BANF1	POLG2	ATM	APAF1	BRIX1	G3BP1	ABI2	SNRK	BRD3	STAT2
ARHGDIG	PDIA2	ATXN10	COPS8	ANAPC7	ANP32B	BANF1	TFB1M	ATM	ERMP1	BRIX1	NIFK	ABI2	SPATS2	BRICD5	SAMD1
ARHGEF1	CCDC130	ATXN10	FMNL3	ANAPC7	CAP1	BAP1	RPAP1	ATM	GALNT7	BRIX1	NUFIP1	ABI2	TEX10	BRIX1	UBE2N
ARHGEF1	CLASRP	ATXN10	IFT52	ANAPC7	DAZAP2	BAZ2A	YY1AP1	ATM	RNASEL	BRMS1	MRPL37	ABI2	TRAPPC2	BRMS1	RPS6KB2
ARHGEF1	MTA1	ATXN10	PSMG2	ANAPC7	UFC1	BBS2	CYB5D1	ATP10D	KIAA0753	BRMS1L	MRPL3	ABI2	UBE2E1	BRMS1	SGTA
ARHGEF1	SCARF1	ATXN1L	BACE1	ANGEL1	FLCN	BBS2	INO80	ATP10D	KIAA1671	BRWD1	TTC21B	ABI2	WASL	BRMS1L	ABHD13
ARHGEF1	SGSM2	ATXN1L	TBC1D2B	ANGEL2	NDC1	BBS7	SEC63	ATP13A1	ANKMY1	BRWD1	UBXN7	ABI2	YAP1	BRMS1L	ACTR3
ARHGEF1	TUBGCP6	ATXN2L	PBX2	ANGPT2	C17orf75	BBS7	SHOC2	ATP13A1	CLK2	BRWD3	AKAP8	ABI2	ZBTB10	BRMS1L	ARL13B
ARHGEF10	ODF2	ATXN7	ARHGAP26	ANGPT2	LIN9	BBX	ENAH	ATP13A1	CXXC1	BSCL2	ZMAT5	ABI2	ZNF148	BRMS1L	KRR1
ARHGEF11	ATP7B	ATXN7	ZBTB43	ANGPT2	ZNF701	BBX	LSM14A	ATP13A1	DEPDC5	BSDC1	CBX7	ABI2	ZNF248	BRMS1L	MFSD14A
ARHGEF11	DHX16	ATXN7L3	HYOU1	ANKFY1	NFRKB	BBX	MAP4K3	ATP13A1	MED24	BSDC1	CIZ1	ABI2	ZNF329	BRMS1L	NUP35
ARHGEF11	TNFRSF10B	ATXN7L3	WDR5	ANKH	TRAF3IP2	BBX	MINDY2	ATP13A1	PAK4	BSDC1	ZNF182	ABI2	ZNF496	BSDC1	GPR108
ARHGEF12	DPP8	ATXN7L3B	BCL2L13	ANKIB1	DLG1	BBX	NR2F2	ATP13A1	PTPN23	BTAF1	ARHGAP32	ABI2	ZNF516	BTBD1	IPO5
ARHGEF12	NCOA3	ATXN7L3B	CRKL	ANKIB1	NUFIP2	BBX	PDP1	ATP13A1	TFAP4	BTAF1	BDH2	ABI2	ZSCAN9	BTBD1	OTUD6B
ARHGEF12	NUFIP2	ATXN7L3B	FBH1	ANKIB1	SGMS1	BBX	TM9SF3	ATP13A1	TYK2	BTAF1	RFX7	ABI2	ZZZ3	BTBD1	UBE2W
ARHGEF12	SLC35F5	AURKAIP1	MRPS34	ANKIB1	SMAD5	BCAM	DNAAF5	ATP13A3	EML4	BTAF1	USP11	ABI3BP	PLCB1	BTBD3	MYO6
ARHGEF25	NFATC4	AURKAIP1	NDUFA7	ANKMY2	OLA1	BCAM	EGFL7	ATP13A3	FEM1C	BTBD1	EIF3J	ABL2	ANK2	BTBD7	KIAA1143
ARHGEF9	UBR7	AURKAIP1	ROMO1	ANKRD11	NUMA1	BCL2	PHF10	ATP2C1	OSTM1	BTBD1	ERI1	ABL2	B4GALT5	BTBD7	SBNO1
ARHGEF9	ZNF827	AVL9	ATXN1	ANKRD11	WDR59	BCL2A1	IL1RN	ATP5MC3	KDM7A	BTBD1	NAA20	ABL2	CCNK	BTBD7	SLTM
ARID1B	TNPO3	AVL9	FBXO45	ANKRD12	ACYP1	BCL2L13	PDHA1	ATP5MC3	UIMC1	BTBD1	NCBP2	ABL2	EFS	BTK	LGALS9
ARID2	NAA25	AXIN1	PES1	ANKRD12	AKAP9	BCL3	H2BC5	ATP6AP1	NCSTN	BTBD1	PAK2	ABL2	GARS1	BTK	STAC3
ARID2	TOGARAM1	AXIN1	TMEM17	ANKRD12	C10orf88	BCL3	KDM6B	ATP6V0A2	POLR3A	BTBD1	SEH1L	ABL2	GNAI3	BTN2A1	ACAD11
ARID2	UTY	B3GALNT1	GPM6B	ANKRD12	C1GALT1C1	BCL3	SNAI1	ATP6V0A2	SMARCD1	BTBD1	TMEM167A	ABL2	GNPNAT1	BTN2A1	LPCAT4
ARID4B	CEP126	B3GAT3	NR2F6	ANKRD12	CEP63	BCL9	BACE1	ATP6V0B	PTK2	BTBD3	FLNB	ABL2	ITGAV	BTN2A1	ZNF140
ARID4B	KIAA2026	B3GAT3	PNPLA6	ANKRD12	DDX55	BCL9	SEC24C	ATP6V0B	UAP1	BTK	BIN2	ABL2	ITPRIP	BTN3A3	BTN3A1
ARID4B	RUFY2	B3GAT3	PPP1CA	ANKRD12	DNAJB14	BCO2	TLCD5	ATP8B1	MYO1E	BTK	MFSD1	ABL2	PAK2	BTRC	C2orf76
ARID4B	SRSF11	B3GAT3	TMEM54	ANKRD12	LEPR	BDP1	LYST	ATP9A	MDFIC	BTK	MPP1	ABL2	PANX1	BUD31	SKP1
ARID4B	ZNF160	B4GALT2	CLPTM1L	ANKRD12	LPAR6	BDP1	MGA	ATP9A	NMT2	BTN3A1	BTN3A3	ABL2	RBBP8	BYSL	ADAMTS10
ARID4B	ZNF33A	BACH1	FRMD4B	ANKRD12	LRRC70	BDP1	ZNF429	ATP9A	SGCB	BTRC	ASXL2	ABL2	RRP12	BYSL	ATAD3A
ARID4B	ZNF451	BACH1	RASSF8	ANKRD12	MLH3	BET1	MRPL50	ATP9A	TTC3	BTRC	KRCC1	ABL2	SERPINB8	BYSL	DOT1L
ARIH1	MATN2	BACH1	SOCS6	ANKRD12	MYSM1	BET1L	CD4	ATR	DPY19L3	BTRC	PAFAH2	ABL2	TSC22D2	BYSL	PSMG1
ARIH2	ATG16L1	BAG4	FAM199X	ANKRD12	OTUD6B	BET1L	SDC3	ATXN1	EDA	BTRC	RIC8B	ABL2	UGCG	BZW1	ECPAS
ARL1	FAM228B	BANF1	ANKRD36C	ANKRD12	PHIP	BGN	C20orf96	ATXN1	ZNF827	BTRC	SIRT5	ABL2	USP32	BZW1	ROCK2
ARL1	ZNF639	BANF1	ERAL1	ANKRD12	PIK3R1	BGN	EPHA3	ATXN7	KMT2A	BVES	FEM1B	ABLIM1	EPN2	C10orf88	C1orf131
ARL13B	PLEKHA5	BANF1	ZNF652	ANKRD12	SENP7	BGN	KCNN3	ATXN7	PAFAH1B1	BVES	TARBP1	ABLIM1	HERC3	C11orf54	DPH5
ARL14EP	TFAM	BAP1	ZBTB48	ANKRD12	SPART	BGN	RNF216	ATXN7	VCL	BYSL	CBLN2	ABLIM1	PAFAH1B1	C12orf65	NUDT9
ARL2	PKM	BAX	DPH2	ANKRD12	SUPT20H	BICDL1	RNF227	ATXN7	YAP1	BYSL	GNL3	ABLIM1	PNKD	C12orf65	UBQLN4
ARL5A	NOL10	BAX	GMPPA	ANKRD12	SVIP	BICDL1	SEC14L6	AVL9	DDX6	BYSL	MAK16	ABLIM1	PRKCH	C14orf180	ACAA1
ARL5B	ZNF654	BAX	NRM	ANKRD12	THUMPD2	BICDL1	TGM1	AVL9	ENTPD5	C10orf88	GEMIN2	ABLIM1	RAB14	C14orf180	AKT2
ARL6	EFCAB11	BAX	SHISA4	ANKRD12	TUBD1	BICRA	KRBA1	AVL9	KHNYN	C12orf65	ARSK	ABLIM1	RALB	C14orf180	ALDH5A1
ARL8B	PPP1CC	BAX	TMEM98	ANKRD12	USP53	BICRAL	MSL2	AVL9	PDXDC1	C12orf76	XRCC1	ABLIM1	ZCCHC8	C14orf180	CABLES1
ARMC1	CORO1A	BAZ1A	C1GALT1	ANKRD12	YTHDC2	BICRAL	SLC25A24	AVL9	PRR14L	C14orf180	AKT2	ABLIM3	CNP	C14orf180	ETFB
ARMC1	MARCHF5	BAZ1A	MAF	ANKRD12	ZBED8	BIN2	IGSF6	AVL9	SEPSECS	C14orf180	ALDH5A1	ABLIM3	DYNC1I2	C14orf180	NFIX
ARMC1	TMEM68	BAZ1A	MSANTD2	ANKRD12	ZFYVE16	BIRC6	CLOCK	AVPR2	CCM2L	C14orf180	ATP5MC3	ABRAXAS2	ABT1	C14orf180	PFKFB1
ARMC1	ZC3H14	BAZ1A	NEGR1	ANKRD12	ZNF502	BIRC6	DYRK2	AVPR2	USHBP1	C14orf180	GPT	ABRAXAS2	EIF5	C14orf180	SCRN2
ARMC6	SRM	BAZ1B	ITSN1	ANKRD12	ZNF615	BIRC6	SART1	AZI2	BCL2L13	C14orf180	LGALS12	ABRAXAS2	GOSR1	C14orf180	SLC25A35
ARMC6	THAP3	BAZ1B	WDR12	ANKRD12	ZNF644	BIRC6	SCARB2	B4GALT2	SIX2	C14orf180	PLAAT5	ABRAXAS2	HNRNPUL2	C14orf180	SLC29A4
ARMC8	AMD1	BAZ2A	ASXL1	ANKRD12	ZNF721	BIRC6	ZFP3	B4GALT2	TFDP1	C14orf180	RNF227	ABRAXAS2	STARD7	C17orf80	C9orf64
ARMCX1	CCNG2	BAZ2A	DEPDC5	ANKRD12	ZNF766	BLOC1S5	CPOX	B4GALT5	SUSD6	C14orf180	SGK2	ABRAXAS2	TADA2B	C17orf80	FAN1
ARMCX1	TIMM9	BAZ2A	MARCHF8	ANKRD12	ZRANB2	BMPR2	NUP98	B9D1	FUT10	C14orf180	SLC25A35	ABT1	CPSF3	C17orf80	KAT14
ARMCX3	AEBP2	BAZ2B	ZC3H8	ANKRD13A	EDEM1	BNC1	DAPK1	B9D1	TMEM17	C19orf25	GPR108	ABT1	DCTN5	C17orf80	NHEJ1
ARMCX3	ERCC5	BAZ2B	ZNF292	ANKRD13B	FBXL19	BNC2	ADGRG6	BABAM1	NEDD8	C19orf44	CCDC120	ABT1	EEF1AKNMT	C17orf80	NSL1
ARMCX3	MTM1	BBS2	EDEM1	ANKRD13B	FKBP10	BNC2	ATP2B1	BACE1	PIGT	C1GALT1	STAU2	ABT1	LAMTOR1	C17orf80	PAFAH2
ARMCX3	RFXAP	BBS9	OLFML1	ANKRD13C	APPBP2	BNC2	DSP	BACH1	PGP	C1orf109	GID4	ABT1	LMO7	C17orf80	RNF170
ARMH3	ACOT9	BBS9	TRAF6	ANKRD13C	ATP13A3	BNC2	SEMA5A	BAD	ALKBH7	C1orf109	TMEM186	ABT1	RNF121	C17orf80	SIRT5
ARMH3	FAM234B	BBX	CTTNBP2NL	ANKRD13C	CAPN7	BNC2	TRANK1	BAD	BRAT1	C1orf109	UTP23	ABT1	SOX6	C17orf80	TAF8
ARNT	BFAR	BBX	GAPVD1	ANKRD13C	CCSER2	BNIP2	ACBD3	BAD	DGCR6L	C1orf122	KIAA2013	ABT1	TFIP11	C17orf80	TRMT1L
ARNT	KIAA1671	BBX	SPECC1	ANKRD13C	KLHL20	BNIP2	EXOC6	BAD	STARD10	C1orf131	KIN	ABT1	THUMPD3	C17orf80	TTC9C
ARNTL2	PLEKHO1	BBX	STK4	ANKRD13C	NADK2	BNIP2	RIOK3	BAG5	FBXO9	C1orf131	PTPDC1	ABTB1	ATF6B	C17orf80	ZNF142
ARNTL2	USP5	BCAM	NECTIN2	ANKRD13C	NAMPT	BNIP2	YTHDF3	BAG5	RNF141	C1orf35	CDC34	ABTB1	BICRAL	C19orf25	MOGS
ARPC1B	ITPA	BCAP29	DNAJB4	ANKRD13C	PRR14	BOD1L1	ZNF502	BAIAP2L1	ASRGL1	C1QB	C1QA	ABTB1	CAPS	C1orf35	INO80B
ARPC3	C1orf109	BCAR1	RGMA	ANKRD13C	TMEM181	BOK	MKNK2	BAIAP2L1	PRKX	C1QB	C1QC	ABTB1	CARD8	C1orf35	LRRC75B
ARPC5	IL18	BCAR1	ZNF598	ANKRD13D	HS1BP3	BORCS6	ANKRD13D	BASP1	THBS2	C1QL1	ARHGAP18	ABTB1	CBX7	C1orf35	UCKL1
ARPC5	SLC18B1	BCKDHB	AUH	ANKRD13D	NELFE	BORCS6	ROGDI	BAZ1B	CTCF	C1QL1	LMO7	ABTB1	CCNDBP1	C1QA	ZNF420
ARPC5	TYRO3	BCKDK	ERCC2	ANKRD17	ASH1L	BPTF	LRP11	BAZ1B	NEK9	C1QL1	SCRN1	ABTB1	LTA4H	C1QB	C1QA
ARPP19	RNF215	BCKDK	MRPL2	ANKRD17	ERMP1	BPTF	SDCCAG8	BAZ1B	RABEP1	C1QTNF2	CHCHD6	ABTB1	MARCHF8	C1QB	C1QC
ARRB2	C11orf80	BCKDK	PYCR2	ANKRD17	MECR	BPTF	ZNF564	BAZ1B	RUFY1	C1QTNF2	DNM1	ABTB1	N4BP2L1	C1QB	FNTA
ARRB2	CD37	BCKDK	TUBG1	ANKRD17	SEC23IP	BRAP	CSGALNACT2	BAZ2A	ASXL1	C1QTNF2	XG	ABTB1	NCOA2	C1QL1	KIAA1522
ARRB2	DOK3	BCL9	MIDEAS	ANKRD17	ZNF609	BRAP	LRRFIP1	BAZ2A	DOCK4	C1QTNF3	FAM114A1	ABTB1	PBXIP1	C1QTNF3	ANTXR1
ARRB2	GPSM3	BCLAF1	TIA1	ANKRD23	ACTN2	BRAT1	NOC4L	BAZ2A	PEAR1	C1QTNF3	GOLIM4	ABTB1	PRIMPOL	C1QTNF3	PI16
ARRB2	IRF5	BCLAF1	ZNF33B	ANKRD23	ASB2	BRAT1	REXO1	BAZ2B	CCDC186	C1QTNF3	LRRC17	ABTB1	RGS12	C1QTNF3	PRTFDC1
ARRB2	LAT2	BDH1	UQCC1	ANKRD23	LMOD2	BRAT1	TELO2	BAZ2B	HES6	C1QTNF3	MXRA5	ABTB1	SEMA6C	C1QTNF7	CEP126
ARRDC1	EGLN2	BDP1	APC	ANKRD27	CAMK1D	BRD7	ACAT1	BAZ2B	TDRP	C1QTNF3	POGLUT3	ABTB1	SENP7	C2	MAN1C1
ARRDC3	LPAR6	BDP1	ARL5B	ANKRD27	IRF2BP2	BRD7	CDC123	BAZ2B	TLE4	C1QTNF3	ST6GALNAC3	ABTB1	SLC35A5	C2CD2L	ATRIP
ARRDC3	POLR3H	BDP1	ATM	ANKRD27	LARP1	BRD7	LDAH	BAZ2B	TRAF6	C1QTNF3	TGFB2	ABTB1	TBC1D17	C2CD2L	LRCH4
ARRDC3	PRIM1	BDP1	CCNJ	ANKRD36C	ANKRD36	BRD7	PHYH	BAZ2B	UACA	C1QTNF6	MAGED1	ABTB1	YPEL3	C2CD2L	LRFN3
ARSD	LEP	BDP1	INO80D	ANKRD36C	PLCB1	BRF1	GTPBP3	BAZ2B	UTY	C2CD3	PI4KA	ABTB1	ZNF438	C2orf42	B3GAT3
ART5	NANS	BDP1	LYST	ANKRD36C	SBNO1	BRMS1	DCAF1	BAZ2B	ZBTB10	C2orf42	INTS7	ACAA2	MGST1	C2orf42	TMEM79
ASAP1	SNRPE	BDP1	PCLO	ANKRD36C	SRGAP2B	BROX	FAM160B1	BBS12	PIK3CA	C2orf42	TMEM79	ACAA2	PYGL	C3AR1	CD84
ASB7	ARIH1	BDP1	RIF1	ANKRD36C	TET2	BRWD1	LMBRD2	BBS12	RMND5A	C3orf18	SURF1	ACAA2	TWIST2	C3AR1	FCGR3A
ASB7	C19orf54	BDP1	RNF180	ANKRD36C	TMEM67	BRWD1	TMX1	BBS12	SNX4	C3orf38	METTL14	ACACA	AGT	C3AR1	MFSD1
ASB7	FAM120C	BDP1	RSF1	ANKRD36C	USP51	BRWD1	ZNF253	BBS12	ZNF865	C3orf38	TMPO	ACACA	HMBS	C3AR1	OTULINL
ASB7	LMBR1	BDP1	ST6GALNAC3	ANKRD36C	ZNF483	BRWD1	ZNF350	BBS2	PARP2	C3orf38	UBA6	ACACA	MRPL24	C3AR1	RENBP
ASB7	SEH1L	BDP1	VPS50	ANKRD40	NMNAT3	BTBD1	CAB39	BBS7	BLOC1S5	C3orf70	SHROOM3	ACACA	PWWP2B	C3AR1	SIGLEC7
ASB8	MFF	BICC1	SAMSN1	ANKRD40	PRXL2A	BTBD2	CYB5R4	BBS7	PIBF1	C4B	GNB5	ACACA	SLC27A4	C3AR1	SLCO2B1
ASCC2	UBE2O	BIN2	CD2	ANKRD40	TMEM101	BTBD2	FBXO46	BBS9	ANXA4	C4B	H2BC18	ACACB	EIF4EBP2	C3orf38	NAA30
ASF1B	NUP210	BIRC6	ASXL2	ANKRD46	CD164	BTBD2	MIEF2	BBS9	SPICE1	C4orf46	SYS1	ACACB	TAF1A	C5orf15	CISD2
ASH1L	EIF4G3	BIRC6	CDK12	ANKRD49	ING3	BTBD2	PRX	BBX	DENND5A	C6orf132	LRIG3	ACACB	TMEM60	C5orf15	HS2ST1
ASH1L	SETD2	BIRC6	IQGAP1	ANKRD49	MITD1	BTBD2	RNF26	BBX	SMC6	C6orf89	AMFR	ACAD10	ARFGAP2	C5orf22	PCGF6
ASPA	PABIR2	BIRC6	KDM5A	ANKRD49	ZBED5	BTBD2	SCAF1	BBX	SOGA1	C6orf89	DGCR2	ACAD10	C19orf54	CA11	CYS1
ASPH	MDFIC	BIRC6	SIPA1L2	ANKRD50	ZMYND19	BTBD2	SSC5D	BCAT1	UGDH	C6orf89	FBXO25	ACAD10	KDM4A	CA11	DLEC1
ASPH	SKP2	BIRC6	WDFY3	ANKRD53	CAMK1	BTBD2	THAP3	BCHE	SLC8A1	C6orf89	H6PD	ACAD10	KLHL22	CA11	EBF4
ASPN	NT5E	BLMH	TRA2B	ANKRD53	TM7SF2	BTBD2	UBA3	BCL2A1	VNN2	C6orf89	RETREG2	ACAD10	PRMT7	CA11	MAPK15
ASTE1	BBS9	BLNK	SLAMF6	ANKS6	IQCE	BTBD3	IDH3A	BCL2L2	IMMT	C6orf89	USP19	ACAD10	SMARCAL1	CA11	NPNT
ASXL1	HINFP	BLNK	TNFSF8	ANKZF1	ACTR5	BTBD3	TSPAN12	BCL3	NECTIN2	C6orf89	VPS11	ACAD11	CCDC191	CA11	OLFML1
ASXL1	YY1AP1	BLOC1S5	ATG12	ANKZF1	ZNF133	BTBD7	TMEM131	BCLAF1	MARCHF7	C7orf25	MED20	ACAD11	HDAC6	CA11	ROBO3
ASXL2	AKT3	BLOC1S5	MAP3K7	ANO6	LEPROT	BTK	DCLRE1B	BCLAF1	NAA16	C7orf25	SMUG1	ACAD11	MDM1	CA11	SALL2
ASXL2	CDK12	BLOC1S5	TMEM41B	ANO6	PPP2R5A	BTN3A1	BTN2A2	BCLAF1	PPP1R12A	C7orf26	RMC1	ACAD11	PJVK	CA5B	APOC1
ASXL2	CNOT4	BLOC1S6	HDAC11	ANO6	PPP3R1	C11orf54	MTUS1	BCLAF1	PRKAA1	C8orf82	ZFYVE16	ACAD9	CCDC180	CA5B	PNPLA3
ASXL2	FBXO11	BLOC1S6	RITA1	ANO6	SH3GLB1	C11orf54	TMEM263	BCLAF1	RNF19A	C9orf40	RFK	ACAD9	OXLD1	CAB39	C5orf22
ASXL2	GAPVD1	BMS1	CDKAL1	ANO6	UBA2	C11orf58	DDX50	BCLAF1	TOGARAM1	C9orf85	ENOPH1	ACAD9	TNRC6A	CAB39	MOB1A
ASXL2	IQGAP1	BMT2	TMTC3	ANO6	WDSUB1	C11orf58	GIPC2	BCLAF1	UFM1	CABLES1	INSIG2	ACADL	ABHD14B	CAB39	TMEM33
ASXL2	PLEKHG1	BNC2	VASP	ANO9	EVL	C11orf58	L3MBTL3	BCLAF1	ZNF654	CACNA1C	CRISPLD1	ACADL	BCKDHB	CAB39	UBA3
ASXL2	USP21	BNIP2	ADD3	ANO9	TNFRSF13C	C14orf28	CCDC121	BCLAF3	ABHD18	CACNB1	ANKRD6	ACADL	CHST15	CACNA1H	DGKG
ATAD1	ANKMY2	BNIP2	RBMX	ANO9	ZHX2	C14orf28	SFT2D1	BCLAF3	KANTR	CALCOCO1	AGTPBP1	ACADL	FKBP11	CACNB3	DLG4
ATAD1	GGPS1	BNIP2	RFTN2	ANP32E	AIMP1	C15orf62	CDC25B	BCLAF3	MDM1	CALCOCO1	CYLD	ACADL	HIBADH	CACYBP	PPID
ATAD1	MRPL35	BNIP2	SNRNP48	ANTXR1	MEIS2	C16orf72	NLK	BDP1	CACUL1	CALCOCO1	MYO6	ACADL	LYPLAL1	CALCOCO1	SEC31B
ATAD1	NCK1	BOD1	CACNB3	ANTXR1	MYH10	C16orf86	C1GALT1C1	BDP1	CLINT1	CALCOCO1	TOPORS	ACADL	PIK3R1	CALHM2	PDLIM2
ATAD1	RYK	BORCS6	DOK1	ANTXR1	PDE7B	C16orf86	SEC23B	BDP1	HUS1	CALCOCO1	ZBTB44	ACADL	TRPV2	CAMLG	CCNG1
ATAD2B	ATP6AP1	BPTF	ATG2B	ANXA7	AZIN2	C19orf47	CDK16	BDP1	KIF5B	CALCOCO1	ZNF224	ACADM	AMZ2	CAMLG	STARD10
ATAD2B	SMPD4	BPTF	GAB1	ANXA7	CNTROB	C1orf109	AP2B1	BDP1	NAPB	CALCRL	TCF7L2	ACADM	ATPAF1	CAMLG	ZNF277
ATAD3A	CACTIN	BPTF	NIPBL	ANXA7	MCUR1	C1orf109	GIT2	BDP1	NHLRC2	CAMSAP3	PLCH2	ACADM	DENND10	CAPN15	CA13
ATAD3A	LONP1	BPTF	ROBO1	ANXA7	PABIR1	C1orf109	GOLPH3	BET1L	PIP4P1	CAMTA2	PLCG1	ACADM	DET1	CAPRIN1	PEX13
ATAD3A	PYCR3	BRAP	PLAA	ANXA9	CHST4	C1orf109	UBE2Q1	BGN	SCARB2	CAMTA2	PTPN23	ACADM	HACD2	CAPRIN1	VTA1
ATAD5	AK9	BRAP	SP100	ANXA9	EDARADD	C1orf162	AIF1	BICC1	NEGR1	CAMTA2	STRN4	ACADM	HDDC2	CAPS	TNFSF12
ATAD5	EFCAB7	BRAT1	ATP6V0E2	AOX1	GAS1	C1orf162	HAVCR2	BICD1	HIBADH	CAP2	MSRB3	ACADM	NDUFB5	CAPZA2	TMEM267
ATAT1	METTL17	BRAT1	ISYNA1	AOX1	NAA10	C1orf162	SLC7A7	BICD1	PRAF2	CAP2	MYOM1	ACADM	VWA8	CARD11	FCRL2
ATE1	ENAH	BRD1	ZC3H18	AP1AR	PI4K2B	C1orf174	RHOJ	BICD2	MADD	CAPZA1	FBXL15	ACADS	ACAA2	CARD8	AHDC1
ATF2	ELL2	BRD2	ANP32B	AP1AR	ZBTB33	C1QTNF3	COL14A1	BICD2	TOLLIP	CAPZA1	NGDN	ACADS	ATP5MC3	CARNMT1	FBXO45
ATF2	STX7	BRD2	TUSC3	AP1G1	KATNA1	C20orf96	EPHA3	BICRAL	C9orf64	CAPZA1	TMEM183A	ACADS	DECR1	CARNMT1	KIAA1586
ATF2	TUBE1	BRD3	PABPC1	AP1G1	NFX1	C21orf62	EMB	BIN2	BTK	CAPZA1	ZFAND1	ACADS	DNAJC30	CARNMT1	MED4
ATF2	ZNF24	BRD3	SHBG	AP1G1	PIGT	C2CD5	MECR	BIN2	EVI2A	CAPZA2	C12orf29	ACADS	GUCD1	CARNS1	CA11
ATF6B	CLPTM1	BRMS1L	ANKRD49	AP1G1	TNPO3	C2orf49	PPP6C	BIN2	FYB1	CAPZA2	TSPAN12	ACADS	MCRIP2	CARNS1	CA9
ATF6B	PQBP1	BRMS1L	MOB1A	AP1M1	COPS6	C2orf69	LYRM7	BIN2	LILRB2	CARD8	SHE	ACADS	NDUFA7	CARNS1	CGNL1
ATF7IP	ERGIC3	BRMS1L	SLC25A40	AP1M1	SPRYD3	C4B	FBXO25	BIN2	PABPC1L	CARF	GOPC	ACADS	NLRX1	CARNS1	INMT
ATF7IP	RNF167	BRMS1L	ZNF277	AP1M1	TEX261	C4B	VTI1B	BIN2	RASGRP4	CARF	PPWD1	ACADS	PEX19	CARNS1	MST1
ATG2B	CLASP2	BROX	PPM1A	AP1M1	ZNF267	C5orf24	POLR2H	BIRC2	ZNF234	CARF	RASA1	ACADS	SLC25A10	CARNS1	REC8
ATG4A	HSDL2	BROX	TRAPPC6B	AP2A1	FPGS	C5orf24	PPP4R2	BLCAP	PIGS	CARF	THAP6	ACADS	TMEM268	CARNS1	SLC28A3
ATG4B	EHMT2	BROX	ZNF836	AP2A1	G6PD	C5orf51	TADA1	BMI1	CRKL	CARNMT1	ZMPSTE24	ACAP1	CARMIL2	CARNS1	TMEM151A
ATG5	IQCB1	BTAF1	KIAA1109	AP2A1	SCAF1	C6orf136	ZMYND19	BMP2	LXN	CARNS1	TOM1L2	ACAP1	CD79B	CARNS1	TRNP1
ATG9A	LRFN3	BTAF1	MBTD1	AP2A2	KCNJ5	C6orf47	MED12	BNC2	FLRT2	CASP1	NMI	ACAP1	CD96	CASP8AP2	TBCD
ATL2	HNRNPA2B1	BTAF1	N4BP2L2	AP2A2	MYO7A	C6orf89	BCL2L2	BNC2	NEK11	CASP10	HOXB3	ACAP1	ITGAL	CASP8AP2	ZNF234
ATL3	C1orf109	BTAF1	PHC3	AP2A2	PLA2G15	C6orf89	DCTN5	BNC2	PRICKLE1	CASP6	ZDHHC2	ACAP1	MYO1G	CBFA2T2	GAB1
ATM	DOCK4	BTBD1	SERBP1	AP2A2	TMEM150B	C6orf89	GFER	BNIP2	CHMP2B	CASP8AP2	AASDH	ACAP1	NLRC3	CBFA2T2	HAUS5
ATM	MLLT3	BTBD10	RBM18	AP2B1	ANKRD39	C6orf89	NCK2	BNIP2	PPP6C	CASP8AP2	CEP162	ACAP1	PYHIN1	CBFA2T2	KANSL1L
ATN1	AEBP1	BTBD2	CORO1B	AP2B1	DPYSL3	C6orf89	SUPT7L	BNIP2	RAB5A	CASP8AP2	CPNE3	ACAP1	RASAL3	CBR4	CBX5
ATP11B	GTF2A1	BTBD2	DDX49	AP2B1	LARS2	C6orf89	ZBTB5	BNIP2	RAP1A	CASP8AP2	DCAF17	ACAP1	TBC1D10C	CBR4	ELMOD2
ATP11B	RYBP	BTBD2	HMG20B	AP2B1	MED20	C7orf25	DDX1	BNIP2	SLK	CASP8AP2	MAT2B	ACAP1	ZAP70	CBR4	GLCE
ATP11C	MAP3K2	BTBD2	MRRF	AP2B1	PDIA6	C7orf25	PSMD14	BNIP2	SREK1IP1	CASP8AP2	MYO9A	ACAP1	ZNF439	CBR4	RBBP9
ATP11C	SUCO	BTBD2	SLC39A13	AP2B1	RBBP4	C7orf26	C2CD2L	BNIP2	TMEM167B	CASP8AP2	PUM2	ACAP3	ADAM33	CBX7	CTSF
ATP11C	TRIM33	BTBD2	SLC66A2	AP2S1	MRPL42	C7orf26	PUS1	BOK	DGAT1	CASP8AP2	PWWP2A	ACAP3	AP1G2	CBX7	TPCN1
ATP11C	ZNF148	BTBD2	XAB2	AP2S1	TRIM52	C8orf82	PTRH1	BORCS6	ARMC7	CASP8AP2	SMC3	ACAP3	BAD	CCAR2	QRICH1
ATP13A1	CHPF	BTF3L4	KIF22	AP2S1	ZFP30	C8orf82	SAC3D1	BORCS6	LYL1	CASP8AP2	TMEM260	ACAP3	BBS9	CCAR2	SELENOO
ATP13A1	CRTC2	BTF3L4	SEPTIN8	AP2S1	ZNF852	CA11	TMEM98	BORCS6	TSC22D4	CASP8AP2	ZNF627	ACAP3	C11orf80	CCAR2	SMARCD1
ATP13A1	MYBBP1A	BTK	CYBB	AP3B1	PARP9	CA9	B9D1	BPNT2	USP14	CAVIN2	DPH5	ACAP3	CELF6	CCDC102A	CHD3
ATP13A1	PCIF1	BTK	NCF2	AP3B1	RFC1	CA9	SMPDL3B	BRAT1	NOXA1	CAVIN2	SAMHD1	ACAP3	D2HGDH	CCDC102A	DOK4
ATP13A1	RELA	BTK	OTULINL	AP3D1	EIF3B	CACNA1H	EFNA1	BRAT1	RABEP2	CBFA2T2	KCTD7	ACAP3	GDPD3	CCDC102A	FBXL14
ATP13A1	SORBS3	BTRC	C2orf42	AP3M2	PEX12	CACNB1	ADSL	BRCC3	KDM4A	CBFA2T2	ZNF506	ACAP3	IFFO1	CCDC102A	HDAC1
ATP13A1	UNK	BYSL	MPI	AP3S1	LMO4	CACNB1	TBX15	BRCC3	PIGC	CBFB	FGD6	ACAP3	ISYNA1	CCDC102A	KCTD17
ATP13A1	ZDHHC8	C11orf58	HMGB1	AP3S1	PRTFDC1	CAD	SLC13A3	BRCC3	SCAMP2	CBLN2	GNL3	ACAP3	ITPR3	CCDC102A	NCK2
ATP13A3	STK38L	C11orf58	RAP1B	AP3S1	SELENOT	CADPS2	CBLL1	BRCC3	SLC35A4	CBLN2	TMEM255A	ACAP3	MAX	CCDC102A	SEPTIN5
ATP13A3	TMED5	C11orf68	ANAPC1	AP4E1	PPOX	CADPS2	CRNKL1	BRD1	E4F1	CBX1	TLR5	ACAP3	MINK1	CCDC102A	SMO
ATP1B3	TMEM59	C11orf68	CENPC	AP4E1	UBE3C	CADPS2	CYP20A1	BRD1	NUP214	CBX5	BBX	ACAP3	NINL	CCDC102A	VILL
ATP2A1	CKM	C11orf68	CEP170	AP4M1	STK19	CADPS2	KDM5B	BRD3	LDLRAP1	CBX5	STAT2	ACAP3	NSUN6	CCDC102B	ARHGAP15
ATP2A1	MYH2	C11orf68	SMU1	AP5S1	PTPA	CADPS2	PDE8B	BRD4	ARID1A	CBX7	USHBP1	ACAP3	POGZ	CCDC106	PPP1CA
ATP2A1	MYLPF	C11orf68	WBP1	AP5Z1	C16orf86	CALCOCO2	MATN2	BRICD5	TMUB1	CBX7	WDR45	ACAP3	QTRT1	CCDC117	MLLT10
ATP2A1	MYOZ1	C11orf68	ZNF789	AP5Z1	COPE	CALHM2	COL8A2	BRIX1	COQ10B	CC2D1A	ATG4B	ACAP3	RABL2A	CCDC120	BCO2
ATP2A1	TOMM6	C12orf57	ARL6IP4	AP5Z1	LIMK1	CALU	EDNRA	BRIX1	NUFIP1	CC2D1A	GRIPAP1	ACAP3	RNF207	CCDC120	CD244
ATP2C1	ETFDH	C12orf57	CORO1A	AP5Z1	NPEPL1	CALU	GNG12	BRIX1	RPF1	CC2D1A	SFSWAP	ACAP3	SGSM3	CCDC120	SLC4A2
ATP2C1	RRN3	C12orf57	RPS15	AP5Z1	RBM42	CALU	IDH1	BRIX1	SNRPB2	CC2D1A	XRCC3	ACAP3	SH3GLB2	CCDC126	WWP1
ATP2C1	TBC1D19	C12orf57	THAP7	AP5Z1	RHBDD3	CAMK1D	APEX1	BRMS1	TMEM115	CC2D1A	ZNF316	ACAP3	SSBP1	CCDC130	ENTPD6
ATP5F1D	ALKBH7	C16orf72	CMTR2	AP5Z1	TBL3	CAMK2D	BCLAF3	BRMS1L	ARFGAP3	CC2D2A	TMEM14A	ACAP3	UBA7	CCDC186	CDC14A
ATP5F1D	CLTB	C16orf72	CNOT6	AP5Z1	ZBTB7B	CAMSAP2	DSE	BRMS1L	GCFC2	CCAR1	C1orf131	ACAP3	UCKL1	CCDC191	ZNF226
ATP5F1D	ECI1	C19orf47	OPRL1	APBA3	C1orf35	CAMTA2	HECTD3	BRWD1	CEP350	CCAR1	CELF1	ACAP3	ZMIZ2	CCDC50	AK3
ATP5F1D	GSDMD	C19orf54	TMEM63B	APBA3	CIAO3	CAMTA2	INPPL1	BRWD1	SMIM29	CCAR1	CPLANE1	ACAT1	ACAA1	CCDC66	PWWP2A
ATP5F1D	NDUFS8	C1GALT1C1	RPF2	APBA3	HDAC5	CAMTA2	LSS	BRWD1	WDR37	CCAR1	ERN1	ACAT1	ACADM	CCDC66	TMEM100
ATP5F1D	PRR5	C1orf122	GPD1L	APBA3	MON1A	CAMTA2	ZSWIM8	BRWD3	PPIP5K2	CCAR1	SEC24B	ACAT1	ATP9A	CCDC8	CLEC11A
ATP5F1E	CCDC88C	C1QTNF2	F10	APBA3	MPG	CAND2	SPTB	BRWD3	RFX7	CCAR1	SETD5	ACAT1	COQ8A	CCDC86	FKBP9
ATP5F1E	INCENP	C1QTNF3	FNDC5	APBB1	C7orf25	CAPN1	P3H4	BRWD3	SLC25A36	CCDC106	GCDH	ACAT1	ETFDH	CCDC88A	DDX60L
ATP5F1E	MRPL20	C20orf96	S100A16	APBB1	FLAD1	CAPN10	FBF1	BRWD3	TNRC6A	CCDC106	SIRT3	ACAT1	NFU1	CCDC88A	ZMIZ1
ATP5F1E	NEDD8	C2CD2L	THBS3	APBB1	MAN1B1	CAPN10	KCTD13	BTAF1	ETV6	CCDC106	ZNF688	ACAT1	OXCT1	CCDC88B	FGD3
ATP5F1E	PGAM1	C3orf18	DVL2	APBB1	POMGNT1	CAPN5	CTSA	BTAF1	FUBP1	CCDC130	FRS3	ACAT1	PHYH	CCDC88B	KDM2A
ATP5F1E	RAB5IF	C3orf38	DDAH1	APBB3	ENGASE	CAPN5	PIAS3	BTAF1	PCGF3	CCDC130	LYSMD4	ACAT1	ST3GAL6	CCDC88B	SYTL1
ATP5F1E	RHOQ	C3orf38	NDC1	APBB3	HSF4	CAPN7	DNAJC13	BTBD1	ERI1	CCDC130	SDR39U1	ACBD3	MAP4K5	CCM2	TRAPPC3
ATP5F1E	RPL17	C5orf15	SPPL2A	APBB3	PLA2G6	CAPN7	NOL10	BTBD1	GNPNAT1	CCDC130	ZNF500	ACBD4	ANAPC16	CCM2L	ARPIN
ATP5MC1	NSMCE1	C6orf47	CNDP2	APC	AP5M1	CAPN7	PCCA	BTBD1	NCBP2	CCDC146	ACAD11	ACBD4	C16orf86	CCM2L	CARD8
ATP5MC3	ERBB4	C6orf47	ZSCAN21	APC	DCLRE1A	CAPN7	PURB	BTBD1	SEH1L	CCDC167	POLD1	ACBD4	C1GALT1C1	CCM2L	EBF3
ATP5MC3	NDUFS3	C6orf89	AP2B1	APC	ZNF253	CAPRIN1	PHF20	BTBD1	TMEM167A	CCDC180	MOSPD3	ACBD4	CALCOCO1	CCM2L	IL1RAP
ATP5MC3	PCNX2	C6orf89	DPYSL3	APCS	CYP2C9	CAPRIN1	SLC35B4	BTBD7	CBL	CCDC180	SLC22A17	ACBD4	CRYZL1	CCM2L	NCAPD2
ATP5MC3	TMTC2	C6orf89	UBAP2	APEX1	IPO9	CAPRIN2	ZNF75D	BTG3	AKR1A1	CCDC183	CDK4	ACBD4	DHPS	CCN5	XG
ATP5MC3	WDR27	C8orf82	TMEM223	APEX2	HEXA	CARM1	FAM185A	BTG3	CCDC59	CCDC186	TENT4B	ACBD4	DNAJC4	CCND1	NMT2
ATP5MF	SYNJ2	C9orf78	PDE1A	APEX2	MFSD5	CARM1	TTLL7	BTG3	TADA3	CCDC191	LRRCC1	ACBD4	FAHD2A	CCNG2	C11orf54
ATP5PB	ANAPC13	CAB39	BTBD1	APH1A	ADAMTS6	CASD1	SCAMP1	BTK	DEF6	CCDC191	PLD2	ACBD4	FAM13A	CCNG2	CNNM3
ATP5PB	CETN2	CAB39	NMT2	APH1A	FAHD2A	CASP10	CBFA2T2	BTN2A1	BTN2A2	CCDC191	TUBG2	ACBD4	FAM200B	CCNG2	PRIMPOL
ATP5PB	NDUFAF4	CAB39	PAFAH1B1	APH1A	PCDHB14	CAVIN2	DHX40	BTN2A1	IRF2	CCDC25	SIRT1	ACBD4	FBXO44	CCNJ	ANK2
ATP5PB	RPL6	CAB39	SNX2	APH1A	ZNF485	CBL	B4GALT5	BTN2A1	KMT2E	CCDC25	SLU7	ACBD4	HOXB3	CCNJ	FBXO30
ATP5PB	TRIAP1	CABIN1	ELOC	API5	ATPAF2	CBLL1	C1orf159	BTN2A1	POGZ	CCDC61	ADCK5	ACBD4	KLC4	CCNJ	TOX4
ATP6AP1	CAPN5	CABIN1	MED22	API5	CEP20	CBLL1	PDZD4	BTN3A3	BTN3A1	CCDC80	ADAMTS7	ACBD4	MBIP	CCNJ	UTP15
ATP6AP1	GNA12	CABIN1	ZNF777	API5	CHMP2B	CBLL1	PHF20	BTN3A3	PLAAT4	CCDC88A	DMXL2	ACBD4	NME3	CCNJ	ZBED4
ATP6AP1	PIGS	CACNA1H	DCTN5	API5	EPC1	CBLL1	RRP9	BVES	SHROOM3	CCDC88B	NCF4	ACBD4	OGA	CCP110	RALGAPA1
ATP6AP1	SCAMP2	CACNB1	CYB561	API5	KDM7A	CBX3	BRIX1	BZW1	ISYNA1	CCDC97	CERS4	ACBD4	PBX3	CCR1	CD180
ATP6AP2	DIS3L2	CACTIN	RCN3	API5	LONP1	CBX3	HDAC2	BZW1	TMEM165	CCM2L	RITA1	ACBD4	POLI	CCR1	GNA15
ATP6AP2	EEF1E1	CAD	COA6	API5	MVK	CBX7	NXPH3	C11orf24	LMO4	CCM2L	SLC35A2	ACBD4	POMT1	CCR1	TTYH3
ATP6AP2	NMI	CAD	RPAP1	API5	RAB33B	CC2D2A	FAM13A	C11orf49	RTKN	CCN5	FBLN1	ACBD4	RXRB	CCS	RNF207
ATP6V0B	CHCHD6	CALCOCO2	FAM228B	API5	RAB5A	CC2D2A	XG	C11orf54	TMEM35B	CCN5	LY6E	ACBD4	TMEM205	CD14	CYBA
ATP6V0B	PLIN3	CALD1	KIF5B	API5	RANBP9	CCAR1	KIZ	C11orf54	YIPF4	CCN5	NDUFA3	ACBD4	TNFRSF14	CD27	POU2AF1
ATP6V0B	SLC35C1	CALD1	SHLD2	API5	RAP1A	CCAR1	XAF1	C12orf65	BRD8	CCNB1IP1	CASP1	ACBD4	USF1	CD2AP	IQGAP1
ATP6V0D1	FIBP	CALHM2	CD276	API5	SENP1	CCAR2	PCDHGC3	C14orf132	CHD3	CCNB1IP1	RNF103	ACBD4	ZADH2	CD300C	CRYZL1
ATP6V0D2	ARL11	CAMK1D	RNF24	API5	TMEM167B	CCDC106	FBXO7	C14orf132	CLSTN1	CCNB2	PSD3	ACBD4	ZMAT1	CD37	IKZF1
ATP6V1A	PDE8B	CAMLG	TMEM101	API5	TRMT6	CCDC106	GTF2H3	C14orf180	AKT2	CCNC	RNF135	ACBD4	ZNF875	CD37	PSD4
ATP6V1A	SASH1	CAMSAP1	IFT46	API5	UBL3	CCDC106	HNRNPA0	C14orf180	LGALS12	CCNK	C2orf69	ACBD5	MLLT10	CD3D	CD2
ATP6V1C1	RYK	CAMTA2	ATG9A	API5	UBQLN1	CCDC106	KLF16	C14orf180	MMP15	CCNK	CAPRIN1	ACBD5	ZHX2	CD3E	RUNX3
ATP6V1C1	STX7	CAMTA2	PLBD2	API5	YME1L1	CCDC106	MRPS12	C15orf62	LINS1	CCP110	API5	ACBD5	ZNF394	CD44	AGPAT4
ATP8B1	WRN	CAMTA2	TCF7L1	APOA2	AHSG	CCDC106	NT5C	C15orf62	ZNF468	CCP110	ARL13B	ACBD6	CLK4	CD53	LCP1
ATP9A	S1PR1	CAMTA2	TOM1L2	APOA2	SERPINC1	CCDC106	SAAL1	C16orf86	CTSF	CCP110	GNPDA2	ACBD6	DTL	CD53	PIK3R5
ATPAF2	TBCB	CAND2	KCNJ12	APOBEC2	ANKRD23	CCDC120	TSPOAP1	C16orf86	DNAJC4	CCP110	GPATCH2L	ACBD6	EBAG9	CD53	SLC7A7
ATRX	CLOCK	CAP2	MAPKAP1	APOBEC2	CLTCL1	CCDC126	FAM210A	C16orf86	NPEPL1	CCP110	NF1	ACBD6	FAM111B	CD79A	CD27
ATRX	SMCHD1	CAP2	TFG	APOBEC2	NEB	CCDC126	TCEAL1	C17orf80	EFL1	CCP110	NUDT21	ACBD6	RABEPK	CD79A	PARP15
ATRX	SUZ12	CAPN1	G6PD	APOBEC2	PKIA	CCDC130	MTA1	C17orf80	PRIMPOL	CCR1	SHTN1	ACBD6	RER1	CD79A	TNFRSF13C
ATRX	TRIP11	CAPN1	PCIF1	APOBEC3C	SALL2	CCDC14	ZNF449	C17orf80	TRMT12	CCR1	ZNF415	ACBD6	RINT1	CD84	MR1
ATXN10	ALG5	CAPN15	GATD1	APOC3	APOA1	CCDC149	ZNF79	C19orf25	ATRIP	CCR5	B3GNT7	ACBD6	RPAIN	CDAN1	MTX3
ATXN10	BFAR	CAPN15	PEX10	APOOL	MBD5	CCDC43	CRYZL1	C19orf44	TFB1M	CCR5	PNPLA6	ACBD6	RPS27L	CDAN1	POC5
ATXN10	ECI2	CAPN15	POLD1	APP	PTPRF	CCDC47	CUL1	C19orf44	ZNF346	CCS	DENND6B	ACBD6	TRMT61A	CDAN1	ZNF18
ATXN10	PPP2CA	CAPN15	PRORP	APPBP2	C11orf54	CCDC47	KDM3A	C19orf47	THAP4	CD2	LCK	ACD	DTNB	CDAN1	ZNF212
ATXN10	TMEM126A	CAPN15	ZNF517	APPBP2	FBXO28	CCDC50	SMAD2	C1orf122	SLC39A3	CD2	PYHIN1	ACD	FZD6	CDAN1	ZSCAN29
ATXN10	TXNDC12	CAPN3	ABCC5	APPBP2	PDE3B	CCDC82	ZNF83	C1QC	C1QA	CD247	LTBP4	ACD	PABPC4L	CDC14A	ZNF138
ATXN1L	ATF7	CAPN3	NXF1	APPBP2	TRAPPC6B	CCDC86	BYSL	C1QC	CD68	CD276	ECM1	ACD	PARD3	CDC16	CIBAR1
ATXN1L	BACE1	CAPN5	VAV2	APPBP2	YIPF4	CCDC86	CHIC2	C1QC	MAN2B1	CD276	FRMD6	ACD	PGM2L1	CDC40	SNX2
ATXN1L	SLC7A6	CAPN7	BROX	APPL1	DXO	CCDC97	AGPAT1	C1QTNF2	COL14A1	CD276	SLC2A10	ACD	RPE	CDC42BPB	ITGA9
ATXN1L	TBC1D2B	CAPRIN1	XRN2	APPL1	FER	CCNL2	CENATAC	C1QTNF2	MN1	CD276	SLC43A3	ACD	SHE	CDC42EP3	CEP83
ATXN2	SIPA1L1	CAPS	GDPD3	APPL1	GTPBP8	CCNL2	PABPC1L	C1QTNF2	ZNF428	CD2BP2	UNC50	ACD	TRIP6	CDC42EP3	ERO1A
ATXN2	SOD2	CAPS	LYSMD4	APPL1	KXD1	CCNL2	SEC31B	C1QTNF3	MXRA5	CD2BP2	ZNF319	ACD	UBQLNL	CDC42EP3	MOSPD1
ATXN3	SLC8A1	CAPZA2	MOSMO	APPL1	PORCN	CCNT2	ARGLU1	C1QTNF3	THBS3	CD300A	BCL2A1	ACD	ZNF836	CDC42EP3	MTUS1
ATXN7	ITPRID2	CAPZA2	SNX6	APPL1	SLC10A3	CCNT2	PAXBP1	C1QTNF6	DALRD3	CD300A	CYTIP	ACE	COL15A1	CDC42EP3	SP100
ATXN7	NF1	CARD19	RABAC1	APPL1	STK11IP	CCR1	FCGR2A	C2	FRAS1	CD300A	OSCAR	ACE	EBF2	CDC42EP5	OSBPL10
ATXN7L2	APH1B	CARF	CMTM3	APPL1	UTP20	CCR1	GPR137B	C2	GLMP	CD300A	RASAL3	ACE	HAAO	CDK10	C2orf42
ATXN7L2	PRPF40B	CARF	FAM102A	APPL1	XPO4	CCR5	FCGR3A	C2	GPR137B	CD300A	RPS6KA1	ACE	SERPINI1	CDK10	ZNF638
ATXN7L2	TNK1	CARF	GPATCH2L	APPL1	ZBTB48	CCSER2	ARL5A	C2	HEXA	CD37	BST1	ACIN1	C1orf174	CDK12	DYNC1LI2
ATXN7L3	CD3E	CARM1	PMF1	APPL1	ZNF845	CCSER2	RRM2B	C2	RNASET2	CD3D	CD2	ACIN1	FKBP15	CDK12	GON4L
ATXN7L3B	ZBTB5	CARNMT1	BBS7	AQR	HBP1	CCT2	TXNDC12	C2	TRPM2	CD3D	GZMM	ACIN1	JMJD7	CDK12	TARDBP
AUH	PDHX	CASP4	CLIC3	ARAP1	PDGFRB	CCT5	PRKCH	C2CD3	GMEB1	CD3D	RUNX3	ACIN1	PFDN4	CDK12	VCL
AUH	VEGFA	CASP8AP2	DTWD1	ARCN1	DBR1	CCT6A	PIGX	C2orf69	SEC24A	CD5	CD6	ACO1	ACOT2	CDK17	PLEKHG1
AURKAIP1	CHCHD6	CASP8AP2	IFT88	ARCN1	TERF2IP	CCT6A	SRP19	C3AR1	FGD2	CD5	DHX58	ACO1	AKR1C1	CDK17	USP12
AURKAIP1	EEF1D	CASP8AP2	ZNF432	ARF5	LHCGR	CCT6A	TLR2	C3orf18	AKR7A2	CD53	C1orf162	ACO1	APPL2	CDK19	EPS15
AURKAIP1	ETFB	CASP8AP2	ZNF75A	ARF5	SPATA7	CD163	PDLIM2	C3orf18	GAMT	CD53	C3AR1	ACO1	ATP5MC3	CDK19	FBXL20
AURKAIP1	MRPS34	CBFB	MAPK1IP1L	ARF5	ZNF280C	CD180	PTPRO	C3orf18	NFIX	CD53	LCP1	ACO1	CAMSAP1	CDK19	JMY
AURKAIP1	MYL5	CBFB	TMEM65	ARFGAP1	RAD9A	CD247	ZAP70	C3orf18	PMVK	CD53	SIGLEC9	ACO1	CDK16	CDK19	NPEPPS
AURKAIP1	ROMO1	CBLL1	VCL	ARFGAP1	TAB1	CD300C	SIGLEC9	C3orf70	ARHGEF9	CD53	SUSD1	ACO1	CLMP	CDK2AP1	RABIF
AURKB	CENPM	CBX1	NR2F2	ARFGAP1	TRMT1	CD3E	CD3D	C5orf24	CMTM7	CD6	DHX58	ACO1	CLUH	CDK2AP1	TFDP1
AVL9	PTP4A1	CBX3	PDCD5	ARFGAP1	TUBGCP2	CD4	COL8A2	C5orf24	EFR3A	CD6	MS4A1	ACO1	DERL1	CDK6	NHSL2
AVL9	SIX2	CBX3	PLP1	ARFGAP3	G3BP1	CD47	LNX2	C5orf24	HIPK1	CD84	SNX30	ACO1	DLD	CDK8	SRPK1
AVPR2	MDK	CC2D1A	CLASRP	ARFGEF1	BPTF	CD53	HAVCR2	C6orf89	CYP2U1	CD86	FCGR3A	ACO1	DRG1	CDKN1B	BAZ2A
AXIN1	LMNB2	CC2D2A	BTK	ARFGEF1	DDX46	CD6	PTPN7	C6orf89	DENND1A	CD86	TFEC	ACO1	G6PD	CDKN1B	MTF2
AXIN1	MAD1L1	CC2D2A	GPR153	ARFGEF1	RAB3GAP2	CD79A	LTB	C6orf89	ITGA9	CD99L2	ILVBL	ACO1	KIAA0100	CDON	BOC
AZI2	PTGER3	CC2D2A	HDAC8	ARFGEF1	RUFY3	CD79B	CD79A	C6orf89	SUPT16H	CD99L2	LRP3	ACO1	LONP1	CDPF1	ARMC7
AZIN1	CAPRIN1	CC2D2A	MED6	ARFGEF1	SLF2	CDC14A	ZNF234	C6orf89	TMEM203	CD99L2	USP5	ACO1	MDK	CDPF1	ARMCX6
B3GALNT1	NPNT	CC2D2A	PMM1	ARFGEF1	TOPBP1	CDC16	ACTR10	C8orf82	STK11	CD99L2	YKT6	ACO1	MME	CDPF1	BORCS6
B3GALNT1	SYTL2	CC2D2A	SAAL1	ARFGEF1	ZNF143	CDC16	CCT2	C9orf40	CREM	CDAN1	KIAA0232	ACO1	MRPL15	CDPF1	C19orf25
B3GAT3	TFPT	CC2D2A	SLC6A8	ARFGEF2	NLGN2	CDC16	COPB1	C9orf64	ARPIN	CDC14A	LCA5	ACO1	MRPL37	CDPF1	KDM6B
B4GALT2	ALG1	CCAR1	RANBP2	ARFGEF2	PDS5A	CDC16	POLD3	C9orf85	LRP11	CDC14A	PCNX4	ACO1	MRPS16	CDPF1	OARD1
B4GALT2	DOK1	CCAR2	ASAP3	ARFGEF2	SNRNP27	CDC16	PPHLN1	CACNA1H	NTRK3	CDC14A	ZNF836	ACO1	MRPS23	CDPF1	SOX12
B4GALT2	PTPA	CCAR2	PHKG2	ARFGEF2	WDR43	CDC16	PWP1	CACNA1H	SLC25A4	CDC42BPB	KIAA0232	ACO1	NSDHL	CDPF1	TIPARP
B4GALT2	YIF1A	CCDC106	TCEA2	ARFGEF2	ZMYM4	CDC23	NIPA2	CACNB1	CHTF18	CDC42EP3	UPP1	ACO1	PEMT	CEBPA	GYG2
B4GALT4	STK38	CCDC120	KCNQ4	ARFIP1	RNF141	CDC40	EBF1	CACNB1	COL16A1	CDIN1	TTC5	ACO1	PISD	CEBPZ	NUP153
B4GALT5	EYA3	CCDC120	TSPOAP1	ARFRP1	ARFGAP2	CDC40	EPC1	CACNB1	DZIP1L	CDK10	CCM2L	ACO1	POR	CEBPZ	NUP98
B4GALT5	NSD2	CCDC121	BCHE	ARGLU1	LSM8	CDC40	PELI2	CACNB1	PRSS53	CDK10	DNASE1	ACO1	SAR1A	CEBPZ	TAF4B
B4GALT7	E2F4	CCDC130	RAB11FIP3	ARGLU1	RSRP1	CDC42BPA	CCDC93	CACNB1	RABL2A	CDK10	SCRIB	ACO1	SCO1	CEBPZ	USP10
B4GALT7	FBXO44	CCDC130	ZNF707	ARGLU1	SMC5	CDC42BPA	DAB2	CACNB1	SLC39A13	CDK10	SLC27A1	ACO1	SLC25A51	CELF6	WDR86
B4GALT7	MRPS26	CCDC136	PI16	ARHGAP12	SLC25A36	CDC42BPA	MPDU1	CACNB1	USP11	CDK14	NPTN	ACO1	SLC39A3	CELF6	ZMAT1
B9D1	IZUMO4	CCDC136	UBFD1	ARHGAP15	CLEC2D	CDC42BPA	NCOA6	CAD	DPP3	CDK17	IFT22	ACO1	TLCD2	CENPB	GRB2
BABAM1	IL18RAP	CCDC14	ARID4B	ARHGAP15	PYHIN1	CDC42BPA	NSD1	CAD	MRS2	CDK17	LIMS1	ACO1	TRAF3	CENPB	POLR3H
BACE1	SLC7A6	CCDC14	SRSF11	ARHGAP17	PTCH2	CDC42EP5	PRAF2	CAD	TTC9C	CDK19	GMPR2	ACO1	UQCRFS1	CENPB	PSKH1
BACH1	ZBTB41	CCDC14	ZNF280D	ARHGAP18	DPP4	CDC42SE2	MARK4	CALCRL	PCOLCE	CDK19	LTA4H	ACOT2	MRPS18A	CENPC	NEK1
BAD	CCDC124	CCDC149	YY1AP1	ARHGAP18	DPYD	CDC5L	FMO2	CAMSAP1	TMEM268	CDK19	MCM7	ACOT2	NDUFS3	CEP104	PHACTR4
BAG4	GPCPD1	CCDC183	ARHGAP17	ARHGAP18	GLT8D2	CDC5L	WDR75	CAMSAP3	KLK11	CDK19	MINDY2	ACOT2	PDXK	CEP112	CCDC50
BAG6	EMG1	CCDC183	CILP2	ARHGAP18	SLC2A1	CDC73	PDCD10	CAMSAP3	PPP1R13L	CDK19	PGPEP1	ACOT2	RTN4RL1	CEP112	ELAPOR2
BANF1	ERICH1	CCDC28A	ZNF561	ARHGAP18	SLC39A8	CDC73	PPP4R3A	CAMTA2	SLC12A4	CDK19	PMS1	ACOT4	MTMR10	CEP120	CHMP5
BANF1	PDLIM1	CCDC47	EIF3A	ARHGAP18	UBAC1	CDH11	MYH10	CAMTA2	STRN4	CDK19	SP1	ACOT4	NECTIN2	CEP120	INSIG2
BANK1	GLCCI1	CCDC47	HNRNPH3	ARHGAP21	DNAJC3	CDH11	THG1L	CAP2	MYOM1	CDK19	TBC1D12	ACOT4	RASSF8	CEP131	CHTF18
BAP1	ZER1	CCDC59	METTL18	ARHGAP21	RABEP1	CDH3	ARNT2	CAP2	SLMAP	CDK20	TFB1M	ACOT4	TCAIM	CEP135	REEP3
BARD1	ATP5MF	CCDC6	DCAF10	ARHGAP21	RABL3	CDH3	MMP24	CAPN1	NELFB	CDK2AP2	SEMA4A	ACOT4	TGIF2	CEP162	ASB3
BAZ1A	SNAPC1	CCDC66	IFT81	ARHGAP21	TTC3	CDH3	RAET1G	CAPN1	PRMT7	CDK5	SELENBP1	ACOT4	TSHZ3	CEP164	PBX2
BAZ1A	TMTC3	CCDC80	TTC23	ARHGAP30	BASP1	CDK10	SPOUT1	CAPN15	CLBA1	CDK6	AMACR	ACOX1	FBXO11	CEP290	MATR3
BAZ1B	ITSN1	CCDC82	SMARCAD1	ARHGAP32	SIK2	CDK12	INPP4A	CAPN15	TRMT61A	CDK6	LRRC8D	ACOX1	RNF14	CEP290	SLC25A27
BAZ1B	JAG1	CCDC88A	NAA15	ARHGAP33	PRRT2	CDK12	RBFOX2	CAPN7	FBXO11	CDK6	NR3C1	ACOX1	SEC23A	CEP290	ZNF615
BAZ1B	KIAA0753	CCDC88A	SMC2	ARHGAP35	TLN2	CDK19	TLR3	CAPNS2	CELSR2	CDK6	RALA	ACOX3	AKAP10	CEP350	CYP20A1
BAZ1B	RBFOX2	CCDC88B	C1orf159	ARHGAP4	FGR	CDK20	AMHR2	CAPRIN1	FCHO1	CDK8	HNRNPH3	ACOX3	CCDC90B	CEP350	FGD4
BAZ2A	HECTD4	CCDC88B	CHTF18	ARHGAP4	GMIP	CDK20	FBXO41	CAPRIN2	FBXO44	CDK8	RASA2	ACOX3	WDR48	CEP44	MICU3
BAZ2A	KDM2A	CCDC88B	GPSM1	ARHGAP4	PLEKHO1	CDK20	GPR173	CAPZA1	MIA2	CDK8	TMEM33	ACP1	GTF2A2	CEP44	ROBO1
BAZ2A	R3HDM2	CCDC88C	ZFP64	ARHGAP44	ATP7B	CDK20	PTPRH	CARD11	FAM104A	CDPF1	ZMYM3	ACP1	INTS2	CEP63	TBC1D9B
BAZ2B	ABCA1	CCDC97	PIGT	ARHGAP44	FZD7	CDK2AP2	EVI5L	CARD11	INPP5D	CENPJ	KLF8	ACP1	LRRC8D	CEP63	TMEM199
BAZ2B	DUS2	CCDC97	SLC8B1	ARHGAP44	LAYN	CDK2AP2	SLC25A39	CARD9	GMPPA	CENPJ	PDS5A	ACP1	MAGOHB	CEP83	GLMN
BAZ2B	SHPRH	CCDC97	WSCD2	ARHGAP44	NINL	CDK5	NEDD8	CARD9	SNX20	CENPT	CHTF18	ACP1	PACRGL	CFDP1	CBX1
BAZ2B	ZNF569	CCNC	LXN	ARHGAP44	PTGS1	CDK5RAP2	ELP2	CARF	GOPC	CENPT	INTS6L	ACP1	RBIS	CFDP1	KLF13
BBOF1	HIGD2A	CCNL2	CD27	ARHGAP44	RNF227	CDK5RAP2	SFSWAP	CASP8AP2	ARHGAP19	CENPT	RALY	ACP1	TYW5	CFH	B4GALT7
BBOF1	KCTD4	CCNL2	CLK2	ARHGAP44	SCARA3	CDK6	ATL1	CASP8AP2	CCDC77	CENPT	SFI1	ACP1	USP45	CFI	DIPK2A
BBX	EML4	CCNL2	TNFRSF10B	ARHGAP45	CCDC88B	CDK6	NEK11	CASP8AP2	DCAF17	CEP126	TBC1D2B	ACP1	ZNF197	CGGBP1	THAP5
BBX	HS2ST1	CCP110	ZNF181	ARHGAP45	KIAA0930	CDON	NEO1	CASP8AP2	MCM9	CEP135	SPECC1L	ACP2	NUDT18	CGN	DISP1
BBX	PARD3B	CCR1	ANXA4	ARHGAP45	PNPLA6	CDPF1	COMMD4	CASP8AP2	NFXL1	CEP162	PLD1	ACP2	ZDHHC24	CGN	EPS8L1
BBX	SEC24A	CCR1	CD180	ARHGAP45	RPS6KA4	CDV3	ELOVL5	CASP8AP2	TMEM260	CEP162	R3HDM2	ACP5	CD300LB	CGN	IGSF9
BBX	UBR1	CCR1	FCGR2A	ARHGAP45	SH3BP1	CDV3	LMBRD1	CASP8AP2	TRMT1L	CEP162	RNASEL	ACP5	GM2A	CGN	MBNL3
BCAM	ALG14	CCR1	HAVCR2	ARHGAP45	SHKBP1	CDV3	RAD23B	CASP8AP2	VPS4B	CEP162	TMOD2	ACP5	NCEH1	CGN	PRR15
BCAM	FOXS1	CCR1	SYK	ARHGAP5	ARL5A	CDV3	TFB2M	CASP8AP2	ZNF227	CEP164	LRRC75B	ACP5	RENBP	CGN	PTPRQ
BCAP29	EMC2	CCS	HSF1	ARHGAP5	NBN	CDYL	CEP104	CASP8AP2	ZNF366	CEP290	ATM	ACP5	TM4SF19	CGN	SEMA6D
BCAP29	HNRNPR	CCS	KRBA1	ARHGAP5	SP3	CDYL	COP1	CBFA2T2	CAPRIN2	CEP290	DZIP3	ACP5	TREM2	CGN	SMPD3
BCAR1	ZNF598	CCS	SHFL	ARHGAP5	TBC1D23	CDYL	MCCC2	CBFA2T2	S100PBP	CEP290	FUBP1	ACSF3	SCAMP4	CHCHD3	DNAJA3
BCAT1	ALCAM	CCSER2	ARHGAP5	ARHGAP5	TMX3	CDYL	MTOR	CBL	UBXN7	CEP290	MAGOHB	ACSL1	AGPAT2	CHCHD3	MRPL14
BCDIN3D	STPG1	CCSER2	FCHO2	ARHGAP9	CCDC88B	CDYL	PPP2R2A	CBR4	CIBAR1	CEP290	SPICE1	ACSL1	KLHL13	CHCHD5	CDK14
BCKDHB	PCCA	CCSER2	USP12	ARHGAP9	FERMT3	CDYL	VPS72	CBX1	CEP89	CEP295	POFUT1	ACSL4	ATP13A3	CHCHD5	KITLG
BCKDHB	PCK1	CCT2	ALG6	ARHGAP9	FGD2	CEBPZ	ABCE1	CBX1	FAM161B	CEP44	MICU3	ACSL4	HMGA1	CHD1L	DNM1L
BCKDK	DHPS	CCT2	ANAPC10	ARHGAP9	FGD3	CEMIP2	ARHGEF3	CBX1	IL17RD	CEP44	RBM43	ACSL4	IFT27	CHD1L	TOMM34
BCKDK	OTUB1	CCT2	BRIX1	ARHGAP9	LAT2	CEMIP2	CCNJ	CBX1	PAQR8	CEP55	CCNB2	ACSL4	LRRC45	CHD3	GPSM1
BCKDK	SAMD1	CCT2	C1GALT1C1	ARHGAP9	NCF4	CEMIP2	CHSY1	CBX1	POGLUT2	CEP55	PSD3	ACSL4	PTPN1	CHD3	LTBP3
BCKDK	SLC9A3R1	CCT2	CD86	ARHGAP9	PSTPIP1	CEMIP2	IVNS1ABP	CBX1	ZNF74	CEP83	GLMN	ACSL4	RUNX1	CHD6	RBL2
BCKDK	TRAF7	CCT2	GNAI3	ARHGAP9	SIGLEC7	CEMIP2	KBTBD2	CBX3	LSM8	CEP85L	CSPP1	ACSL4	TMEM165	CHIC1	NEK7
BCL2L2	NUDT5	CCT2	LRRC8D	ARHGDIA	ZNF135	CEMIP2	LTV1	CBX5	LAMA4	CEP85L	GULP1	ACSL4	UGDH	CHIC1	ZNF680
BCL2L2	PPP1R8	CCT4	ACAA2	ARHGEF1	ACAP1	CEMIP2	MSR1	CBX7	ABTB1	CEP95	SCML1	ACSL4	VAPA	CHIC2	BMP2
BCL2L2	TUSC3	CCT4	GET1	ARHGEF1	PRKD2	CEMIP2	OSMR	CBX7	ADCY4	CEP95	ZNF596	ACSS2	CNTFR	CHM	PIK3C3
BCL7C	FZD9	CCT4	ZNF18	ARHGEF1	TYK2	CEMIP2	UTP15	CBX7	PPP1R13B	CERCAM	COL11A1	ACSS2	FASN	CHM	PPIP5K2
BCLAF1	PCDHB14	CCT5	C7orf25	ARHGEF1	ZNF276	CENPC	ZNF480	CC2D2A	LRRCC1	CERCAM	HM13	ACSS2	MEGF8	CHM	RSRC1
BCS1L	MRPS11	CCT5	LDAH	ARHGEF12	ANKRD17	CEP112	CCPG1	CC2D2A	TNRC18	CERKL	PATL2	ACSS3	ABHD5	CHM	VPS13B
BDP1	ATM	CCT6A	DCTN6	ARHGEF12	DCBLD2	CEP120	CDK19	CCAR1	FOXJ3	CERS2	CEP104	ACSS3	NEDD4L	CHMP2B	CEP85L
BDP1	CASP8AP2	CCT6A	THOC7	ARHGEF12	GXYLT2	CEP120	ZMYND11	CCAR1	SRP54	CERS2	VRK3	ACSS3	TENM3	CHMP2B	CHM
BDP1	CHD1	CD14	TYROBP	ARHGEF12	PLXNA4	CEP164	THBS3	CCAR2	SART1	CERT1	RENBP	ACSS3	TNFAIP8	CHMP2B	RIOK3
BDP1	DOP1A	CD180	STAC3	ARHGEF12	PTPN14	CEP164	WDR73	CCDC102A	CA11	CERT1	TMEM245	ACSS3	UNC50	CHMP2B	TMEM167B
BDP1	GDAP2	CD27	UTP4	ARHGEF12	SIPA1L2	CEP192	BDP1	CCDC102A	SYNGR1	CETN2	ATP6V1H	ACTL6A	BORCS5	CHSY1	IL24
BDP1	INO80D	CD276	DNM1	ARHGEF12	SLC35F5	CEP192	GAA	CCDC102B	AGRN	CETN3	PSMD10	ACTL6A	CUL4B	CHSY1	KCTD10
BDP1	KIAA1841	CD276	SCARA3	ARHGEF12	STARD3	CEP350	ARID2	CCDC112	UFSP2	CFDP1	BGLAP	ACTL6A	EXOSC8	CHSY1	POLL
BDP1	NEDD4	CD276	SSC5D	ARHGEF12	ZBTB44	CEP350	DENND5B	CCDC115	FAM228B	CFDP1	CBX1	ACTL6A	HPF1	CHSY1	PTPN1
BDP1	RASA1	CD300LB	LPXN	ARHGEF16	IZUMO4	CEP350	PTPN4	CCDC126	DYNLT3	CFDP1	RNASEH2C	ACTL6A	MAD2L2	CHSY1	SUSD6
BDP1	TLCD5	CD3D	CD3E	ARHGEF16	MBP	CEP350	SGCD	CCDC130	SDR39U1	CFDP1	ZNF692	ACTL6A	METTL7A	CHSY1	WBP11
BDP1	ZBTB37	CD47	PIP4K2A	ARHGEF25	ZC4H2	CEP350	USF3	CCDC130	UCKL1	CFI	NR5A2	ACTL6A	MRPL39	CHSY1	ZNF432
BEND7	SRSF4	CD48	CD3D	ARHGEF5	PAQR7	CEP57	EIF5B	CCDC130	ULK3	CFL2	SHROOM3	ACTL6A	MTERF3	CHSY3	FOXJ3
BEND7	TMC7	CD6	GPNMB	ARHGEF5	PLPP4	CEP70	INTS9	CCDC142	MAZ	CGAS	ZNF786	ACTL6A	PDCD10	CHTOP	ZBTB49
BEND7	TRIB2	CD81	GPR65	ARHGEF5	POMP	CERCAM	RARG	CCDC186	CCDC88A	CGGBP1	CLDND1	ACTL6A	PRAF2	CHTOP	ZNF419
BEND7	ZFP3	CD81	ZNF582	ARHGEF5	ZMYM3	CERS4	ZFAND2B	CCDC186	EPS15	CGGBP1	PLCL1	ACTL6A	PRIM2	CHTOP	ZNF44
BEX4	DECR1	CD84	NCEH1	ARHGEF7	AADAT	CERS6	BCKDHB	CCDC191	BBS2	CHADL	ARHGAP18	ACTL6A	PSMA5	CHUK	POLR1F
BEX4	HSPB11	CD86	NPL	ARHGEF7	ADGRL3	CERT1	BCAP29	CCDC191	DZIP3	CHADL	C1QL1	ACTL6A	RAD51C	CHUK	UTP23
BICD1	TXN2	CDAN1	DCAKD	ARHGEF7	C3orf70	CFAP36	HTRA2	CCDC191	ENDOV	CHADL	LMO7	ACTL6A	RNF25	CIAPIN1	MCUB
BICD2	ANKFY1	CDC123	CDC16	ARHGEF7	ESR2	CFAP97	ARPP19	CCDC191	FMO4	CHADL	PRPS2	ACTL6A	STX18	CIDEA	ACACB
BICRA	DOT1L	CDC123	EMC4	ARHGEF7	EYA1	CFAP97	LEMD3	CCDC191	GLOD4	CHADL	SCRN1	ACTL6A	TMED3	CILK1	RBL2
BICRA	SAP25	CDC123	HNRNPD	ARHGEF9	ADGRL3	CFAP97	SHLD2	CCDC191	MAN1B1	CHCHD5	COPS9	ACTL6A	TMX1	CILK1	SH3D19
BIN2	CD2	CDC123	PPHLN1	ARID2	RNF38	CFI	LXN	CCDC191	MSH5	CHCHD5	MRPL2	ACTL6A	TTC4	CLCN3	TUBGCP3
BIN2	KLRK1	CDC123	PPP1R7	ARID4A	ARID4B	CFI	SULF1	CCDC191	ZNF789	CHCHD5	MRPL54	ACTL6A	ZNF485	CLDN1	BICDL1
BIRC2	PLEKHA1	CDC14A	MCPH1	ARID4A	BOD1L1	CGGBP1	AGPAT5	CCDC24	ATP6V1H	CHD2	FAM91A1	ACTN2	ATP2A1	CLDN1	C4B
BIRC6	NLK	CDC14A	MRPL14	ARID4A	CCDC121	CGGBP1	VRK3	CCDC24	CPTP	CHD2	PHPT1	ACTN2	CKM	CLDN1	KRT8
BLOC1S5	ARCN1	CDC14A	PRDM10	ARID4A	CEP126	CGGBP1	WASL	CCDC24	FAM171A1	CHD2	UQCC2	ACTN2	EEF1A2	CLDN1	SLC39A8
BLOC1S5	ZNF572	CDC14A	SLFN12	ARID4A	MIS18BP1	CGN	ADGRD1	CCDC28A	FAM117B	CHERP	ZNF324	ACTN2	LMOD2	CLDN1	SUSD3
BLOC1S6	PLA2G12A	CDC16	ACTR10	ARID4A	TTC3	CGN	HSD17B6	CCDC6	FAT3	CHIC1	ALMS1	ACTN2	MYH2	CLDND1	LDB2
BLZF1	NOP58	CDC16	CMSS1	ARID4B	IFI16	CGN	KLK7	CCDC61	RNASEH2A	CHIC1	MAGI3	ACTN2	MYLPF	CLEC11A	E2F6
BLZF1	STXBP3	CDC16	MED4	ARID4B	PDCD6IP	CGN	RHPN2	CCDC8	B3GNT9	CHIC1	PSIP1	ACTR10	ANGEL2	CLEC1A	FCHSD2
BLZF1	ZNF302	CDC16	SUMO1	ARID4B	POT1	CGNL1	EVC	CCDC88B	DENND1C	CHIC1	SVIP	ACTR10	BLZF1	CLEC1A	PTBP3
BMPR2	CPD	CDC16	WDR53	ARID4B	PRPF39	CGNL1	GSDME	CCDC88B	FGD3	CHM	RAP1A	ACTR10	C3orf38	CLEC1A	ZDHHC13
BMPR2	ITCH	CDC26	C1QBP	ARID4B	RSF1	CHADL	MON1A	CCDC88B	PYCARD	CHM	XPR1	ACTR10	CLUAP1	CLEC2B	AFDN
BMS1	EFNA5	CDC26	SNRPF	ARID4B	RUFY2	CHD1	CCDC88A	CCDC88C	DOCK6	CHMP2B	RAP1A	ACTR10	ERLEC1	CLEC2B	ARRDC3
BMS1	GPATCH4	CDC27	CCNC	ARID4B	TUT7	CHD1	FCHSD2	CCDC88C	HOXB3	CHMP2B	SLK	ACTR10	KLHL7	CLEC2B	ATXN7L2
BMS1	LHPP	CDC34	ZNF688	ARID4B	ZFC3H1	CHD1	TDP2	CCM2	MFSD5	CHMP2B	WASL	ACTR1A	AP1S3	CLEC2B	CAMK2D
BMS1	TRAF3IP1	CDC40	ATP6V0D1	ARID4B	ZNF14	CHD1	ZBTB21	CCM2L	ALS2CL	CHMP3	EBF1	ACTR1A	ARL8A	CLEC2B	EFNA1
BNIP2	ACBD3	CDC40	NUP58	ARID4B	ZNF354A	CHD1	ZNF131	CCM2L	DNM3	CHORDC1	NLK	ACTR1A	C1QBP	CLEC2B	HGF
BNIP2	GOLM2	CDC42BPA	SFSWAP	ARID4B	ZZZ3	CHD1	ZUP1	CCM2L	HID1	CHORDC1	PAPOLA	ACTR1A	CASC3	CLEC2B	MYO1B
BNIP2	PDCD6IP	CDC42BPA	ZCCHC14	ARID5A	NFKB2	CHD1L	ECH1	CCM2L	PRCP	CHSY1	AFDN	ACTR1A	E2F4	CLEC2B	TMEM167B
BNIP2	SH3YL1	CDC73	ABCD2	ARID5A	SBNO2	CHD2	AHSA1	CCNG2	ATP6V1C1	CHSY1	CDK17	ACTR1A	ENSA	CLEC2B	VEGFC
BOC	MRPL47	CDC73	MRPL19	ARID5B	VEGFA	CHD2	BOD1	CCNG2	CAPN7	CHSY1	PRPS1	ACTR1A	EXOSC2	CLIC2	CGAS
BOD1L1	TRIP11	CDC73	SLC15A3	ARIH1	FOXN3	CHD2	C1orf174	CCNG2	KCTD9	CHSY1	SUSD6	ACTR1A	GRWD1	CLIC3	PDZD3
BOLA1	KRT8	CDH5	CASP2	ARIH1	MRPS10	CHD2	GNE	CCNG2	KLHL24	CHTOP	ZNF586	ACTR1A	GSK3B	CLIC5	APOBEC3C
BORCS6	ARMC6	CDH5	MECP2	ARIH1	SMAD2	CHD2	GPCPD1	CCNK	SMAP1	CHUK	NRDC	ACTR1A	HSD17B10	CLIC5	FBXL2
BORCS6	LSM7	CDH5	STRADA	ARIH1	TPRN	CHD2	PARD3	CCP110	MIER3	CIAO3	CAMSAP1	ACTR1A	LAX1	CLIC5	HHIP
BORCS6	NUDT1	CDK12	ASXL2	ARIH2	METTL16	CHD2	SETX	CCPG1	ERAP1	CIAPIN1	DCUN1D5	ACTR1A	MON1B	CLINT1	MAP4K4
BORCS6	PNKP	CDK12	FRMD3	ARL1	B3GALNT1	CHD2	SPTLC2	CCR1	HK3	CIAPIN1	MRPS12	ACTR1A	NDUFS1	CLINT1	PRRG1
BORCS6	ROMO1	CDK12	LAMB1	ARL1	LRP11	CHD2	SUPV3L1	CCR1	LRRC25	CIAPIN1	SLC35B1	ACTR1A	NHP2	CLINT1	TMED8
BORCS6	SNAPC2	CDK12	NUDT16L1	ARL1	PDE5A	CHD6	SYNJ2BP	CCR5	GID4	CIDEA	CNTN1	ACTR1A	OGFOD1	CLINT1	UHRF1BP1L
BORCS7	RSL24D1	CDK12	TNKS	ARL1	SLC18A2	CHD8	MBOAT1	CCS	COG4	CILK1	AKAP9	ACTR1A	PDCD2	CLINT1	ZFP91
BPTF	ITSN2	CDK13	DIAPH2	ARL1	SPTLC1	CHD9	FER	CCS	FBF1	CILP2	PAIP2	ACTR1A	PPP4C	CLIP1	AKIP1
BRAT1	COASY	CDK13	SENP5	ARL1	ZMPSTE24	CHD9	FGD4	CCS	FDXR	CISD2	RNF24	ACTR1A	PSMC4	CLK2	LZTR1
BRAT1	CPTP	CDK16	MRPS26	ARL10	YKT6	CHD9	GXYLT1	CCS	TRMT2A	CISD2	SLC14A2	ACTR1A	PSMD6	CLK2	ZNF528
BRAT1	EPN1	CDK5RAP2	POLR2J	ARL11	ARHGAP17	CHD9	ITGAV	CD163	VSIG4	CIZ1	ZDHHC7	ACTR1A	RTCB	CLK2	ZSCAN30
BRAT1	NAGPA	CDK6	GCNT1	ARL11	HMGN1	CHD9	SEPSECS	CD247	CARD11	CKM	EEF1A2	ACTR1A	SDHC	CLK2	ZSCAN9
BRAT1	NCDN	CDK9	ZNF335	ARL11	OCA2	CHERP	SUN2	CD247	CD5	CKM	MB	ACTR1A	SNRNP40	CLK3	TMED4
BRAT1	NELFA	CDKAL1	ANGEL2	ARL11	RNF4	CHIC1	ARHGAP28	CD27	CEP85	CKM	MYL2	ACTR1A	TBL3	CLP1	BTN2A2
BRAT1	NOC4L	CDKAL1	SUMO2	ARL11	SCML4	CHIC1	SEMA3D	CD27	RTN3	CLASRP	GRAMD1A	ACTR1A	UBE2A	CLP1	CHCHD6
BRAT1	POLRMT	CDKAL1	ZNF394	ARL11	SPAG5	CHKB	MSH5	CD276	BASP1	CLASRP	KCTD13	ACTR1A	ZNF410	CLP1	GBP1
BRAT1	PRKAR1B	CDKN1B	PHF21A	ARL13B	TERF1	CHKB	UCKL1	CD276	ECM1	CLASRP	PDHX	ACTR2	ADGRL4	CLP1	H2BC5
BRAT1	PTRH1	CDKN2AIP	PLEKHF2	ARL13B	TRNT1	CHM	SREK1IP1	CD276	EPS8L2	CLASRP	WDR90	ACTR2	ARL5A	CLP1	SEPHS2
BRAT1	RAB11B	CDON	C14orf132	ARL2	MRPL53	CHMP2B	GORAB	CD276	MYO9B	CLASRP	XAB2	ACTR2	BCAP29	CLP1	SF3B4
BRAT1	RBCK1	CDYL	FOXO3	ARL5A	TWF1	CHMP2B	RAB18	CD276	ST3GAL5	CLCN3	HIBADH	ACTR2	C18orf32	CLP1	SLC25A44
BRAT1	RNF166	CDYL	SDE2	ARL5B	ZBTB21	CHMP2B	ZCRB1	CD2AP	LRCH1	CLCN3	TMEM35B	ACTR2	CASD1	CLP1	ZNF629
BRAT1	SSBP4	CEBPD	MPV17L	ARL5B	ZNF800	CHMP2B	ZFP1	CD300A	CHST11	CLCN5	GOLGA3	ACTR2	CCNC	CLSTN1	DSTYK
BRAT1	TICAM1	CELF1	CCDC115	ARL6IP4	ROMO1	CHORDC1	DDX31	CD300A	CYTIP	CLCN5	H2BC18	ACTR2	CFAP97	CLSTN1	IFT80
BRAT1	TMEM129	CELSR2	CILP2	ARL8A	LTBR	CHORDC1	PDXDC1	CD300A	GPSM3	CLDN1	GPM6B	ACTR2	COG1	CLSTN1	WDR54
BRAT1	VILL	CELSR2	CNNM3	ARL8B	FEM1C	CHORDC1	UTP15	CD300A	LY86	CLDN1	KLF5	ACTR2	CSNK1G3	CLUH	SLC5A6
BRCA1	ZNF235	CEMIP2	NFKB1	ARL8B	PPP1CC	CHPF	ERCC2	CD300A	NPL	CLDN1	PTCH1	ACTR2	FBXO28	CMSS1	NDUFAF2
BRCA1	ZNF563	CENATAC	CELF6	ARL8B	TRIM37	CHPF	HCFC1R1	CD300C	SIGLEC7	CLDND1	GALNT7	ACTR2	GNG12	CMSS1	PSMA2
BRD3	VIPR2	CENATAC	ZNF587B	ARMC1	TENT2	CHPF	PLXNB2	CD37	UBXN11	CLEC2B	EGLN1	ACTR2	IER3IP1	CMTR2	C5orf15
BRD7	F3	CENPB	NME6	ARMCX1	KLF8	CHRD	ADAMTS10	CD3D	CD2	CLEC2B	GBP2	ACTR2	IMPA1	CNNM3	MARCHF8
BRD7	HNRNPM	CENPT	FAHD2A	ARMCX3	ARL1	CHRD	TRPM4	CD3D	GZMM	CLEC2B	SPATS2	ACTR2	NDUFA5	CNNM3	NCOA2
BRD7	SECISBP2	CENPT	LPAR5	ARMCX3	COPB1	CHST11	PLEKHA2	CD3D	ITGA4	CLEC2B	TNFRSF10B	ACTR2	NUS1	CNOT4	RFFL
BRD9	CD96	CEP112	NOL8	ARMCX3	CUL1	CHSY1	NIP7	CD3D	LCK	CLEC2B	TSNAX	ACTR2	PCGF5	CNOT4	RNF2
BRD9	MAU2	CEP112	PHF14	ARMCX3	DST	CHSY1	NPL	CD3E	LTB	CLEC2D	ZNF846	ACTR2	PLEKHF2	CNOT6	TLK1
BRD9	SUGP1	CEP112	PIBF1	ARMCX3	DYNC1I2	CHSY1	PCK1	CD3E	RUNX3	CLINT1	ARID2	ACTR2	PPP2R5E	CNOT6L	KDM7A
BRF1	FBF1	CEP126	CA5B	ARMCX3	HNRNPH1	CHUK	MKS1	CD4	BTK	CLINT1	MOB1A	ACTR2	SCAMP1	CNPY2	ALG12
BRF1	LRPAP1	CEP126	OFD1	ARMCX3	HNRNPH3	CIAO3	ACOT8	CD47	ADAM22	CLINT1	WDR26	ACTR2	SCYL2	CNPY2	MANBAL
BRF1	PLEKHG3	CEP126	PLEKHH2	ARMCX3	JRKL	CIC	FGD1	CD47	GOLIM4	CLPP	ACAP2	ACTR2	SLC25A46	CNPY2	POLR2I
BRF1	PPP6R2	CEP131	LETM1	ARMCX3	PAFAH1B1	CIC	PTPN23	CD47	GOLM2	CLPP	AGAP6	ACTR2	SMIM15	CNTRL	TNRC6C
BRMS1	PPP1R14B	CEP162	CEP295	ARMCX3	RINT1	CIC	SCAP	CD47	UBTD2	CLPP	AKAP11	ACTR2	STRN3	COA4	AIMP1
BRMS1	RAB3IL1	CEP164	CCNL2	ARMCX3	SEPTIN10	CIZ1	KCTD2	CD5	SMIM12	CLPP	ANKRD12	ACTR2	SUZ12	COA4	ALG2
BRMS1L	UMAD1	CEP164	CNTNAP1	ARMCX3	TARDBP	CKAP5	ATP5PB	CD5	TMEM63B	CLPP	ANKRD17	ACTR2	TMA16	COA4	EXOSC4
BROX	FAR1	CEP164	ING5	ARMCX3	TMEM167A	CKAP5	HNRNPUL2	CD53	BIN2	CLPP	AP1G1	ACTR2	UBE2A	COG4	BRAT1
BROX	FUNDC1	CEP164	KDM5C	ARMCX3	TRMT5	CKAP5	MORF4L1	CD53	C3AR1	CLPP	ARFGEF2	ACTR2	UBE2V2	COG4	ING4
BROX	RB1	CEP164	SNRNP70	ARMT1	TMX1	CLASP1	DHTKD1	CD53	SAMSN1	CLPP	ARID4B	ACTR2	ZDHHC17	COG4	PRMT2
BROX	TBC1D23	CEP170	ATP6AP1	ARMT1	URI1	CLCC1	ABHD14A	CD53	SUSD1	CLPP	ASH1L	ACTR3	ABHD13	COG4	TMEM94
BROX	XPA	CEP170	SLFN12	ARNT	ATXN7L3B	CLCC1	AGO4	CD6	CUX1	CLPP	BIRC6	ACTR3	ARL5B	COG5	ZNF609
BSDC1	FAM32A	CEP20	SOD2	ARNT	CDC23	CLCC1	CCDC93	CD84	SNX30	CLPP	CDK13	ACTR3	BACH1	COG8	LRRC14
BSDC1	PTPN9	CEP20	YY1	ARNT	CTNND1	CLCC1	CERS4	CD86	LILRB4	CLPP	CLCC1	ACTR3	HECTD3	COL4A5	SBSPON
BTAF1	PHC3	CEP250	DEPDC5	ARNT	FTO	CLCC1	ITGA9	CD86	NFAM1	CLPP	CNOT6L	ACTR3	HIF1A	COL4A5	SPEG
BTAF1	SLC41A3	CEP350	CHD9	ARNT	NECAP1	CLCC1	OAT	CD86	OSCAR	CLPP	CRCP	ACTR3	IVNS1ABP	COL4A5	TCEAL1
BTBD2	ABCD1	CEP350	KIAA2026	ARNT	NOSIP	CLCC1	RLIM	CD99L2	LHPP	CLPP	DCAF16	ACTR3	MSANTD3	COL5A1	CAPN5
BTBD2	AIP	CEP350	PHIP	ARNT	UBAP1	CLCN3	IMPACT	CDAN1	INPPL1	CLPP	DHX36	ACTR3	PELI1	COL5A1	CERCAM
BTBD2	CORO1B	CEP350	TASOR2	ARNT	ZBTB5	CLCN3	RBM18	CDAN1	OTUD5	CLPP	DYRK1A	ACTR3	TNFRSF10A	COL5A1	SPON2
BTBD2	DMPK	CEP350	WRN	ARPC2	TMEM63B	CLDN12	MAPK8	CDC25B	OSBPL7	CLPP	EDEM1	ACTR3	VMP1	COL8A1	DSC3
BTBD2	HSPBP1	CEP70	ZNF471	ARPC2	USP10	CLDND1	FAM228B	CDC42BPB	BRPF1	CLPP	EIF4G3	ACTR5	DDX23	COL8A1	FAM153B
BTBD2	IFRD2	CEP85	PIP5K1A	ARPC3	NUDT5	CLDND1	TAF11	CDC42BPB	CBX5	CLPP	ELK4	ACTR5	DDX56	COL8A1	RAB11FIP3
BTBD2	LAMTOR4	CEP95	SNRNP48	ARPC3	PLD2	CLDND1	ZBED8	CDC42BPG	VSNL1	CLPP	FAM193A	ACTR5	MUTYH	COMMD7	CC2D1A
BTBD2	NCLN	CEP95	ZNF662	ARPC5	PPHLN1	CLEC11A	ZGPAT	CDCA8	BUB1B	CLPP	GPATCH8	ACTR5	NR2C2AP	COMMD7	POLE4
BTBD2	NME4	CERS5	PARP6	ARPC5	RAB27A	CLEC1A	C9orf40	CDH11	COL11A1	CLPP	IBTK	ACTR5	THUMPD2	COMT	MVB12A
BTBD2	NOSIP	CERS6	CLCC1	ARPIN	EVC	CLIC3	CTXN1	CDH11	FAM3C	CLPP	INO80	ACTR6	AURKAIP1	COPS9	HRAS
BTBD2	RAC3	CERS6	PPFIBP1	ARPP19	ATPAF1	CLIC3	FDXR	CDH11	GPX8	CLPP	KANSL1	ACTR6	KIF4A	COQ10B	CHD1
BTBD2	RFNG	CERS6	SAFB	ARPP19	C2orf49	CLIC3	KLK5	CDH11	STEAP2	CLPP	KAT6A	ACTR6	MRPL50	COQ10B	GTF2B
BTBD2	TTLL12	CERS6	ZFYVE9	ARPP19	FBXL17	CLIC3	LDB2	CDIN1	PRIM2	CLPP	KIAA1109	ACTR6	RAD51	COQ3	DOLPP1
BTBD2	UNC93B1	CERT1	BCAP29	ARPP19	H2AZ2	CLIC3	LRRC61	CDIN1	SNAPC2	CLPP	KLC1	ACTR6	SCOC	COQ3	RWDD2B
BTBD7	ARIH1	CERT1	RNF141	ARPP19	RAB10	CLIC3	MRPS14	CDK10	ARRDC1	CLPP	KMT2D	ACTR6	SERP1	COQ8A	IZUMO4
BTBD7	PROSER1	CETN2	OSTC	ARPP19	RAB12	CLIC3	PAFAH1B3	CDK10	ENTPD6	CLPP	LRCH1	ACTR6	TVP23B	CPM	CALCRL
BTBD7	RNF111	CETN2	PSMD7	ARRB2	COTL1	CLIC3	WNT10A	CDK10	MIB2	CLPP	MAPK1	ACTR6	TXNL1	CPM	CERS6
BTN3A1	HDAC1	CETN2	ZCCHC17	ARRB2	CXCL16	CLINT1	ACTR3	CDK16	IFRD2	CLPP	MKLN1	ACVR1B	ARMT1	CPM	CLTCL1
BTN3A3	SLC35D2	CETN3	WDR75	ARRB2	GPSM3	CLIP2	GAS6	CDK16	TRAF3	CLPP	N4BP2L2	ACVR1C	CACNB1	CPM	PRICKLE1
BTRC	CAMK1D	CFAP36	AP1M1	ARRB2	IL10RA	CLK1	KCTD6	CDK17	AFDN	CLPP	NAA25	ACVR1C	CERT1	CPNE8	FBXO3
BTRC	KLC4	CFAP36	PAK1IP1	ARRB2	PIK3R5	CLK2	CCDC57	CDK17	MIDEAS	CLPP	NIPBL	ACVR1C	DOCK11	CPNE8	GNB4
BTRC	UST	CFAP36	PTCD3	ARRB2	RNASET2	CLK4	TRA2A	CDK19	BCL2L11	CLPP	NR2C2	ACVR1C	DOCK7	CPNE8	MOSMO
BUD13	TTC4	CFI	PTGER4	ARRB2	SIGLEC9	CLMP	SH3BGRL2	CDK19	CNTRL	CLPP	NUP205	ACVR1C	ECHDC3	CPOX	ABHD10
BUD31	SMYD3	CFP	PAFAH1B3	ARRDC1	DUS3L	CLOCK	DPH7	CDK19	CREBL2	CLPP	OTUD4	ACVR1C	EPB41L4B	CPOX	HLTF
C11orf24	FTSJ1	CFP	RASGRP4	ARRDC1	NDUFAF2	CLOCK	GAL3ST4	CDK19	LTA4H	CLPP	PCGF5	ACVR1C	MDFIC	CPOX	MRI1
C11orf58	NEU1	CHCHD4	HCCS	ARRDC1	RNF166	CLOCK	KXD1	CDK19	LYST	CLPP	PRKD3	ACVR1C	MTARC1	CPSF2	ME2
C11orf58	PLEKHA3	CHCHD5	SPINDOC	ARSD	LAS1L	CLOCK	SMAP1	CDK19	SLC12A6	CLPP	PRKDC	ACVR1C	NAT8L	CPSF2	SMAP1
C11orf58	RAP1B	CHD1	NPAT	ARSD	PSMC4	CLSTN1	ADCY9	CDK20	TNK1	CLPP	RB1	ACVR1C	PCCA	CPSF7	CUL5
C11orf68	RHOG	CHD2	NSD1	ARSD	PSMD2	CMTM2	FPR1	CDK2AP1	AKR1C1	CLPP	RBM26	ACVR1C	PECR	CPT2	NLRX1
C11orf68	TMEM116	CHD2	PHACTR4	ARSD	RAB5B	CMTM7	CD3E	CDK2AP1	SYNC	CLPP	REV1	ACVR1C	PTGER3	CPT2	RNPEPL1
C11orf68	TNFSF12	CHD2	UGGT1	ARSD	SLC25A44	CMTM7	VASP	CDK2AP2	MIEN1	CLPP	RUFY3	ACVR1C	RNPEPL1	CPT2	VPS33A
C11orf80	LPAR5	CHD6	ADAMTS9	ARSD	YARS1	CMTR1	HINFP	CDK2AP2	MON1A	CLPP	SETD2	ACVR1C	RRAGD	CPVL	CXCL16
C12orf57	AIP	CHD6	FBXO11	ART5	LUC7L	CMTR1	ING4	CDK5	ERCC2	CLPP	SETX	ACVR1C	SIK2	CR1	TLR1
C12orf57	TMED1	CHD6	KMT2A	ARV1	POFUT2	CMTR1	PPP2R5D	CDK5RAP1	SETD1A	CLPP	SMAD4	ACVR1C	SORBS1	CREB1	ARIH1
C12orf57	TTC30B	CHD6	USF3	ARVCF	PTOV1	CMTR2	NUP58	CDK5RAP3	APPBP2	CLPP	SPG11	ACVR1C	SUCLA2	CREB3L4	NYNRIN
C14orf132	ZC3H4	CHD6	ZFPM2	ASAH1	BET1	CMYA5	CMTM3	CDK5RAP3	BICRAL	CLPP	SPTLC1	ACVR1C	TLE1	CREBL2	BSDC1
C14orf180	PHGDH	CHD8	HTT	ASAH1	CAPZA1	CMYA5	NEB	CDK5RAP3	MRFAP1L1	CLPP	STAG1	ACVR1C	TTC3	CREBL2	C16orf86
C16orf70	PRUNE1	CHD8	UBR4	ASAP1	MSL2	CNEP1R1	IRAK4	CDK5RAP3	SYNJ2BP	CLPP	TAF1	ACVR1C	VASN	CREBL2	CYP2U1
C16orf87	EVI2A	CHID1	BRMS1	ASAP1	PMF1	CNEP1R1	MAP1LC3B	CDK6	ATXN1	CLPP	TASOR2	ACVR2A	AUTS2	CREBL2	SGCB
C17orf75	FCGRT	CHID1	SPATA5L1	ASAP1	VPS37C	CNEP1R1	RFK	CDK6	LRRC8D	CLPP	TATDN2	ACVR2A	MAP3K1	CREBRF	CAPRIN2
C18orf25	FAM120C	CHKB	GIPR	ASAP1	VPS41	CNEP1R1	TSNAX	CDK6	NR3C1	CLPP	THOC2	ACVR2A	RPAP3	CREBRF	FAM13A
C18orf54	C12orf76	CHKB	RABL2B	ASAP2	CEP68	CNOT1	MARF1	CDK6	RALA	CLPP	TMEM131	ACVR2A	TAF11	CREBRF	FAM76B
C18orf54	CEP78	CHMP1A	PHPT1	ASAP2	MSRB3	CNOT10	SMIM10	CDK8	CAB39	CLPP	TNPO3	ACVR2A	ZZZ3	CREBRF	KDM3A
C19orf54	TMEM63B	CHMP1A	PKN1	ASAP2	PEAK1	CNOT2	KPNB1	CDPF1	ACAD10	CLPP	TRAPPC11	ACY1	AIFM1	CREBRF	KLHL24
C1orf122	COPS9	CHMP1A	TDG	ASAP2	PRR3	CNOT2	PSMC2	CDPF1	CBR4	CLPP	TRIM44	ACY1	CYB561D2	CREBZF	SRRM1
C1orf122	MPDU1	CHMP2B	ASNSD1	ASAP2	SLC25A51	CNOT2	RPS6KC1	CDR2	USP12	CLPP	UPF2	ACY1	FOXP1	CRLF3	ATG4C
C1orf122	NDUFB2	CHMP2B	IL33	ASAP2	TANC1	CNOT4	FIP1L1	CEBPA	ACADS	CLPP	USP34	ACY1	IDH2	CRLF3	HERC4
C1orf122	OCEL1	CHMP2B	RAB18	ASAP2	TCP11L1	CNOT4	IGF2BP2	CEBPA	TRARG1	CLPP	VPS54	ACY1	MYO1E	CRLF3	RPAP3
C1orf122	RPS29	CHPF	FAM174C	ASAP2	TENM3	CNOT4	LRRFIP2	CEBPB	CSRNP3	CLPP	XIAP	ACY1	STK4	CRLF3	SMIM30
C1orf159	CHST12	CHRD	LTBP4	ASAP2	TSHZ2	CNOT4	PSIP1	CEBPB	PANK2	CLPP	ZNF532	ACYP1	ASB3	CRLF3	TMEM170A
C1orf159	PRXL2B	CHRD	PCED1A	ASB13	SYMPK	CNOT4	SDAD1	CEBPD	CD200R1	CLPP	ZZEF1	ACYP1	ATP10D	CRLF3	ZBTB33
C1orf159	TBC1D10C	CHRD	RBCK1	ASB2	CAP2	CNOT4	TOPBP1	CEBPD	JKAMP	CLSTN1	FZD7	ACYP1	CEP44	CRMP1	PPM1M
C1QTNF2	FAM180B	CHST11	NLRC4	ASB2	CEP85	CNOT4	ZCCHC7	CEBPD	MRPS14	CLUH	CDK16	ACYP1	CGGBP1	CRTC2	FNBP4
C1QTNF3	FNDC5	CHST12	STARD3	ASB2	EYA2	CNOT4	ZFP62	CEBPD	TMEM128	CMYA5	LMOD2	ACYP1	DPY30	CSDC2	SORBS2
C1QTNF3	ITGBL1	CHST14	PCYT2	ASB2	GOT2	CNOT6	WRAP73	CEBPD	ZNF780A	CMYA5	NEB	ACYP1	FPR1	CSE1L	CARNMT1
C1QTNF3	TMEM255A	CHSY1	SLCO3A1	ASB2	STAC3	CNOT6L	SELENOT	CEBPD	ZNF816	CNKSR2	DISC1	ACYP1	ICE2	CSE1L	CNIH1
C20orf194	ATRN	CHTF18	RHPN1	ASB7	MAGT1	CNST	SOS2	CEBPZ	COPS2	CNNM3	M6PR	ACYP1	NME7	CSE1L	PRPF4B
C20orf96	LYG2	CHTOP	FTSJ1	ASCC2	RGS12	CNTRL	ZNF354C	CEBPZ	NMD3	CNNM4	MEAK7	ACYP1	PURA	CSF1R	ACP5
C20orf96	NXPE3	CIAO3	FAM20C	ASCC3	PUS7L	COASY	MCRS1	CEBPZ	NOL11	CNOT1	PAXIP1	ACYP1	TLCD5	CSF1R	FUCA1
C20orf96	UBFD1	CIAO3	KIAA2013	ASCC3	ZNF429	COASY	TTC38	CEBPZ	NUP153	CNPY3	ERBB2	ACYP1	ZNF558	CSF1R	IL10RA
C2orf42	ALKBH1	CIAO3	PYCR3	ASF1B	PNOC	COBLL1	PDE3B	CEBPZ	TBC1D15	CNTF	SNCA	ADAM10	AGO4	CSF1R	IQGAP2
C2orf49	ATG5	CIBAR1	FAM120B	ASF1B	RAB11FIP4	COBLL1	TTC37	CEBPZ	ZNF614	CNTFR	RRAGD	ADAM10	GNB4	CSF1R	IRF5
C3AR1	ARPC5	CIC	AP5B1	ASH1L	DDX6	COG2	ATIC	CELF1	GRIPAP1	CNTLN	MEAF6	ADAM10	HSPA13	CSF1R	MS4A7
C3AR1	CD53	CIC	INTS1	ASH1L	RPS6KA3	COG2	TIMM10B	CELF1	MRPS25	CNTN4	RIMS3	ADAM10	MTMR6	CSF1R	TNFSF13
C3AR1	CPVL	CIC	IQCE	ASH1L	SPG11	COG5	ECPAS	CELSR2	VANGL2	COA3	CCDC61	ADAM10	OAZ2	CSPP1	CPSF6
C3AR1	FPR3	CIC	KMT2B	ASH1L	TNRC6A	COG6	ASPN	CEMIP2	ELL	COA3	DOHH	ADAM10	SH3BGRL	CSTF2	GORASP2
C3AR1	GNPDA1	CIC	SCAF1	ASNSD1	EIF2S2	COG6	TMEM167A	CEMIP2	FRS3	COA3	NME6	ADAM10	UBXN4	CSTF2	NUP37
C3AR1	PIK3R5	CILK1	DSE	ASNSD1	PSMA3	COG7	ATG16L1	CEMIP2	PGS1	COA4	COX16	ADAM17	AMMECR1L	CSTF2	PSMD14
C3AR1	PLEK	CIR1	ZNF337	ASNSD1	VPS11	COIL	CNOT10	CEMIP2	PPARD	COA5	ZNF273	ADAM17	DICER1	CTDSPL2	ZNF721
C3AR1	RNASE6	CIR1	ZNF816	ASPH	BPNT2	COIL	DPM1	CENATAC	PDIA6	COASY	MMAB	ADAM17	EAF1	CTIF	PYGB
C3orf38	VPS37A	CKB	PCK2	ASPH	ITGA1	COIL	HPS6	CENPC	CEP112	COG1	REC8	ADAM17	NCBP3	CTPS2	CEP192
C3orf70	PKP2	CKM	ATP2A1	ASPHD1	CA9	COIL	PRXL2B	CENPC	SENP1	COG1	VPS52	ADAM17	PSME4	CTPS2	LRRCC1
C4B	APOBEC3F	CKM	ELAVL1	ASPHD1	EBF3	COL15A1	CDH5	CENPJ	NFATC2IP	COG4	HCN3	ADAM17	TDG	CTSS	CD86
C4B	SPIRE2	CKM	MB	ASPHD1	GALNT9	COL16A1	PTHLH	CENPJ	ZNF638	COG6	SMC2	ADAM17	UGGT1	CTSS	CR1
C5orf15	PIGX	CKM	MYOZ1	ASPHD1	TREM2	COL18A1	SELENOH	CENPT	ARHGAP33	COL11A1	AZIN2	ADAM22	ADGRL3	CTSS	KCNQ1
C5orf22	NUP88	CLASP1	CAMSAP1	ASPN	SAMSN1	COL8A1	IL18	CENPT	CXXC1	COL11A1	CILP2	ADAM22	AKAP6	CTSS	LILRB4
C5orf22	SLC16A1	CLASP2	ATP10D	ASPSCR1	DDX49	COL8A1	LTA4H	CENPT	DDX39A	COL11A1	NRXN2	ADAM22	ARHGEF9	CTSS	LY86
C5orf24	GOPC	CLASP2	CTSO	ASPSCR1	MVK	COMMD2	ANKRD40	CENPT	GSDMD	COL11A1	TRPM4	ADAM22	CABIN1	CTSS	PIK3AP1
C5orf24	PAPOLA	CLASP2	INTS8	ASRGL1	SLC41A1	COMMD2	FIG4	CENPT	IRF3	COL14A1	ATL1	ADAM22	FYCO1	CTTNBP2NL	KAT6A
C5orf24	PEX3	CLASRP	GAS8	ASXL2	DCTPP1	COMMD4	AKAP8	CENPT	LRRC75B	COL14A1	COL8A1	ADAM22	KCNH2	CTU2	DOHH
C5orf24	SACM1L	CLASRP	TJAP1	ASXL2	KCND3	COMMD4	CDPF1	CENPT	PAXX	COL4A5	ARHGEF25	ADAM22	NAP1L3	CXCL6	RFLNA
C5orf24	YIPF6	CLCC1	SRRM1	ASXL2	MARCHF7	COMMD7	PPP1R7	CENPT	SFI1	COL4A5	GARNL3	ADAM22	OCA2	CXCR1	CD83
C5orf51	ERO1A	CLCN5	RAB39A	ASXL2	PIGM	COMT	TUBG2	CENPT	SGSM3	COL5A1	FKBP14	ADAM22	PCDH7	CXCR1	CXCR2
C6orf132	LMX1A	CLDN1	KLF5	ASXL2	TADA3	COPA	UST	CEP135	SMG7	COL5A1	FSCN1	ADAM22	PTCHD1	CXCR1	FCGR3B
C6orf47	PRMT2	CLDN12	EED	ASXL2	TMEM201	COPS2	LMBR1L	CEP162	ATM	COL5A1	GKAP1	ADAM22	RAB9B	CXCR1	GLT1D1
C7orf25	GOLGA7	CLDN15	XKR8	ASXL2	WDFY3	COPS2	YKT6	CEP162	METTL4	COL8A2	ABI3BP	ADAM22	RGS7BP	CXCR1	IL18RAP
C7orf25	POLR2K	CLEC16A	ARHGEF11	ATAD1	HAUS6	COPS3	POLB	CEP162	UBN2	COL8A2	C11orf49	ADAM22	TOM1L2	CXCR1	MCEMP1
C7orf26	ARL8A	CLIC3	PROSER3	ATAD1	LAMTOR3	COPS5	WARS2	CEP164	SNAPC4	COL8A2	C14orf132	ADAM22	WNK2	CXCR1	PROK2
C7orf26	IQSEC2	CLINT1	AGPAT5	ATAD1	PDIK1L	COQ3	KLHL22	CEP164	TRIM38	COL8A2	HOMER3	ADAM22	WSCD2	CXCR1	PTPRC
C7orf26	SLC25A35	CLINT1	G3BP2	ATAD1	SLU7	COQ4	NDUFV2	CEP170	POLK	COL8A2	PTGS1	ADAM33	ISLR	CXCR1	RGS18
C7orf26	SLC6A8	CLINT1	GNL3	ATAD2B	ANAPC1	COQ8B	DEAF1	CEP290	CEP83	COMMD3	COLQ	ADAM33	PHF1	CXCR1	S100P
C7orf26	TUBG2	CLINT1	KCND3	ATAD2B	APOOL	COQ8B	GPR137	CEP290	PPIP5K2	COMMD3	NIPAL2	ADAM33	TDRD10	CXCR1	SORL1
C8orf82	GFER	CLINT1	OSTM1	ATAD2B	CCNDBP1	COQ8B	SH3GLB2	CEP290	ZNF300	COP1	MPV17L	ADAM9	ATG7	CXCR2	CMTM2
C8orf82	SAC3D1	CLINT1	PAFAH1B2	ATAD2B	PLCB1	COQ8B	SSNA1	CEP295	FBXO11	COPS2	CCDC59	ADAM9	BASP1	CXCR2	TNFRSF10C
C9orf85	CC2D2A	CLINT1	RRAS2	ATAD2B	SRGAP2B	CORO1A	LCK	CEP44	SLC25A40	COPS2	N4BP2L1	ADAM9	BCAT1	CXXC1	HDAC6
CAB39	IFT27	CLINT1	SKAP2	ATAD2B	TET2	CORO1A	LGALS9	CEP44	ZNF44	COPS2	NECAB1	ADAM9	CD276	CXXC1	ZMIZ2
CABIN1	ITFG2	CLINT1	UBE2K	ATAD2B	TMEM67	CORO1A	LRRC25	CEP70	PIP4K2A	COPS2	PFAS	ADAM9	CHST11	CYB561A3	AGPAT1
CABIN1	LIAS	CLIP1	UPF2	ATAD3A	CAPN15	CORO1A	OSCAR	CEP85L	GULP1	COPS5	CRADD	ADAM9	GLB1L	CYB561A3	SIRT2
CABIN1	TECPR2	CLIP1	ZBTB38	ATAD3A	CCDC124	CORO1A	RAC2	CEP89	C11orf49	COQ10B	DDX19A	ADAM9	LAMP2	CYB561A3	SLC38A10
CACNA1H	PRR15	CLK1	PAXBP1	ATAD3A	MFSD12	CORO1B	FCSK	CEP89	C19orf44	COQ3	CMIP	ADAM9	MR1	CYBB	C3AR1
CACNB1	KLF5	CLK2	DFFB	ATAD3A	RELB	CORO1B	POLD1	CEP95	LMLN	COQ3	PDSS2	ADAM9	PGM2	CYBB	DOK2
CACTIN	SART1	CLK2	METTL17	ATAD5	DCTN2	CORO1B	RALY	CEP97	RNF20	CP	KCNT2	ADAM9	SGSH	CYLD	ANKRD12
CACTIN	ZNF362	CLK3	PYCR2	ATE1	PIGK	CORO1B	RNASEH2A	CERS6	ISCA2	CPD	SULT1C4	ADAM9	SNX24	CYS1	KCNA4
CADPS2	ASTE1	CLN3	IDH3G	ATE1	PRRC1	COTL1	DEF6	CERT1	GOLGA4	CPED1	FCHO1	ADAM9	TRPS1	CYS1	TMEM14A
CADPS2	CTSO	CLN3	LSM10	ATE1	SLC25A24	CPD	ANKRD46	CERT1	TCAIM	CPLANE1	PPP4R1	ADAMTS10	EFEMP2	CYTIP	MXD1
CADPS2	GBP2	CLN3	PCBP4	ATF2	AHI1	CPED1	EHBP1	CETN2	COMMD3	CPNE3	COG6	ADAMTS10	KIFC2	CYYR1	ANKRD29
CALCOCO2	FAM114A2	CLN3	RNF26	ATF2	ATAD1	CPED1	MECOM	CFI	ABCD4	CPNE3	EPS15	ADAMTS10	LMBR1L	CYYR1	FRMD3
CALCOCO2	TRIM5	CLN3	SYNGR1	ATF2	C5orf24	CPED1	REEP3	CFI	CLIC2	CPNE3	FER	ADAMTS10	PDCD11	CYYR1	HSPA12B
CALCOCO2	UPRT	CLOCK	NINJ2	ATF2	FNDC3A	CPED1	TMEM47	CFL2	CASP4	CPNE3	MATN2	ADAMTS10	ZNF358	CYYR1	LRRC8C
CALCRL	C3orf70	CLPP	LRPAP1	ATF2	NPAT	CPED1	TTC21B	CGAS	MFAP1	CPNE3	TOGARAM1	ADAMTS13	C12orf76	DAP3	DNAJC7
CALHM2	CYP27A1	CLPX	MCUR1	ATF2	PPIP5K2	CPLANE1	H2BC11	CGGBP1	CAPZA2	CPNE3	TXNDC16	ADAMTS13	C15orf62	DBNDD2	RASL12
CAMK1D	FN1	CMTM2	S100P	ATF2	SEC24B	CPNE3	EPB41L5	CGGBP1	CHM	CPQ	SGCE	ADAMTS13	CCDC154	DCAF17	GEMIN2
CAMK1D	GALNT12	CMTM3	BGN	ATF2	STAG2	CPNE8	ERO1B	CGGBP1	CPNE3	CPSF7	CEP104	ADAMTS13	CDIP1	DCAF17	LIPT1
CAMLG	FAM200B	CMTM3	COL8A2	ATF2	XPO1	CPNE8	TMEM167A	CGGBP1	MAT2B	CPSF7	VRK3	ADAMTS13	COMMD3	DCAF17	TMEM260
CAMLG	TPRKB	CMTR1	PPP2R5D	ATF2	ZNF518A	CPSF7	PBX2	CGGBP1	PUM2	CPSF7	ZNF609	ADAMTS13	CYHR1	DCAF17	TUBGCP4
CAMSAP1	RNF214	CMTR1	ZNF584	ATF6	AAGAB	CPSF7	SLC43A3	CGGBP1	RBM48	CRABP2	ACE	ADAMTS13	CYTH2	DCAF17	ZNF564
CAMSAP2	ARHGAP5	CNDP2	MACROH2A1	ATF6	CIAO2B	CPSF7	STAT2	CGGBP1	SP1	CRABP2	C1QTNF6	ADAMTS13	DCBLD2	DCLK2	PLK2
CAMSAP2	EDEM3	CNEP1R1	NIP7	ATF6B	ATG13	CPSF7	SUSD6	CGGBP1	TXNDC16	CRABP2	CD83	ADAMTS13	FBLN5	DCP2	TBC1D12
CAMSAP2	KIAA1328	CNOT1	CSNK1G1	ATF6B	SF3A1	CPSF7	VPS52	CGGBP1	ZFY	CRABP2	CDON	ADAMTS13	GGA1	DCUN1D1	DMXL1
CAMSAP2	SMAD4	CNOT1	NUP98	ATF7IP2	ZNF790	CPTP	HMGA1	CHCHD5	ANAPC11	CRABP2	EPSTI1	ADAMTS13	IDUA	DDAH1	DPY19L1
CAMSAP2	ZNF782	CNOT1	SLC12A6	ATG12	FBXO33	CPTP	SSBP4	CHCHD5	COPS9	CRABP2	OXER1	ADAMTS13	L3MBTL1	DDX10	APH1B
CAMTA2	ATXN7L3	CNOT2	AP3M2	ATG12	RFK	CPTP	TWIST2	CHCHD5	DDT	CRABP2	QPRT	ADAMTS13	MEAK7	DDX10	DDX31
CAMTA2	TFB1M	CNOT2	INTS12	ATG13	AAR2	CR1	NLRC4	CHCHD5	MRPL54	CRABP2	SEMA3C	ADAMTS13	MPV17	DDX10	LARP1B
CAMTA2	TPCN1	CNOT3	H6PD	ATG13	ABHD4	CRAMP1	MIDEAS	CHCHD5	MRPS18A	CRABP2	TNFSF13B	ADAMTS13	NADSYN1	DDX10	SLC35F2
CAND1	GLCE	CNOT3	SOGA1	ATG13	CAPN5	CRB2	GATA5	CHCHD5	NDUFA7	CRABP2	TRERF1	ADAMTS13	RNF215	DDX10	TTLL4
CAND2	CACNB1	CNOT6	MCFD2	ATG13	CPSF7	CRB2	IGSF9	CHD2	RNF103	CREBL2	NEK7	ADAMTS13	STON1-GTF2A1L	DDX10	WDR89
CAP1	CNN3	CNOT6	OXCT1	ATG13	EDA	CREB3L2	XPO7	CHD6	TNRC6C	CREBZF	MFSD8	ADAMTS13	TMEM161A	DDX18	ARL13B
CAP2	TFDP1	CNST	SNTB1	ATG13	GOSR2	CREBL2	TMBIM4	CHD9	SUCO	CREM	SNAPC1	ADAMTS13	ZNF433	DDX18	METTL16
CAPN1	G6PD	CNTF	LAYN	ATG13	IP6K1	CREBL2	TMEM19	CHIC1	HECTD2	CRIM1	AGTPBP1	ADAMTS3	FAM171A1	DDX18	PAK2
CAPN1	LTBP4	CNTFR	EIF4EBP1	ATG13	PPP1R18	CREBZF	MARCHF6	CHIC1	KLHL28	CRIM1	CYLD	ADAMTS3	PLCL1	DDX21	NAMPT
CAPN10	LIN7B	CNTRL	MTRF1	ATG13	RAB35	CREM	NAMPT	CHKB	ATF6B	CRIM1	MYO6	ADAMTS3	ZXDB	DDX21	R3HDM4
CAPN15	DOHH	CNTRL	SMC6	ATG13	RNF185	CRIM1	CYP2U1	CHM	POC1B	CRIM1	TOPORS	ADAMTS9	BTG3	DDX31	RPF1
CAPN15	KRT19	CNTRL	ZNF138	ATG14	FAM120B	CRIP1	ARHGAP15	CHM	UPRT	CRIM1	ZBTB44	ADAMTS9	C3orf18	DDX31	SHQ1
CAPN15	POMC	CNTRL	ZNF615	ATG14	RPRD2	CRK	LRRC8D	CHMP2B	BMT2	CRIM1	ZNF224	ADAMTS9	DDX39A	DDX31	ZNF649
CAPN2	DRAM1	COA3	GUCY1A2	ATG14	RRAGB	CRK	PIK3CB	CHMP2B	WASL	CRISPLD1	VANGL2	ADAMTS9	DHX15	DDX41	ADPRS
CAPN2	SEPTIN6	COA3	MEIS2	ATG14	SPOP	CRK	RAB1A	CHMP5	RRP1B	CRMP1	CDK20	ADAMTS9	ERN1	DDX41	CCDC57
CAPN3	GABBR1	COA3	RORA	ATG2B	DPY19L3	CRLF3	MFSD14B	CHPF	BACE1	CRMP1	EFS	ADAMTS9	FAM210A	DDX41	SMARCB1
CAPN3	MSS51	COA3	TAMM41	ATG2B	TOR1AIP1	CRLF3	UNC50	CHST11	ERN1	CRMP1	MAST2	ADAMTS9	GEM	DDX49	DPM2
CAPN3	NXF1	COA3	ZNF43	ATG3	POLR3GL	CRNKL1	MINDY4	CHTF18	TFEB	CROCC	CDPF1	ADAMTS9	IL4R	DDX50	FAM135A
CAPN3	PAPLN	COA4	MRTO4	ATG4A	PARP2	CRNKL1	STARD3	CHTOP	CLDN15	CROT	IFT81	ADAMTS9	MPZL2	DDX50	NUDT21
CAPN3	RBM5	COA4	SNF8	ATG4A	PIK3R2	CROCC	SEMA3B	CHTOP	SUPT7L	CROT	NUDT12	ADAMTS9	OCEL1	DDX50	POLA1
CAPN3	SEC31B	COA6	ASIC1	ATG4C	CWC27	CROT	CAMK1	CHUK	ETF1	CROT	SLC25A40	ADAMTS9	PLSCR1	DDX50	RNF8
CAPN7	SP3	COASY	DDX56	ATG4C	HAT1	CROT	COL4A5	CIAPIN1	TIMM17A	CRTC2	AKAP8L	ADAMTS9	SLC4A7	DDX56	TRMT1
CAPZA1	ASAH1	COASY	EML3	ATG4C	METTL18	CRTC2	ALS2CL	CIC	BTAF1	CRTC2	CD44	ADAMTS9	TNFRSF10B	DDX56	ZNF202
CAPZA1	ATL3	COASY	GSK3A	ATG9A	PRICKLE3	CRTC2	STRADA	CIC	SYDE1	CRTC2	CEP164	ADAMTS9	UGCG	DDX6	CPNE3
CAPZA1	C5orf15	COASY	REPIN1	ATG9A	RADIL	CRYZL1	SERPINI1	CIDEA	MAOA	CRTC2	EYA3	ADAMTS9	VMAC	DDX60	CTSO
CAPZA1	SNX9	COASY	TECR	ATG9A	SCRIB	CRYZL1	ZSCAN26	CIDEA	PRXL2A	CRTC2	FCHSD1	ADAMTS9	ZNF267	DDX60	IFI35
CAPZA2	CMTR2	COASY	TESK1	ATG9A	TMEM94	CSDC2	CRB2	CILP2	COL11A1	CRTC2	RAD9A	ADAP2	DOK2	DDX60	IFI44L
CAPZA2	ZBED5	COBLL1	PAPOLA	ATL1	NAP1L3	CSDC2	PCSK4	CILP2	ZBP1	CRTC3	CHD2	ADAP2	NID2	DDX60	IFIH1
CARD10	USHBP1	COBLL1	TUT4	ATL2	DHRS1	CSDC2	PLLP	CIR1	EAPP	CRTC3	GTPBP1	ADAP2	SLC9A9	DDX60	IFIT1
CARD19	KCNQ1	COBLL1	ZEB1	ATL3	BMPR1A	CSDC2	TMEM151A	CIR1	TUBG1	CSDC2	SLC25A4	ADAR	ATXN2	DDX60	PLCB4
CARD19	LIMK1	COG1	AJUBA	ATL3	CAAP1	CSE1L	POGLUT3	CKB	ALDH18A1	CSDC2	SLMAP	ADAR	PRPF8	DDX60	PSMB9
CARD19	PRMT1	COG1	PIP4K2C	ATL3	FAM177A1	CSGALNACT2	RAP2C	CKM	MB	CSE1L	ASCC3	ADAR	PRRC2A	DDX60	TRIM22
CARD19	YIF1A	COG2	ZBTB5	ATL3	KLHL7	CSNK1A1	UAP1	CKM	MYL2	CSE1L	INTS2	ADAR	SUPT20H	DEF6	HCST
CARNMT1	LMBRD2	COG3	TRIT1	ATL3	NTM	CSNK1G3	LYSMD3	CLASP1	GNL3	CSE1L	LARS1	ADAT2	CYP19A1	DEF6	LIMD2
CASK	CAPRIN2	COG4	METTL21A	ATL3	RP2	CSNK1G3	MAP4K5	CLASP2	RECK	CSE1L	RNGTT	ADAT2	FKTN	DEK	FOXP1
CASK	INPP5F	COG4	NUDCD3	ATM	ACOT4	CSNK1G3	OSBPL8	CLASRP	WDR90	CSE1L	TUBGCP4	ADAT2	GLMN	DEK	IFIT5
CASP10	FKBP9	COG4	NUP93	ATM	CYB5R4	CSNK1G3	TRIM2	CLASRP	XAB2	CSF1R	BTK	ADAT2	LRIG2	DEK	RASSF8
CASP10	PLPP5	COG4	SHMT1	ATM	DCAF17	CSNK2A1	ARPC1B	CLCC1	SCFD1	CSF1R	CD14	ADAT2	TENT2	DEK	TMEM123
CASP10	SF3B2	COG5	SOX12	ATM	DMXL2	CSNK2A1	CHCHD3	CLDN12	TCP11L1	CSF1R	CYBB	ADCK2	CUEDC2	DEK	TMEM248
CASP10	SRI	COG6	MSANTD4	ATM	FAM117B	CSTF2	ODF2	CLDND1	ZNF615	CSF1R	FRMD4B	ADCK2	MAP2K2	DELE1	ANKZF1
CASP2	GM2A	COG6	TAF2	ATM	GALNT7	CTC1	RABL2B	CLEC2D	ACAD11	CSF1R	FUCA1	ADCK2	PGLS	DENND10	AMZ2
CASP8AP2	ESCO1	COG7	MAML1	ATM	METTL4	CTIF	GPATCH11	CLEC2D	PDE7A	CSF1R	IQGAP2	ADCK2	PPIG	DENND10	CCND1
CASP8AP2	ZNF138	COIL	C5orf22	ATM	NPRL2	CTIF	PPP1R9B	CLIC5	CD79B	CSF1R	MKNK1	ADCK2	PSMC6	DENND10	FBXL17
CASP8AP2	ZNF280D	COIL	DNAJC25	ATM	PPP2R1A	CTPS2	NBPF1	CLINT1	MAP4K4	CSF1R	MS4A6A	ADCK2	RLIM	DENND10	PPCS
CASP8AP2	ZNF615	COL16A1	LPAR2	ATM	RNF187	CTPS2	PGP	CLIP1	DNAJC3	CSF1R	SLC37A2	ADCK2	STK16	DENND11	TRRAP
CAVIN2	ECM2	COL4A5	STK32A	ATM	SETDB2	CTSO	ANKRD29	CLIP1	PHLPP2	CSNK1G1	PIGF	ADCK5	CDC34	DENND11	ZNF25
CBFA2T2	POLR1A	COL5A1	ADGRD1	ATM	TMEM120A	CTSO	HSD17B4	CLIP1	PPARA	CSNK1G1	SCAI	ADCK5	FASTK	DENND1C	DOCK10
CBL	RREB1	COLQ	DLEC1	ATM	USP9Y	CTSO	PLEKHG1	CLIP1	SLC15A4	CSPP1	C2CD3	ADCK5	FIG4	DENND1C	GBP5
CBL	TK2	COMMD4	MRPS26	ATM	ZNF248	CTSO	POLD3	CLK2	METTL17	CSTF2	SNRPD1	ADCK5	PHKA2	DENND1C	MAP4K1
CBL	TRRAP	COMMD4	RHOG	ATM	ZNF737	CTSO	TGS1	CLMP	ACO1	CSTF3	SSR3	ADCK5	PIDD1	DENND1C	RASAL3
CBLL1	SERTAD2	COMT	HS1BP3	ATP10D	DCP2	CTSS	CD163	CLMP	MME	CTBP1	BCS1L	ADCY4	ALS2CL	DENND2B	CAPN5
CBR4	ASF1A	COMT	MAP2K7	ATP10D	SENP1	CTTN	PLPP5	CLMP	SCCPDH	CTBP1	SH2B1	ADCY4	MMRN2	DENND2B	GARNL3
CBR4	CASD1	COMT	MED15	ATP10D	UHRF2	CTU2	PCBP4	CLMP	SPON1	CTCF	MFAP1	ADCY4	NOTCH4	DENND4A	NLK
CBWD2	HECTD3	COMT	NPEPL1	ATP11B	AKAP11	CTXN1	ALG6	CLMP	TMEM167A	CTCF	VEZF1	ADCY4	ROR1	DENND4A	SLC30A7
CBWD2	RAB5C	COMT	RRP1	ATP11B	RASA1	CTXN1	C1QL1	CLOCK	FAM120A	CTSO	CD4	ADCY6	MYOM1	DENR	ADAT2
CBWD2	TNFRSF1A	COP1	DERA	ATP11B	SESN3	CTXN1	MTX2	CLOCK	MTFR1	CTSS	PIK3AP1	ADCY9	CLIP2	DENR	PACRGL
CBX1	C9orf78	COP1	GTF2B	ATP11B	ZDHHC2	CTXN1	RNF14	CLPP	CLEC4D	CTTNBP2NL	PGM2L1	ADCY9	GET1	DENR	SEC22A
CBX1	NR2F2	COP1	MAPKAPK5	ATP11C	DCP2	CUL1	SLC4A1AP	CLPP	NTMT1	CTTNBP2NL	RAPGEF5	ADCY9	JADE2	DENR	STAMBPL1
CBX1	UFSP2	COPB1	CLTC	ATP11C	IFI44L	CUL3	FASTKD2	CLPP	SLC38A9	CUL4A	ZNF432	ADCY9	SOGA1	DEPTOR	MEIS1
CBX1	VPS72	COPB1	EPS8	ATP11C	RASA2	CUL3	LNPK	CLPP	TRAPPC6B	CUL4B	ATP5MF	ADD3	APH1B	DGAT1	THG1L
CBX3	AIMP1	COPB1	MED14	ATP11C	RBMS3	CUL3	OSBPL9	CLPP	ZFC3H1	CUL4B	RCOR3	ADD3	DDX60	DGCR2	MED25
CBX3	MRPL17	COPB1	TCEAL9	ATP11C	SOCS4	CUL3	RAD17	CLPP	ZMYM2	CWC15	ACAP2	ADD3	FBN1	DGCR2	PCIF1
CBX5	AGO1	COPB2	ASB7	ATP13A1	ACD	CUL3	TAF6	CLPP	ZNF511	CWC15	AGAP6	ADD3	MINDY2	DGCR6L	AKR7A2
CBX5	GATAD2B	COPB2	BBS9	ATP13A1	APPL2	CUL3	TNFAIP8	CLPP	ZNF552	CWC15	AKAP11	ADD3	SSBP2	DGCR6L	ALKBH7
CBX5	TAF8	COPB2	CLMP	ATP13A1	DLG4	CUL4A	PLCL1	CLPP	ZNF720	CWC15	ANKRD12	ADD3	TBCEL	DGCR6L	TADA3
CC2D1A	RAB11FIP3	COPB2	CLUAP1	ATP13A1	DVL2	CUL7	MMS19	CLPTM1L	NACC1	CWC15	ANKRD17	ADD3	TMEM176A	DGCR6L	TXNRD2
CC2D2A	ELAPOR2	COPB2	CPSF2	ATP13A1	MED22	CWC15	FAIM	CLSTN1	EVC	CWC15	AP1G1	ADD3	TMOD2	DGKH	PDE10A
CC2D2A	FRMD3	COPB2	ENOPH1	ATP13A1	MYBBP1A	CWC15	MRPL39	CLSTN1	RUNX1T1	CWC15	ARFGEF2	ADGRA2	CAPN5	DGKQ	TMEM223
CC2D2A	GUCY1A1	COPB2	FIZ1	ATP13A1	RABAC1	CWF19L2	DNTTIP2	CLUH	CDK16	CWC15	ARID4B	ADGRA2	CC2D2A	DGUOK	RBIS
CC2D2A	SP110	COPB2	INTS7	ATP13A1	SETD1A	CXADR	GCNT1	CLUH	ESRRA	CWC15	ASH1L	ADGRA2	CCDC115	DHX15	SRP72
CC2D2A	TBCK	COPB2	KIT	ATP13A1	UNK	CXADR	LSAMP	CLUH	FPGS	CWC15	BIRC6	ADGRA2	FSCN1	DHX30	NAT10
CCAR1	GOLGA4	COPB2	RNGTT	ATP13A3	ACOT9	CXADR	NTNG1	CLUH	LONP1	CWC15	CDK13	ADGRA2	GLIS2	DHX38	CCAR2
CCAR1	ZNF117	COPB2	SGCD	ATP13A3	CERT1	CXADR	SERTM1	CLUH	POR	CWC15	CLCC1	ADGRA2	JAM2	DHX38	EDC4
CCAR2	ANKRD52	COPE	EFEMP2	ATP1B3	FUCA1	CXADR	SLC16A1	CMSS1	NDUFAF2	CWC15	CNOT6L	ADGRA2	KIAA1671	DHX38	FBRS
CCAR2	DDX41	COPE	IRAK1	ATP2A1	TRNAU1AP	CXADR	ST3GAL5	CMTR1	DVL2	CWC15	CRCP	ADGRA2	OLFML1	DHX38	GAS8
CCAR2	ZNF316	COPE	TFEB	ATP2B1	FAS	CXCR1	CXCR2	CMTR2	CNEP1R1	CWC15	DCAF16	ADGRA2	PLK2	DHX38	RAD54L2
CCDC102A	MAPK8IP1	COPS2	MRPL1	ATP2B1	FOXRED1	CXCR1	MCEMP1	CMTR2	GTF2E1	CWC15	DHX36	ADGRA2	ROBO1	DHX9	MSH6
CCDC106	B4GALT2	COPS3	OPRL1	ATP2B1	FRMD4B	CXCR1	PROK2	CMTR2	INIP	CWC15	DYRK1A	ADGRA2	RSPO3	DIMT1	ADSS2
CCDC106	FUZ	COPS3	SAAL1	ATP2B1	HAAO	CXCR2	TNFRSF10C	CMTR2	JRKL	CWC15	EDEM1	ADGRA2	SCN4B	DISP1	CMYA5
CCDC106	GAMT	COPS4	INMT	ATP2B1	PRKCI	CXXC1	IFFO1	CMTR2	USO1	CWC15	EIF4G3	ADGRA2	SERPINI1	DISP1	SUCO
CCDC106	PSKH1	COPS5	ATG3	ATP2B1	RASSF8	CXXC1	RAD9A	CNKSR3	CCDC106	CWC15	ELK4	ADGRA2	SMAD1	DKC1	NOP2
CCDC115	CYTL1	COPS8	ISCA1	ATP2B1	SUCO	CXXC1	TUBGCP2	CNNM3	FAM111A	CWC15	FAM193A	ADGRA2	UBA7	DKC1	NUFIP1
CCDC124	AP3D1	COPS8	KCTD10	ATP2C1	GLS	CXXC1	ZNF276	CNOT1	ANAPC1	CWC15	GPATCH8	ADGRA2	ZNF423	DKC1	PBDC1
CCDC127	COG7	COPS8	POGLUT2	ATP2C1	RAB3GAP1	CYB5D1	RYK	CNOT1	CLIP1	CWC15	IBTK	ADGRA2	ZNF618	DKC1	PES1
CCDC127	ZDHHC7	COPS9	YY1AP1	ATP5F1D	DPM3	CYB5D1	SLC25A16	CNOT1	OXSR1	CWC15	INO80	ADGRD1	ARNT2	DLAT	CA5B
CCDC130	BICRA	COQ3	CAD	ATP5F1D	HDAC8	CYB5R4	TLR8	CNOT1	SMC3	CWC15	KANSL1	ADGRD1	FBXL2	DLAT	LETM1
CCDC14	ZMAT1	COQ3	IFTAP	ATP5F1D	LRP3	CYBA	DNPH1	CNPY2	SAC3D1	CWC15	KAT6A	ADGRD1	GSDME	DLAT	STK39
CCDC14	ZMYM6	COQ3	MAIP1	ATP5F1D	PEMT	CYBB	DNAJC30	CNPY2	SMUG1	CWC15	KIAA1109	ADGRD1	INTS12	DLD	BPNT2
CCDC149	NOP56	COQ4	CD6	ATP5F1D	TSR3	CYHR1	ME2	CNPY3	EMP3	CWC15	KLC1	ADGRD1	PATJ	DLD	MRPL15
CCDC149	ZNF79	COQ8B	BAP1	ATP5F1E	RPL21	CYLD	ANTXR1	CNST	ADO	CWC15	KMT2D	ADGRD1	ST3GAL5	DLD	MRPS16
CCDC171	ZNF485	COQ8B	CCDC86	ATP5MC1	DBNDD2	CYLD	EML4	CNTF	CFAP91	CWC15	LRCH1	ADGRD1	TMPRSS3	DLD	RTN4RL1
CCDC171	ZNF549	COQ8B	CNP	ATP5MC2	NDUFB4	CYLD	PDE7B	CNTLN	DENND4C	CWC15	MAPK1	ADGRE5	SEPTIN9	DLD	UQCRFS1
CCDC180	ZNF81	COQ8B	RMND5B	ATP5MC3	CLPTM1	CYLD	PTPRK	CNTLN	RESF1	CWC15	MKLN1	ADGRL2	COMMD8	DMPK	MYOM1
CCDC180	ZSCAN20	CORO1A	ATP6V0B	ATP5MC3	MRPL10	CYLD	TFG	CNTN4	ROR1	CWC15	N4BP2L2	ADGRL2	COPE	DMTF1	CLEC2D
CCDC183	ATG7	CORO1B	ABHD8	ATP5MC3	PGAP2	CYS1	QPRT	CNTRL	EYA3	CWC15	NAA25	ADGRL2	FBXO46	DMTF1	LIG1
CCDC186	ZNF248	CORO1B	HMGA1	ATP5MC3	RTL8A	CYTIP	CLEC7A	COA4	HM13	CWC15	NIPBL	ADGRL2	RBX1	DMTF1	PAN2
CCDC186	ZNF354C	CORO1B	PTRH2	ATP5MC3	SLC35A4	CYTIP	PRKCB	COA5	TMEM126B	CWC15	NR2C2	ADGRL2	SEC13	DMTF1	PCMTD2
CCDC25	FYTTD1	CORO1B	SLC4A2	ATP5MC3	USB1	DAB2	FAM98A	COASY	ABCF3	CWC15	NUP205	ADGRL2	SIRT6	DMTF1	TIA1
CCDC25	MIEF2	CORO1B	XAB2	ATP5PB	MMADHC	DAB2	RDH11	COASY	IMP4	CWC15	OTUD4	ADGRL2	SOS1	DMTF1	UBN2
CCDC25	MOCS2	COX15	AIFM1	ATP5PB	TIMM9	DAP3	PSMG2	COBLL1	TRIM6	CWC15	PCGF5	ADGRL2	ZDHHC1	DMTF1	ZDHHC21
CCDC28A	ITGB1BP1	COX15	BTN3A1	ATP6AP2	GARS1	DBNDD2	DEFB132	COG1	PRKD2	CWC15	PRKD3	ADGRL3	AADAT	DMTF1	ZNF662
CCDC28A	ZNF329	COX15	ELOA	ATP6AP2	ISCA1	DCAF1	SAV1	COG1	ZNF839	CWC15	PRKDC	ADGRL3	CDIN1	DMXL1	MYO5A
CCDC47	BTBD1	COX15	ZNF202	ATP6AP2	MRPS18A	DCAF1	TBRG1	COG8	HACD3	CWC15	RB1	ADGRL3	EMX2	DNAJA2	ISCA1
CCDC47	HNRNPH3	COX19	ZSCAN25	ATP6AP2	RCN1	DCAF12	CD44	COL14A1	CCDC102A	CWC15	RBM26	ADGRL3	FAM20B	DNAJA2	PRKRA
CCDC50	PSMB9	CP	PHGDH	ATP6AP2	TFG	DCAF12	DIAPH1	COL14A1	JAM3	CWC15	REV1	ADGRL3	FARP1	DNAJC21	CBLL1
CCDC50	TMEM167A	CPEB4	CDIP1	ATP6AP2	TMEM50A	DCAF12	DOCK2	COL14A1	SOBP	CWC15	RUFY3	ADGRL3	HABP4	DNAJC30	ACAA2
CCDC88A	TLR1	CPEB4	SLC25A46	ATP6AP2	YTHDF2	DCAF12	GNPDA1	COL15A1	ERLEC1	CWC15	SETD2	ADGRL3	NDRG3	DNAJC9	ATAT1
CCDC88B	AURKB	CPLANE1	ITGA4	ATP6V0A2	MEMO1	DCAF12	RNASE6	COL16A1	ADAM33	CWC15	SETX	ADGRL3	PCNX4	DNAJC9	FASTKD1
CCDC88B	FKBP11	CPLANE1	MBOAT2	ATP6V0A2	PRKCE	DCAF12	ZKSCAN4	COL16A1	ANXA4	CWC15	SMAD4	ADGRL3	RABGAP1	DNAJC9	MSH2
CCDC88B	LIMD2	CPLANE1	PCDHB14	ATP6V0B	AAR2	DCAF13	RRN3	COL16A1	CD276	CWC15	SPG11	ADGRL3	RNF180	DNAJC9	POLE4
CCDC93	NAXE	CPNE3	FAN1	ATP6V0B	SLC35B2	DCAF15	CNTFR	COL16A1	OLFML3	CWC15	SPTLC1	ADGRL3	SCMH1	DNALI1	BBS2
CCDC93	SNX27	CPNE3	RNF139	ATP6V0D1	RNF103	DCAF15	PANK4	COL21A1	AADAT	CWC15	STAG1	ADGRL3	SLC25A4	DNPH1	PHGDH
CCDC97	CCDC50	CPSF6	PTK2	ATP6V0E2	DOK1	DCAKD	ACAD9	COL4A5	MYLK	CWC15	TAF1	ADGRL3	SLC41A3	DNTTIP2	TAB1
CCDC97	KAT8	CPSF7	CMIP	ATP6V1A	SCARB2	DCAKD	NUDCD3	COL4A5	MYOM1	CWC15	TASOR2	ADGRL3	SMIM10	DOCK11	ATP9A
CCDC97	POMGNT2	CPTP	C1orf159	ATP6V1C1	MIEF2	DCP2	PHTF2	COL5A3	PHF21A	CWC15	TATDN2	ADGRL3	ZFP28	DOCK4	CCDC149
CCDC97	UBQLN4	CPTP	CHPF	ATP6V1D	GRPEL1	DCP2	RAI14	COL8A2	C1QTNF2	CWC15	THOC2	ADGRL4	BCL10	DOCK6	JAG1
CCDC97	VPS18	CPTP	GPSM1	ATP6V1D	TIMM17A	DCP2	RBPJ	COL8A2	CDH11	CWC15	TMEM131	ADGRL4	CDYL	DOCK7	SLC39A6
CCM2L	SIN3B	CPTP	MPG	ATP6V1G1	C4orf3	DCTD	STAT3	COL8A2	ITGBL1	CWC15	TNPO3	ADGRL4	LEMD3	DOCK9	RESF1
CCNB2	CDCA5	CPTP	RAVER1	ATP7B	AJUBA	DCTN6	ORC5	COL9A3	PLLP	CWC15	TRAPPC11	ADGRL4	ZSCAN18	DOK2	ADAP2
CCNB2	KIF2C	CPVL	MS4A6A	ATPAF1	ISCA1	DCTPP1	ADPRS	COMMD3	WASHC3	CWC15	TRIM44	ADIPOQ	ARNTL2	DOK3	CFP
CCNL2	CLK2	CPVL	PLEK	ATPAF1	RFLNA	DCTPP1	PSENEN	COMMD8	NRM	CWC15	UPF2	ADIPOQ	CIDEC	DOK3	MNDA
CCNL2	SHANK3	CRAMP1	ANKS6	ATPAF1	WNT4	DCUN1D1	ARL5B	COMMD8	WHAMM	CWC15	USP34	ADIPOQ	GPD1	DOK3	RASGRP4
CCNT1	ELMOD2	CRAMP1	LRSAM1	ATRN	INSR	DCUN1D1	EIF1AX	COPB1	AP2B1	CWC15	VPS54	ADIPOQ	PLIN1	DOK4	ADCY9
CCNT1	PPFIBP1	CREB1	RBMS3	ATRN	MAPK1	DCUN1D1	SCML1	COPB1	WIPF2	CWC15	XIAP	ADNP	C17orf75	DOK4	CALHM2
CCNT1	VPS8	CREB3L2	G3BP1	ATRN	NFXL1	DCUN1D1	TMEM267	COPS2	SAMD8	CWC15	ZNF532	ADNP	HERPUD2	DOK4	NAT14
CCNT2	ANKRD12	CREB3L2	KDM4C	ATRNL1	GRINA	DCUN1D2	SLC25A12	COPS3	NDUFAF4	CWC15	ZZEF1	ADNP	SACM1L	DOK4	NTHL1
CCNT2	SCML1	CREB3L2	NOLC1	ATRNL1	NRK	DDA1	NDUFB2	COPS5	PSMD9	CXCR1	GET1	ADNP	SUCO	DOK4	PRXL2B
CCNT2	SMC5	CREB3L2	PATL1	ATRX	ABCD2	DDB1	ANGEL1	COPS7B	C12orf76	CXCR1	MCEMP1	ADO	BRAP	DOLPP1	DBR1
CCPG1	UTRN	CREB3L2	PXMP2	ATRX	ALG6	DDT	MTMR3	COPS7B	MRNIP	CXXC1	ATP13A1	ADO	CUL3	DOP1A	CENPC
CCR1	MSR1	CREB3L2	RIOX2	ATRX	ARID4A	DDT	PXN	COPS9	NDUFA11	CXXC1	CDC25B	ADO	DCAF13	DOP1A	ZNF518A
CCR1	NPL	CREB3L2	SNX30	ATRX	BMT2	DDX1	DHRS7	COQ10B	PLEKHA3	CXXC1	GAK	ADO	DDX1	DPH5	RMND1
CCS	PTCH2	CREBBP	FAM193A	ATRX	C14orf28	DDX1	ETNK2	COQ8A	FBXW4	CXXC1	RBM10	ADO	UAP1	DPM2	DMAC2
CCSER1	ZNF676	CREBZF	PRPF3	ATRX	CGGBP1	DDX1	MED6	COQ8A	MRPL10	CXXC1	STARD3	ADPRM	NSMCE2	DPY19L4	DCK
CCSER1	ZNF852	CRIPT	ELOC	ATRX	CLOCK	DDX1	NKIRAS1	CORO1A	LAT2	CYB5RL	ADAM22	ADPRS	TMEM222	DPY19L4	MZT1
CCSER2	KIAA0232	CRIPT	MDC1	ATRX	CPEB4	DDX1	NUP42	CORO1A	MYO1G	CYB5RL	METTL25	ADRM1	CTU2	DSC3	FLRT3
CCSER2	LIN7C	CRIPT	STARD3NL	ATRX	CREBRF	DDX18	AMD1	CORO1B	AP4M1	CYBB	TRPS1	ADRM1	MPV17L2	DST	SNF8
CCSER2	SOS2	CRKL	CHST15	ATRX	DCUN1D1	DDX18	FRG1	CORO1B	NUFIP2	CYP19A1	CAMSAP1	ADRM1	NDUFB9	DTD2	ABCD3
CCSER2	UBE2V2	CRKL	THADA	ATRX	GRWD1	DDX18	NOL11	CORO1B	RBCK1	CYP19A1	KCND3	ADSS2	ANAPC1	DTD2	ZFAND6
CCT2	C10orf88	CRNKL1	CNOT6L	ATRX	MIER3	DDX20	USP7	COX16	GTF2A2	CYP20A1	NUP37	ADSS2	BLMH	DUS2	ACP2
CCT2	RRAGC	CRNKL1	NAA30	ATRX	MRPL14	DDX21	SFPQ	COX16	NSMCE1	CYP2R1	ZNF75D	ADSS2	ENOPH1	DVL3	GATAD2B
CCT5	PRKCH	CROCC	GLB1L	ATRX	NFIA	DDX23	PPM1G	COX16	TMEM258	CYTIP	MYO1G	ADSS2	FRG1	DYNC1I2	TTF1
CCT8	CCT6A	CROCC	KCTD13	ATRX	PRELID1	DDX23	QRICH1	COX18	USP49	CYTIP	SAMSN1	ADSS2	MAP3K13	DYNC1LI2	MED1
CCT8	RCHY1	CROT	ARMCX5	ATRX	REEP3	DDX23	STIP1	CPEB4	MRPL11	CYYR1	CADPS2	ADSS2	PLXND1	DYNC1LI2	RRM2B
CD14	TYROBP	CROT	C9orf85	ATRX	SEPSECS	DDX23	STX18	CPM	TGFB2	CYYR1	CEP112	ADSS2	RNF4	DYRK2	P4HA1
CD163	AIF1	CROT	CMAS	ATRX	SLC25A40	DDX23	ZNF622	CPNE3	APOOL	CYYR1	CHN1	ADSS2	SREK1	DYRK2	POGLUT2
CD163	FCGR2A	CRTC2	IP6K1	ATRX	SNX13	DDX27	ATP1B3	CPNE3	SMARCE1	CYYR1	TMCC3	ADSS2	TBC1D15	DYRK2	RBPJ
CD163	LYVE1	CRTC2	UBA7	ATRX	SREK1IP1	DDX27	PYGL	CPNE3	VPS4B	DAP3	COPS3	ADSS2	TUSC3	DYRK2	RNASEL
CD163	MS4A4A	CRTC3	SLC41A1	ATRX	VCPIP1	DDX41	CCAR2	CPOX	SDCCAG8	DAP3	WDR3	ADSS2	ZKSCAN5	DYRK2	TAB2
CD163	VSIG4	CRYZL1	DHX32	ATXN1L	CCDC149	DDX41	TBC1D22A	CPSF6	USP45	DAXX	RNF8	AEBP2	ACTR6	DYRK2	ZNF627
CD276	CRABP2	CSGALNACT2	WIPF1	ATXN1L	GLG1	DDX41	VPS16	CPSF7	HP1BP3	DBF4	BAZ1A	AEBP2	DIAPH2	DZIP1	CCP110
CD276	DNM1	CSNK1A1	SEH1L	ATXN1L	GMEB1	DDX46	BMS1	CPT2	NXN	DBNDD2	MME	AEBP2	ELK4	DZIP1	SETBP1
CD276	ITGA5	CSNK1A1	SLC33A1	ATXN1L	TGFBRAP1	DDX49	KIT	CRABP2	ACE	DBR1	DNAJC9	AEBP2	ETNK1	EBF3	HID1
CD276	SCARA3	CSNK1G1	CXorf38	ATXN1L	WBP11	DDX49	MRPL55	CRABP2	C1QTNF6	DBR1	EIF5	AEBP2	HNRNPH3	EBNA1BP2	BRMS1
CD2AP	AGTPBP1	CSNK1G1	NCBP3	ATXN2L	NPR2	DDX50	SLC35A1	CRABP2	CD83	DCAF17	RAD1	AEBP2	LATS1	EBNA1BP2	ERCC1
CD2AP	CEP57	CSNK1G1	SORL1	ATXN2L	UPF1	DDX50	SNW1	CRABP2	CDON	DCAF17	TADA1	AEBP2	LYSMD3	EBNA1BP2	SNRPB2
CD2AP	MAP4K5	CSNK1G1	ZNF473	ATXN3	DCUN1D5	DDX50	SUPT16H	CRABP2	CLEC11A	DCAF5	ACOT9	AEBP2	PTAR1	EBNA1BP2	ZNRD2
CD2AP	METTL14	CSNK2A1	CDC42EP3	ATXN3	KATNAL2	DDX50	ZNF415	CRABP2	COL5A1	DCAF5	ZNF671	AEBP2	RASA2	ECHDC1	MCCC1
CD2BP2	CNPY3	CSNK2A1	COX15	ATXN3	MTRF1	DDX56	C7orf26	CRABP2	DHRS1	DCAF7	FEM1B	AEBP2	RBM27	ECI1	PXMP2
CD2BP2	EMP3	CSNK2A1	CROT	ATXN3	PGGT1B	DDX56	DHX30	CRABP2	EPSTI1	DCSTAMP	LPXN	AEBP2	RRM2B	ECM2	ARHGAP21
CD300LB	LPXN	CSNK2A1	FAM210A	ATXN3	RAB23	DDX56	PUS1	CRABP2	FSCN1	DCTN6	PEX13	AEBP2	SGMS1	ECM2	MXRA5
CD300LB	SIGLEC7	CSNK2A1	MAPK8	ATXN3	ZNF37A	DDX56	VPS18	CRABP2	LOXL1	DCTPP1	ADPRS	AEBP2	TM9SF3	ECM2	SSPN
CD300LB	SIGLEC9	CSNK2A1	MLH1	ATXN7	PDZD8	DDX58	EMC2	CRABP2	MXRA5	DCUN1D1	ELMOD2	AEBP2	TMEM123	EDIL3	PALLD
CD3E	CD2	CSNK2A1	ZNF391	ATXN7	SON	DDX59	GFM2	CRABP2	QPRT	DCUN1D1	MPP5	AEBP2	TMEM30A	EDNRA	AZI2
CD3E	CD3D	CSPP1	FIGNL1	ATXN7L1	EFEMP2	DEF8	PLCD1	CRABP2	SEMA4A	DCUN1D1	NEK7	AEBP2	TMOD3	EDNRA	DPYSL3
CD3E	FCMR	CSTF3	C10orf88	ATXN7L1	HCFC1R1	DEF8	SH2B1	CRABP2	SPON2	DCUN1D1	SEC62	AFAP1	CCDC85C	EEA1	C18orf25
CD3E	ITGAL	CSTF3	FKBP14	ATXN7L2	CHTF18	DENND11	TSC1	CRABP2	TCEA3	DCUN1D1	UBXN2A	AFAP1	CDC26	EEA1	CDK8
CD3E	RUNX3	CTCF	NDUFB2	ATXN7L2	WWP2	DENND4A	CCDC86	CREB1	KTN1	DCXR	GUCD1	AFAP1	CRIPT	EEA1	YAP1
CD4	CSF1R	CTCF	SLC24A1	ATXN7L2	ZFYVE27	DENND4A	PALB2	CREB1	TARDBP	DCXR	TEX261	AFAP1	EPC2	EEF2KMT	IFRD2
CD44	F13A1	CTNNBL1	EIF4E2	ATXN7L2	ZNF500	DENND5A	ABLIM3	CREBL2	TBC1D12	DDI2	USP9X	AFAP1	FGD6	EEF2KMT	MPDU1
CD44	MR1	CTNND1	KLF13	ATXN7L3	HYOU1	DENND5A	KCTD7	CREBRF	TDP2	DDX10	DDX31	AFAP1	IFT46	EEF2KMT	NCLN
CD44	PCYT2	CTNND1	POFUT1	ATXN7L3	ITGA5	DENND5A	KIAA1671	CREBRF	USP48	DDX10	NKRF	AFAP1	KMT5B	EEF2KMT	SLC35B4
CD47	ADGRG6	CTPS2	WARS2	ATXN7L3	PISD	DENND5A	MYO1E	CRK	H2BC18	DDX10	UTP18	AFAP1	RBM18	EEF2KMT	TMEM208
CD47	HACD4	CTR9	RMI1	ATXN7L3	PRCC	DENND5A	TNFRSF10A	CRMP1	ARHGEF10	DDX18	ARFGAP3	AFAP1	RNF34	EEF2KMT	WDR61
CD47	WIPF1	CTSO	RAB6A	ATXN7L3	SFXN3	DENND5A	UBAP1	CRMP1	EFS	DDX19A	DNAJC3	AFAP1	SOCS5	EFNA4	RNASEH2C
CD48	AOAH	CTSO	ZMPSTE24	ATXN7L3	SLC5A6	DENND6A	ATG14	CRMP1	MAST2	DDX19A	REX1BD	AFAP1	SSX2IP	EFNA4	SLC29A3
CD48	APOBEC3G	CUL1	KPNB1	ATXN7L3	SMARCD1	DENND6B	CDK20	CRMP1	SEMA3D	DDX20	C1orf109	AFAP1	SUGP1	EFNA4	TMEM258
CD53	ETV5	CUL3	AGGF1	ATXN7L3	TRIM26	DENND6B	CUL7	CRMP1	TSPOAP1	DDX20	TMBIM4	AFAP1	TAF12	EGFL8	PPT2
CD53	MAFB	CUL3	C2CD5	ATXN7L3	WDR5	DENND6B	KLHL17	CROCC	ZFP90	DDX21	LARP1B	AFAP1	TFCP2	EGFL8	RAPGEF3
CD6	CD5	CUL3	EML4	ATXN7L3B	C2orf42	DENND6B	LPAR2	CRTC2	OTUD5	DDX21	NAMPT	AFAP1	VRK3	EGFL8	RASSF1
CD83	GALM	CUL3	ENAH	ATXN7L3B	CASP2	DENND6B	OSBPL7	CSDC2	CCNB1IP1	DDX21	TOP1	AFAP1	ZNF830	EGLN1	IRF2
CD84	CD28	CUL4A	MTMR9	ATXN7L3B	DERL1	DENR	NCBP2	CSDC2	HR	DDX23	MAPKBP1	AFDN	ARHGEF7	EHBP1	TLR3
CD84	DOCK2	CUL4B	MBLAC2	ATXN7L3B	ERN1	DEPDC5	MEAK7	CSE1L	ASCC3	DDX31	ZC3H18	AFDN	BAIAP2L1	EHHADH	PIGS
CD84	SAMHD1	CUL4B	RFC1	ATXN7L3B	JPT2	DESI2	AP3M1	CSE1L	ATXN10	DDX3Y	RPS4Y1	AFDN	LNX2	EHMT1	SMG5
CD84	TLR1	CUL7	ABCF3	ATXN7L3B	RFWD3	DESI2	SYNJ1	CSE1L	INTS7	DDX46	DYNC2I1	AFDN	USP25	EIF2AK2	CLASP2
CD84	TNFSF8	CUL7	EXOC7	ATXN7L3B	STT3A	DESI2	VPS35	CSE1L	LARS1	DDX46	SFMBT1	AFF1	CDK19	EIF2AK2	MAN1A2
CD86	BTK	CUL9	DENND3	ATXN7L3B	TIMM10B	DGAT1	ACOT4	CSE1L	POLA1	DDX46	WNT2B	AFF1	CEP350	EIF2B1	PMS2
CD86	NPL	CUL9	MAPKBP1	ATXN7L3B	ZSCAN25	DGAT1	BLCAP	CSE1L	WDR89	DDX50	BRMS1L	AFF1	DMXL1	EIF2B1	TMEM203
CD86	PIK3AP1	CUL9	NLRC5	AURKA	SMG7	DGAT1	G6PD	CSF1R	AIF1	DDX51	CCDC9	AFF1	SASH1	EIF2B1	ZNF75A
CDC123	EMC4	CUTA	ASB8	AURKB	EPN2	DGAT1	GYS1	CSF1R	AP1B1	DDX54	GPKOW	AFF3	CLEC17A	EIF2B5	C2CD3
CDC14A	KCNA4	CUTA	REEP6	AURKB	NOG	DGAT1	HACD4	CSF1R	CD4	DDX6	ESCO1	AFF3	IQCG	EIF2B5	EIF2B4
CDC16	CLTC	CUTA	WDR25	AVPR2	HID1	DGAT1	ITPK1	CSF1R	CMTM3	DDX6	GXYLT1	AFF3	PHF11	EIF2B5	ENTR1
CDC16	HSD17B4	CWC15	CHN1	AVPR2	NFKBIZ	DGAT1	MLXIPL	CSF1R	CYTH4	DDX60	CIITA	AFF4	AGO3	EIF2B5	IWS1
CDC20	KIFC1	CWC15	SAMD1	AVPR2	TEX10	DGAT1	SLC7A10	CSF1R	FOLR2	DDX60	IFIH1	AFF4	AKR1A1	EIF2B5	KRI1
CDC20	MYBL2	CWC15	SLC9B2	AZI2	TSPAN2	DGCR2	CALHM2	CSF1R	FUCA1	DDX60	SAMD9L	AFF4	G3BP2	EIF2B5	PGS1
CDC20	PTTG1	CWC15	SP110	AZIN1	ARMCX1	DGCR2	FKBP10	CSF1R	IL10RA	DEF6	LPAR2	AFF4	ISCA2	EIF2B5	TRIM27
CDC27	C5orf24	CWC15	TMCO1	AZIN1	CALU	DGCR2	MRC2	CSF1R	MKNK1	DEF6	PARP8	AFF4	LATS2	EIF2S1	ATP6V0A2
CDC27	CAMK2D	CWC22	CLIP1	AZIN1	FIBP	DGCR2	P3H3	CSF1R	NCKAP1L	DEF6	TMC8	AFF4	PDLIM5	EIF2S1	GTF3C4
CDC27	MAPK1IP1L	CWC22	PRPF40A	AZIN1	NIPAL2	DGKQ	EMILIN1	CSF1R	VAV1	DEK	LAMA4	AFF4	PIP5K1A	EIF2S1	PAK1IP1
CDC27	TMEM263	CWC22	ZNF12	AZIN1	RAB14	DGKQ	MFSD12	CSGALNACT2	MBD4	DEK	RBBP9	AFF4	PPIL4	EIF2S1	PNO1
CDC34	ERLIN1	CXCL16	SASH3	AZIN1	TDRP	DGKQ	NECTIN2	CSNK1G1	C4orf46	DEK	SWAP70	AFF4	SAMD4B	EIF2S1	SPHK1
CDC34	MESP1	CXCR1	FPR1	AZIN1	ZNF664	DGKQ	SLC38A10	CSPP1	CENPJ	DENND10	PTER	AFF4	SAV1	EIF2S1	WDR43
CDC42	MESD	CXCR1	FPR2	B3GALNT1	CYP39A1	DHRS7	DDX59	CSPP1	ST7L	DENND10	TMEM254	AFF4	SCML1	EIF3J	EEF1E1
CDC42BPA	DIAPH2	CXCR1	S100A8	B3GALNT1	DPY19L3	DHRS7	FIZ1	CTCF	MTO1	DENND1C	CD48	AFF4	SLK	EIF3J	GARS1
CDC42BPB	PHF12	CXCR2	VNN2	B3GAT3	ABTB1	DHX15	NUP35	CTCF	SLC35A1	DENND1C	DAPP1	AFF4	SPAG9	EIF3J	GNPNAT1
CDC5L	WDR75	CXorf38	TSTD2	B3GAT3	C7orf26	DHX15	UGDH	CTCF	WWP2	DENND1C	ITGA4	AFF4	UBR5	EIF3J	NAA15
CDC73	CPD	CYB561A3	IPO13	B3GAT3	CORO1A	DHX16	ARHGEF11	CTDSPL2	LYSMD3	DENND2B	CHD3	AFF4	USP12	EIF3J	RWDD4
CDC73	FAM160B1	CYB5B	COX16	B3GAT3	RHOT2	DHX29	ABRAXAS2	CTDSPL2	RNF138	DENND2B	CLSTN1	AFF4	USP36	EIF4E	SMN1
CDC73	OSBPL8	CYB5B	TRIAP1	B3GAT3	SIGIRR	DHX29	MRPL19	CTIF	H2BC5	DENND2B	MINDY4	AGAP3	DENND6B	ELF1	AFF1
CDC73	PPM1A	CYB5D1	TCEANC	B3GAT3	TNFRSF14	DHX34	DTX2	CTPS2	FANCL	DENND2B	RBFOX2	AGAP3	GRAMD1C	ELF1	MBNL2
CDCA8	TOP2A	CYBA	CCDC124	B3GAT3	WRAP73	DHX36	RSRC1	CTSO	DZIP1	DENND3	DOCK9	AGAP3	USP21	ELF1	SWAP70
CDIPT	CYC1	CYBA	CLEC11A	B3GAT3	ZDHHC8	DHX36	SEC62	CTSO	GLT8D1	DENND3	IP6K2	AGAP3	ZNF775	ELF1	XPR1
CDK12	GPATCH8	CYBA	FDXR	B3GNT7	CHCHD6	DHX36	SLC25A46	CTSO	SMARCE1	DENND3	KALRN	AGAP5	ATL1	ELF1	XRN1
CDK12	WDR19	CYBA	LYL1	B3GNT7	OSBP2	DHX36	THAP5	CTSS	CD84	DENND4A	INPP4A	AGAP5	FAM171B	ELK4	RBMS1
CDK13	DROSHA	CYBA	PSMB10	B3GNT7	ROR2	DHX36	TMEM250	CTSS	CD86	DENND4A	PPP3R1	AGAP5	FREM1	ELL2	FOXO3
CDK13	MLLT10	CYBA	SPI1	B4GALT2	CNIH1	DHX38	DHX16	CTSS	FYB1	DENND4A	RIF1	AGAP5	MLLT3	ELL2	PRMT2
CDK14	TIPARP	CYHR1	TARBP2	B4GALT2	PRADC1	DHX9	RAB12	CTSS	IQGAP2	DENND4A	STX17	AGAP5	PRCP	ELL2	RND3
CDK16	C6orf136	CYLD	BTBD3	B4GALT4	BEX4	DIAPH1	FNBP1	CTSS	LYZ	DENND4A	ZNF654	AGAP5	PRR5L	ELMOD2	RNF170
CDK17	PCGF5	CYLD	COPB1	B4GALT5	TSHZ3	DIAPH1	SLC35F2	CUL4A	SF3A3	DENND5A	FBXO33	AGAP5	SGCD	ELMOD2	ZBTB14
CDK19	ZNF532	CYLD	FREM1	B4GALT7	TBC1D9B	DICER1	CAMSAP2	CUL4A	UNC50	DENND5B	HERC1	AGAP5	TTC5	ELOA	GART
CDK2AP1	YWHAH	CYLD	TMED8	B4GAT1	CCNB1IP1	DICER1	CNOT6L	CUL4B	PKN2	DEPDC5	INCENP	AGAP5	ZNF223	EMC2	SP140L
CDK5RAP2	NDEL1	CYP20A1	SNRNP27	B4GAT1	GLIS3	DICER1	NEK7	CUL4B	TAOK1	DEPTOR	LAMB1	AGAP6	ANKRD17	EMC6	CDK16
CDK6	SLC2A1	CYTH2	ARHGDIA	B4GAT1	MRPS34	DICER1	PCNX1	CUL9	EXOSC10	DFFB	CNNM4	AGAP6	ASAH1	EMCN	SLC16A14
CDON	EVC	CYTH2	CDK16	B4GAT1	RPTOR	DICER1	WDR36	CUL9	PATZ1	DFFB	HDAC10	AGAP6	DUS3L	EMILIN1	B3GNT9
CDS1	KLHL4	CYTH2	SHISA5	B9D1	ILVBL	DIP2A	TSHZ3	CWC22	EFCAB7	DGCR2	ITGA9	AGAP6	FAM234B	EML4	ATF6B
CDS2	SF3B3	CYTH4	HCK	BABAM1	MAD2L2	DIPK2B	SCN4B	CWC22	TAF1A	DGCR6L	BAD	AGAP6	GBF1	ENKD1	CCDC191
CDV3	USP10	CYTH4	IL10RA	BABAM1	MRPL53	DIS3L	CCP110	CXCR1	CXCR2	DGKG	FYCO1	AGAP6	HMGXB3	ENKD1	DENND6B
CDYL	LARP1	CYYR1	RER1	BABAM1	RWDD3	DIS3L	USP8	CXXC1	STARD3	DGKG	PRKAA2	AGAP6	NOC4L	ENO2	MXI1
CDYL	SIRT3	DAP	HADH	BABAM1	SNX15	DISP1	DNAJC22	CYLD	ADAM10	DGUOK	MPG	AGAP6	PLPP5	EPB41L2	UBE2H
CELF1	AMMECR1L	DAPK1	HNRNPUL1	BACE2	RFT1	DISP1	LBP	CYLD	FMNL3	DHFR2	SMYD3	AGAP6	TTLL5	EPB41L4B	ABHD5
CELF1	LATS2	DAPK1	STAT3	BACH1	HIF1A	DISP1	SBSPON	CYLD	TMEM60	DHRS1	AGRN	AGAP6	ZC3H18	EPHB6	ARMCX4
CELF1	SETD5	DARS1	HELQ	BAD	CDK5	DISP1	SLAIN1	CYP19A1	RAB40B	DHTKD1	KPNB1	AGBL5	KCTD18	EPHB6	PLXNB1
CELF1	ZNF445	DARS1	TRMT11	BAD	CHADL	DLG1	NCKAP1	CYP19A1	SLC38A5	DHX15	RSRC2	AGBL5	MANBAL	EPHB6	ST3GAL5
CELF6	HOXB3	DCAF10	WDR41	BAD	CHID1	DLG1	TRAPPC6B	CYP20A1	WARS2	DHX15	SLBP	AGBL5	MRPL16	EPS15	UBL3
CELSR2	ZNF76	DCAF16	SAFB	BAD	CSNK2A1	DLG3	ARMCX2	CYP27A1	HOMER3	DHX30	PSMG4	AGBL5	OPTN	EPSTI1	DAB2
CEMIP2	SIK2	DCAF16	USP40	BAD	HCST	DLG4	STXBP2	CYP2U1	PRKACB	DHX30	ZC3H18	AGBL5	RITA1	ERCC1	ERI3
CENATAC	AGAP6	DCAF5	GLG1	BAD	ISOC2	DMAC2	IFT57	CYS1	C1QTNF2	DICER1	ERCC6L2	AGBL5	SIRT3	ERCC3	VPS11
CENATAC	CELF6	DCAF5	GMEB1	BAD	LRPAP1	DMKN	CA9	CYS1	FAM180B	DIPK2B	BAIAP2L1	AGBL5	SNAP47	ERI1	FARP2
CENPB	CUEDC2	DCAF5	HUWE1	BAD	LRRC75B	DMKN	WDR54	CYS1	NIBAN1	DIPK2B	CLIC5	AGBL5	TMCO4	ERI1	NUP155
CENPB	NME5	DCAF5	RBFOX2	BAD	MBD3	DMXL1	BBS7	CYS1	PTGDR	DIPK2B	CYYR1	AGGF1	ATG5	ERI1	ZUP1
CENPC	ALDH4A1	DCAF5	SIPA1L1	BAD	NFKBIL1	DMXL1	NFIB	CYTH4	C2	DIPK2B	SNRK	AGGF1	HOOK1	ERMP1	TRIQK
CEP112	PIBF1	DCAF5	ZNF544	BAD	PIN1	DMXL1	PCMTD1	CYTH4	CD28	DIPK2B	TDRP	AGGF1	KDM5A	ERO1A	CDC42EP5
CEP112	ZNF326	DCAF5	ZNF618	BAD	RFNG	DMXL1	SEL1L	CYTH4	MNDA	DIPK2B	TRIB2	AGGF1	LSM14A	ERO1A	FAM168B
CEP120	LYRM7	DCAF6	ACAD11	BAD	SNAPC2	DMXL1	TTC3	CYTH4	PLEK	DIPK2B	ZSCAN30	AGGF1	MCC	ERO1A	FAM219A
CEP131	DNPH1	DCAF6	DHX57	BAD	SP1	DMXL1	TTYH3	CYTH4	RCN3	DISC1	RIC3	AGK	ANGEL1	ERO1A	PLEKHO1
CEP131	KIF7	DCAF6	ECPAS	BAD	TMEM54	DMXL1	XPO4	CYYR1	FRMD3	DKC1	ABCF2	AGK	APPBP2	ERO1B	ING3
CEP131	SIPA1L3	DCAF6	GOLGA5	BAD	TPPP3	DMXL1	ZNF766	CYYR1	GIMAP4	DKC1	HPRT1	AGK	EXOSC10	ERO1B	JMY
CEP152	ZNF829	DCAF6	GRSF1	BAG4	ELL2	DNAJA2	CALCOCO2	D2HGDH	IQSEC2	DKC1	UBE2N	AGK	HSF2	ERO1B	RNF217
CEP162	LCA5	DCAF6	POLR2B	BAG6	KCNN3	DNAJA2	GNPAT	DAPP1	ANKRD13D	DLAT	PNPLA3	AGK	MED23	ERP44	MAGT1
CEP164	DHX38	DCAF6	SLC1A3	BAIAP2L1	GRIP1	DNAJB14	OSGEPL1	DARS1	LRRC40	DLD	ECHDC1	AGK	PEX1	ESCO1	MGA
CEP164	GDPD3	DCAF6	SLC39A3	BAIAP2L1	SHROOM3	DNAJC10	BRMS1L	DARS1	NAA80	DLD	UQCRFS1	AGK	PRRC1	ESRRA	HES6
CEP164	LTO1	DCAF6	TBX15	BANF1	BGN	DNAJC10	RELCH	DARS1	PRMT3	DLEC1	COBLL1	AGK	TTC13	ESYT2	PXN
CEP170	PIGS	DCAF7	BACE1	BANF1	C11orf68	DNAJC10	YME1L1	DAXX	HTRA2	DLG4	RHPN1	AGK	TTF1	ETAA1	CLDN12
CEP20	RAP1A	DCBLD2	PGAP3	BANF1	ECH1	DNAJC13	GTF2H1	DAXX	TBC1D10B	DLGAP4	MYO9B	AGK	UPF3B	ETAA1	FAM200B
CEP290	GPATCH2	DCLK2	TMEM241	BANF1	PDSS1	DNAJC13	PTCD3	DAXX	ZNF775	DLGAP4	RANBP3	AGK	ZNF609	ETAA1	PIGC
CEP290	USP45	DCSTAMP	ATP6V0D2	BANF1	PMVK	DNAJC13	TMEM242	DBF4	TBK1	DLGAP4	SOBP	AGO1	DENND1A	ETAA1	ZDHHC7
CEP290	VPS13A	DCSTAMP	NCAPH	BANF1	RPL7	DNAJC13	TTC27	DBNDD2	TRNP1	DMAC2	RAVER1	AGO1	MAP3K3	ETFB	ILVBL
CEP350	HCFC2	DCTN3	ADPRS	BANF1	SLC22A4	DNAJC13	ZNF521	DBR1	PMPCB	DMAP1	SLITRK2	AGO1	RFFL	ETNK2	LSS
CEP350	KIAA2026	DCTN5	PRAF2	BAP1	NEURL4	DNAJC17	TOMM40L	DCAF15	CYB5D1	DMAP1	VPS45	AGO2	EP400	ETV5	DAB2
CEP350	RASAL2	DCTPP1	SULT1C4	BAP1	POLM	DNAJC24	CCDC25	DCAF15	SPPL2B	DMPK	LTBP3	AGO2	GAPVD1	EVI5	SS18
CEP350	STRN3	DCTPP1	TMEM208	BAP1	THAP3	DNAJC3	PRMT7	DCAF17	PURA	DMTF1	ITGA6	AGO2	HERC2	EVI5L	AP3D1
CEP350	TNRC6B	DCUN1D1	IFI44L	BARD1	TM2D2	DNAJC3	SLC25A38	DCAF6	CCDC127	DMTF1	LUC7L	AGO2	KIF1B	EVI5L	SLC35A4
CEP350	TUT7	DCUN1D1	MIER3	BAX	LGALS9	DNAJC4	OCEL1	DCAF6	SYNC	DMTF1	MYO15B	AGO2	KMT2D	EXD2	CDC40
CEP350	ZBTB11	DCUN1D1	SNAPC1	BAX	RAVER1	DNAJC4	SPACA9	DCBLD2	DPP8	DMTF1	RSRP1	AGO2	NACC2	EXD2	HLTF
CEP350	ZZZ3	DCUN1D1	SPAST	BAZ1A	SAMD9L	DNAJC4	TSC22D4	DCBLD2	ZNF23	DMTF1	SHROOM1	AGO2	QSOX2	EXD2	SDCCAG8
CEP43	ZNF491	DCUN1D2	UBXN2A	BAZ1B	TOP1	DNAJC4	ZNF444	DCK	ARFRP1	DMTF1	TIA1	AGO2	SHANK3	EXD2	ZYG11B
CEP44	MDM1	DCUN1D2	ZNF622	BAZ1B	ZNF45	DNAJC7	BCCIP	DCLRE1C	SLC30A4	DMTF1	UACA	AGO2	WDFY3	EXD3	APBB3
CEP57	NDUFA5	DCUN1D5	LSM3	BAZ2A	ATF7	DNM1L	MED7	DCSTAMP	DNASE2B	DMTF1	ZNF471	AGO3	CAMSAP2	EXD3	LUC7L
CEP63	IFIH1	DCUN1D5	MRPS30	BAZ2A	ATXN7L3B	DNM1L	PLK2	DCSTAMP	MACROH2A1	DMXL1	MOSPD2	AGO3	CCNB1IP1	EXD3	MYO15B
CEP70	LRRCC1	DCUN1D5	TM2D2	BAZ2A	AUTS2	DNMT3A	GARNL3	DCTN6	GMFB	DNAJA2	PPP1R8	AGO3	CSNK2A1	EXD3	ZNF548
CEP78	SNX17	DDX1	DNAJC7	BAZ2A	R3HDM2	DNMT3A	KDM4A	DCTPP1	WDR25	DNAJA2	RRN3	AGO3	G2E3	EXD3	ZNF83
CEP78	ZNF565	DDX17	PIK3R3	BAZ2A	STARD9	DOCK2	ATG7	DCUN1D5	GSR	DNAJB12	HAUS8	AGO3	NUFIP2	EXOC5	STYX
CEP83	CFAP44	DDX42	OSBP	BAZ2B	AGO3	DOCK2	CHST11	DCUN1D5	POLB	DNAJB4	CDR2	AGO3	PAPPA2	EXOC6	GIPC2
CEP83	NDUFB11	DDX42	SH3KBP1	BAZ2B	C9orf85	DOCK2	PLEK	DDT	ECI1	DNAJC17	CNNM3	AGO3	RNF185	EXOC6	NEDD4
CEP83	TCEANC2	DDX50	CBX1	BBOF1	TAGLN	DOCK4	CDK6	DDX1	CTNNBL1	DNAJC17	PIH1D1	AGO3	ZNF207	EXOC6	PGBD1
CEP83	VPS25	DDX50	RWDD4	BBS2	ANKS1B	DOCK4	LRIG2	DDX1	DEF8	DNAJC24	WDR7	AGO3	ZNF562	EXOC6	RHOJ
CEP85L	ARL10	DDX54	CLTB	BBS2	NPAS3	DOCK4	MYO5C	DDX1	HAGHL	DNAJC30	HSD17B8	AGO4	BIRC6	EXOC7	PPP1R26
CEP85L	COX6A1	DDX58	MX1	BBS7	PLEKHA5	DOCK4	PCMTD2	DDX1	IFNLR1	DNAL1	BLOC1S6	AGO4	CCDC149	EXOC7	ZC3H7B
CEP85L	EFNA1	DDX6	ERAP1	BBX	ARHGAP12	DOCK4	PHLPP2	DDX1	KYNU	DNAL1	KPNA4	AGO4	CDH5	EXOSC10	DDX23
CEP95	UPF3B	DEF8	DNM2	BBX	CDK17	DOCK4	ZXDB	DDX1	LIPN	DNASE2B	ATP6V0D2	AGO4	CRIM1	EYA3	FBXW8
CEP95	ZNF514	DENND2B	CLSTN1	BBX	CREB1	DOCK6	DCAF15	DDX1	LRRC6	DNASE2B	PSD4	AGO4	FBXO22	EZH1	ABTB1
CEP97	BARD1	DENND3	MICAL3	BBX	DDX58	DOCK6	ULK3	DDX1	MBOAT7	DOCK1	TSPAN9	AGO4	HERC1	EZH1	CELF6
CEP97	NCKAP5	DENND4C	CLCN3	BBX	ECM2	DOCK9	BAX	DDX1	P2RX5	DOCK10	DCLRE1B	AGO4	PHF19	EZH1	ZNF337
CERS5	DOLPP1	DENND4C	FNDC3B	BBX	EPC2	DOHH	PYCR3	DDX1	PEX3	DOCK10	DHRS1	AGO4	RCBTB2	FAH	ACOT13
CERS5	EIF2B2	DENND4C	RAB8B	BBX	FAR1	DOK2	SPI1	DDX1	TEPSIN	DOCK10	ITGA3	AGO4	SFT2D1	FAH	COQ3
CERS5	ZNF691	DENND4C	TNPO1	BBX	IREB2	DOK2	ST14	DDX1	UBE2D2	DOCK10	PLPPR4	AGO4	TBC1D5	FAH	LHPP
CERT1	ASPA	DENND5A	CTNND1	BBX	KATNAL1	DOP1A	BGN	DDX1	ZRSR2	DOCK2	ARHGAP9	AGPAT1	ADCY9	FAH	SIPA1L1
CERT1	RRAGD	DENND5A	ELOF1	BBX	LRRC58	DOP1A	CNTRL	DDX18	ARL13B	DOCK2	ARRB2	AGPAT1	PPT1	FAM120A	CNEP1R1
CETN2	TM2D3	DENND5A	KAT7	BBX	MINDY2	DOP1A	DYNC2H1	DDX18	PKNOX1	DOCK2	CTSS	AGPAT2	CCDC124	FAM120A	UGGT1
CFAP97	ARHGAP29	DENND5A	PDPK1	BBX	MYO1B	DOT1L	RRP12	DDX19A	DUS3L	DOCK2	LRRC25	AGPAT2	DGKQ	FAM126A	C12orf29
CFAP97	FBXO28	DENND5A	UBAP1	BBX	MYO5A	DPM2	SLC35C2	DDX19A	ZNRF3	DOCK2	MYO7A	AGPAT2	HACD4	FAM126A	THBS2
CFAP97	KRR1	DENND5B	SVIL	BBX	PCGF5	DPP3	C8orf37	DDX20	FASTKD5	DOCK2	NCKAP1L	AGPAT2	LURAP1	FAM126B	TENT4B
CFDP1	ARMCX2	DENND6B	CACNA1H	BBX	PJA2	DPP4	ABI3BP	DDX21	ADAMTS9	DOCK2	VAV1	AGPAT3	ACSL1	FAM13A	POLI
CFDP1	MRPL1	DEPTOR	CHSY1	BBX	PKD2	DPP4	CRISPLD1	DDX21	AGPAT5	DOCK9	FNBP1L	AGPAT3	ADGRL2	FAM168B	KIAA0232
CFI	CASP1	DEPTOR	FBXO34	BBX	PRKD3	DPP4	PAPSS1	DDX21	EIF3J	DOHH	MRPS26	AGPAT3	PDHX	FAM168B	USP22
CFI	GIMAP2	DERA	BUD13	BBX	RAD21	DPP4	TMEM255A	DDX21	NOLC1	DOK1	LPGAT1	AGPAT5	ABCE1	FAM171A1	SLC27A4
CFI	TSPAN12	DERA	GTF2B	BBX	RBM43	DPP7	CCDC124	DDX21	OSMR	DOK2	ADAP2	AGPAT5	ASCC3	FAM174C	TMED1
CFL2	COX18	DERA	SNX7	BBX	STRN	DPP7	COL18A1	DDX21	RBBP8	DOK2	NRROS	AGPAT5	ASRGL1	FAM180A	ALCAM
CFL2	SLC22A3	DERA	TRIP4	BBX	TMEM30A	DPP8	CHST12	DDX21	TOP1	DOK2	TLR8	AGPAT5	FAM216A	FAM222B	GOLGA7
CGGBP1	BMT2	DGCR2	CAMTA2	BBX	TRUB1	DPP8	KCTD18	DDX23	RGS12	DOK3	VAV1	AGPAT5	HYOU1	FAM3C	ATXN10
CGGBP1	ZBTB10	DGCR2	CAPN1	BBX	WDR36	DPP8	MTERF2	DDX27	NOLC1	DOK4	ANKRD13B	AGPAT5	NAA20	FAM3C	LZTFL1
CHCHD3	RRAGD	DGCR2	LLGL1	BBX	ZBTB38	DPP8	MVB12A	DDX39A	PRMT1	DOK4	CALHM2	AGPAT5	PUS1	FAM76B	CWF19L2
CHCHD4	BST1	DGCR2	TBC1D17	BCAM	SRM	DPP8	RBBP5	DDX3Y	ARL5B	DOK4	CCDC102A	AGPAT5	PUS7	FANCG	ARAP1
CHD1	CCP110	DGCR2	WDR24	BCAP29	RBMS1	DPP8	ZBTB44	DDX49	RUVBL2	DOLPP1	MCAT	AGPAT5	SH3BP5	FARP2	HAT1
CHD1	CCPG1	DGCR6L	MRPL43	BCAR1	ZNF205	DPYD	KLHL4	DDX49	URM1	DPF2	KAT8	AGPAT5	SLC35F2	FARSA	ALG3
CHD1	GCC2	DGCR6L	POLR2I	BCCIP	FAM177A1	DPYD	RECK	DDX50	RAD1	DPF2	UBE2I	AGPAT5	SRP72	FARSA	PRORP
CHD1	IFT81	DGKQ	PLOD3	BCHE	LXN	DPYD	SLC8A1	DDX50	ZNF202	DPH5	CCDC183	AGPAT5	UCK2	FARSA	VARS1
CHD1	TOGARAM1	DHRS1	SARNP	BCHE	OGN	DPYSL2	HMGN4	DDX54	DHX30	DPH5	CDK4	AGPS	ABCB10	FARSA	WDR46
CHD1	ZNF354C	DHRS7	HMGB2	BCHE	REEP1	DPYSL3	HMGN4	DDX54	LRRC47	DPM3	C1orf35	AGPS	ANKRD27	FASTK	ABCB8
CHD1	ZNF607	DHX15	PARN	BCHE	SULF1	DRG1	C9orf64	DDX58	PRXL2B	DPM3	INO80B	AGPS	MRPL19	FASTK	ATP5MC1
CHD1	ZNF845	DHX15	PCCA	BCHE	TMX4	DROSHA	NARS2	DDX58	SGMS1	DPP4	GSDME	AGPS	SYNJ2BP	FASTK	CDK2AP2
CHD2	RBM19	DHX16	DHX38	BCKDK	CLPP	DSC3	CLDN1	DDX59	IFT74	DPP4	LPAR1	AGRN	AP1M2	FASTKD1	CACYBP
CHD6	ADAMTS9	DHX29	DLG1	BCL11A	CCNB2	DSC3	ENPP5	DDX60	EPB41L2	DPP4	MBP	AGRN	HHIPL1	FASTKD5	STARD7
CHD6	ATP8B1	DHX29	ORC3	BCL11A	KLHL6	DSC3	FAM110C	DDX60	IFIH1	DPP4	MFAP2	AGRN	OBSCN	FAXDC2	B4GAT1
CHD6	HSD17B8	DHX29	SP3	BCL11B	UBASH3A	DSC3	NELL2	DDX60	MSH2	DPP4	PAQR3	AGRN	RAB40A	FAXDC2	D2HGDH
CHD6	ITPR1	DHX29	UFL1	BCL2	PRKCH	DSC3	PKHD1L1	DDX60	NHSL2	DPP4	STON2	AGRN	SSH3	FAXDC2	FAM20C
CHD6	KMT2A	DHX29	ZNF25	BCL2A1	SELL	DSC3	SCEL	DDX60	SAMD9L	DPP4	UGDH	AGRN	WNT10A	FAXDC2	MAK16
CHD6	NR3C2	DHX33	TTPAL	BCL2A1	VNN2	DSC3	SLC28A3	DDX60	ZMAT1	DPP9	TBX4	AGT	MLST8	FAXDC2	NXPH3
CHD6	SETBP1	DHX34	HEXD	BCL2L11	BACE2	DSE	EDA2R	DECR1	CCDC9	DPY19L4	FBXL3	AGTPBP1	AGO4	FAXDC2	SLC66A3
CHD6	VPS13B	DHX34	LAT	BCL2L11	PTPN9	DSP	CGNL1	DEF6	ACAP1	DPY19L4	SPOPL	AGTPBP1	COA6	FAXDC2	SPACA9
CHD8	ATXN7L1	DHX34	TRIM11	BCL2L11	TECPR2	DSP	FBXL2	DEF6	CYBA	DPY19L4	UBE2B	AGTPBP1	GATAD2B	FBF1	PJVK
CHD8	GNAL	DHX36	NUCB2	BCL2L13	BFAR	DSP	FERMT1	DEF6	LIMD2	DPY19L4	ZNF148	AGTPBP1	KLC2	FBN1	LTBP2
CHD8	NBAS	DHX37	CACTIN	BCL2L13	CCL28	DST	DARS1	DEF6	LPAR2	DRAM1	SOCS5	AGTPBP1	LRRC47	FBRS	ANAPC2
CHD8	PPP3CC	DHX40	CDO1	BCL2L2	ATP9A	DST	DYNC2I1	DEF6	MYO1F	DRG2	AKT1S1	AGTPBP1	SH3GLB1	FBXL17	TCAIM
CHD8	ZC3HAV1L	DHX40	NADK2	BCL2L2	EDNRA	DST	MRPL17	DEF6	PARP8	DRG2	PEX14	AGTPBP1	TAOK3	FBXL19	HDAC3
CHD8	ZNF619	DHX40	PLAAT5	BCL2L2	HFE	DST	MRPL4	DEF6	PLCB2	DSC3	CAMSAP3	AGTPBP1	ZMAT5	FBXL20	SESN1
CHD9	MBNL2	DHX58	CENPT	BCL2L2	LIPA	DST	NKTR	DEF6	SAP25	DSE	NNT	AHCTF1	ASAP2	FBXL3	GRK5
CHERP	DLGAP4	DHX9	AMOT	BCL2L2	PARVA	DST	ZNF143	DEF6	TMC8	DSP	DMKN	AHCTF1	CDC42BPA	FBXL4	KATNAL1
CHKB	ADCY4	DHX9	ARIH1	BCL2L2	SCPEP1	DSTYK	ARMCX1	DEF6	TYK2	DSP	DSC3	AHCTF1	F3	FBXL4	SPAST
CHKB	ATAT1	DHX9	EIF2AK3	BCL2L2	TTC23	DSTYK	B4GALT4	DEK	CEP120	DSP	PROM2	AHCTF1	FAM172A	FBXO2	DMKN
CHKB	COLQ	DHX9	INTS13	BCL2L2	VKORC1L1	DSTYK	SORBS2	DEK	ELAPOR2	DSP	SPINT1	AHCTF1	MAP1LC3B	FBXO3	ALS2
CHKB	GDPD3	DHX9	MBD2	BCL3	ARID5A	DSTYK	TPM1	DEK	MEX3C	DSP	TRIM29	AHCTF1	RHOH	FBXO30	PNPLA8
CHKB	GIPR	DHX9	NVL	BCL3	R3HDM4	DSTYK	TYSND1	DENND10	PPCS	DSTYK	AGO1	AHCTF1	SIRT1	FBXO44	STK36
CHKB	PPT2	DHX9	STK38	BCL3	TTYH3	DTX3	RABL2A	DENND1C	CD48	DSTYK	TBC1D2B	AHCYL2	ABLIM1	FCAR	FPR2
CHKB	RABL2B	DHX9	ZNF143	BCL3	UPP1	DVL2	PLRG1	DENND2B	MARVELD1	DSTYK	ZNF704	AHCYL2	ADCY9	FCAR	TREM1
CHKB	SDR39U1	DHX9	ZNF664	BCL3	ZNF844	DYNC1I2	NUB1	DENND2B	PDLIM7	DTD2	SAR1A	AHCYL2	AGPAT1	FCGR2A	CD300C
CHM	ARL13B	DIAPH2	BTRC	BCLAF1	CENPC	DYNC1I2	RALA	DENND2B	VASN	DTWD1	NFXL1	AHCYL2	ARID4A	FCGR2A	LYVE1
CHM	ZNF197	DICER1	LIN7C	BCLAF1	GPR108	DYNC1I2	SNX5	DENND3	CLTCL1	DTWD1	ZNF559	AHCYL2	BTRC	FCGR2A	TYROBP
CHMP1A	B4GALT7	DICER1	MAML2	BCLAF1	SMC3	DYNC1LI1	COX16	DENND3	YAF2	DTX3	DXO	AHCYL2	C11orf54	FCGR2A	UBE2Q2
CHMP1A	BAP1	DIDO1	DAP	BCLAF1	ZNF146	DYNC2I1	CAPRIN2	DENND4A	MFSD14A	DTX3	KIAA0895L	AHCYL2	CDC16	FCGR3A	ADAP2
CHMP1A	CLN3	DIDO1	GARRE1	BDH1	TTC36	DYRK1B	MYH14	DENND4A	TSC22D2	DUOX1	KLK10	AHCYL2	CNNM3	FCGR3A	KCND3
CHMP1A	CNP	DIDO1	NBAS	BDP1	CCDC88A	DYRK1B	PCED1A	DENND4C	ZNF484	DUS2	C11orf24	AHCYL2	EFCAB14	FCGR3A	SLAMF8
CHMP1A	COQ8B	DIDO1	POLR3D	BDP1	CEP170	DYRK1B	SEMA6C	DENND5A	NIN	DUS2	GSS	AHCYL2	HEATR5A	FERMT3	SIGLEC9
CHMP1A	PHPT1	DIS3	CCPG1	BDP1	CHD1	DYRK1B	UBE2G1	DENND5A	STK4	DUSP16	DUS3L	AHCYL2	MBTPS1	FEZ2	LEPR
CHMP1A	PKN1	DIS3L	BCL3	BDP1	DOP1A	DZIP3	SEPSECS	DENND5A	TMEM248	DUSP16	DUSP12	AHCYL2	MFSD11	FGB	FGA
CHMP1A	SIRT2	DIS3L	NUDT16	BDP1	EXOC5	E4F1	BRF1	DENND6A	APPL1	DVL2	MAGEF1	AHCYL2	PHF14	FGF1	MCTP2
CHMP1A	UBE2M	DIS3L	RAB34	BDP1	FAM126B	E4F1	CIAO3	DENND6A	DDX46	DVL2	MED29	AHCYL2	PPM1D	FGF1	NUDT16
CHMP2B	C1GALT1	DIS3L2	IQCC	BDP1	IPMK	E4F1	EML3	DENND6A	FAM120C	DYNC1H1	SMG6	AHCYL2	RUBCN	FGF1	SCEL
CHMP5	N4BP2L1	DKC1	EIF4A3	BDP1	METTL8	E4F1	WTIP	DENND6A	NSRP1	DYNC2LI1	FBXO33	AHCYL2	SF3A1	FGF7	BASP1
CHMP5	TDRD7	DLG1	GTF2H1	BDP1	PDS5B	ECD	GLO1	DENND6A	ZNF207	DYNLT3	GTF2B	AHCYL2	STK38	FGF7	CD44
CHPF	AVPR2	DLG1	XPA	BDP1	RIF1	ECD	HNRNPM	DENND6A	ZNF426	DYRK2	MSANTD3	AHCYL2	TDRD3	FGF7	CHSY3
CHPF	BCL3	DLGAP4	UBE2I	BDP1	SMC4	ECH1	DCXR	DEPDC5	INCENP	DYRK2	NR2F6	AHCYL2	TRMT2B	FGF7	LPAR1
CHPF	GSDMD	DMAC2	EXOSC3	BDP1	SMC6	ECHDC1	CLIC2	DEPDC5	TMEM127	DZIP1	PIAS3	AHCYL2	TRRAP	FGF9	FLRT2
CHPF	MVP	DMPK	COMT	BDP1	TBC1D19	ECHDC1	EDA	DEPTOR	ARMCX6	DZIP1	ZMAT3	AHCYL2	VPS8	FGF9	LRP11
CHPF	PRRX2	DMPK	PELI3	BDP1	TTLL7	ECI1	MRPL57	DFFB	ZKSCAN4	E2F5	KCNT2	AHCYL2	ZDHHC2	FGF9	PARD6B
CHST11	CCR5	DMTF1	DOCK4	BDP1	USP46	ECI1	PRKX	DGAT1	MLXIPL	E2F6	PAIP1	AHCYL2	ZNF641	FGFR1OP2	CCDC186
CHSY1	NSF	DMTF1	POLE4	BDP1	USP8	ECI1	RPP25L	DGCR2	CCAR2	E2F6	TRIP12	AHDC1	GRK2	FGFR1OP2	CHIC1
CHTF18	RHPN1	DMTF1	RUNX1T1	BDP1	ZC3H8	ECI2	IQCE	DGCR2	CHMP3	E4F1	IDUA	AHDC1	NUMB	FGFR1OP2	LNX2
CHTF18	TFAP4	DMTF1	ZC3H6	BDP1	ZNF354B	ECPAS	ANK2	DGCR2	MBTPS1	E4F1	PPFIA1	AHDC1	PUSL1	FGFR1OP2	SRGAP2C
CHTF18	TMEM240	DMXL1	UHRF1BP1L	BEAN1	WNT2B	ECPAS	KLHL8	DGCR2	NAXD	E4F1	REXO1	AHI1	EIF3M	FGFRL1	EPHA3
CIAO3	LRRC61	DMXL2	HACD4	BET1L	ATF6B	ECSIT	HDGFL2	DGCR2	RPTOR	EAPP	DYNC2LI1	AHI1	LRRK1	FGFRL1	GARRE1
CIAO3	PAFAH1B3	DNAJB11	PLA2G12A	BET1L	CACNA2D3	ECSIT	RUVBL2	DGCR2	TMEM203	EAPP	TMEM250	AHI1	POLD3	FGG	FGA
CIAO3	PPP1R37	DNAJB12	TRIM26	BET1L	CD4	EDEM3	CILK1	DGCR2	ZC3H7B	EBF3	PPP3CA	AHI1	TAF1D	FGG	FGB
CIAPIN1	EIF2B5	DNAJB14	FAM76B	BET1L	RNPEP	EDEM3	KATNAL1	DGCR2	ZNF446	ECHDC3	CTXN1	AHI1	TBRG1	FH	SCAMP2
CIAPIN1	GLA	DNAJB14	KATNBL1	BET1L	SF3B4	EDEM3	MED13	DGCR2	ZNF500	ECHDC3	TNK1	AHI1	UBAP2L	FIBP	MPND
CIAPIN1	PTDSS1	DNAJB14	MICU3	BET1L	STX5	EDEM3	TCF4	DGCR2	ZSCAN25	ECM1	DPP4	AHI1	USP31	FIBP	TSR3
CIC	ULK1	DNAJB4	GTPBP8	BET1L	TMEM214	EDRF1	THOC1	DGKE	ZNF43	ECM1	OLFML3	AHSA1	ACTR1A	FITM2	FAIM
CILK1	CDC14A	DNAJB4	PAWR	BEX4	ATP1B3	EEA1	SNRNP40	DGKH	SEC24B	ECM1	TNXB	AIDA	ALKBH8	FITM2	MEGF8
CIR1	CCDC112	DNAJC1	FRG1	BEX4	ERMARD	EEA1	ZFHX4	DGKH	SMPD1	ECM2	SSPN	AIDA	ATP2C1	FKBP10	FKBP7
CIZ1	DENND1A	DNAJC10	MYNN	BEX4	SRSF3	EEA1	ZNF483	DGKH	USP31	ECSIT	DMAC2	AIDA	CTCF	FKBP10	PDIA5
CIZ1	SUPT5H	DNAJC10	NEDD1	BEX4	TMEM59	EEF1A2	CYS1	DHFR2	INTU	ECSIT	SHMT2	AIDA	MEAF6	FKBP10	UBE2L6
CKB	SLC25A10	DNAJC10	POLR1F	BFAR	ECI2	EEF1A2	KLK1	DHRS7	FN1	EDA2R	BNC2	AIDA	SMAD2	FKBP10	UBE2Z
CKM	TNNT1	DNAJC19	CDC20	BFAR	JPT2	EEF1A2	PYGM	DHTKD1	CLCN3	EDA2R	FDXR	AIDA	TAB2	FKBP4	CACYBP
CLASP1	CCDC93	DNAJC21	CEP57	BFAR	MRPS27	EEF1A2	TNNT1	DHX15	CHORDC1	EDA2R	GXYLT2	AIDA	ZCRB1	FKBP4	LYRM9
CLASP1	FUBP1	DNAJC21	JRKL	BGN	ALPK1	EEF1A2	TRIM29	DHX15	DDHD1	EDC4	HMGXB3	AIF1	CYBA	FKBP4	SDF2L1
CLASP1	TSC1	DNAJC21	METTL14	BGN	ZNF132	EFCAB14	H2AZ2	DHX15	DDX3Y	EDC4	HNRNPA1L2	AIF1	HCST	FKBP7	OAT
CLASP1	UBAP2	DNAJC21	PTER	BGN	ZNF780A	EFCAB14	HMGXB4	DHX15	INO80D	EDC4	KDM5C	AIF1	MYO5A	FKTN	POGLUT3
CLASP2	ETNK2	DNAJC21	RPS6KB1	BGN	ZNF780B	EFCAB14	IARS2	DHX15	SLC4A7	EDC4	MAU2	AIF1	PLCB2	FLCN	EVC2
CLASP2	PEX1	DNAJC21	UCHL5	BICC1	ADAMTS3	EFCAB14	RAB14	DHX15	UBAP2L	EDIL3	ITPR1	AIFM1	ANKEF1	FLI1	CCDC88C
CLCC1	ECD	DNAJC24	DUS2	BICC1	CDK14	EFCAB14	UBE2H	DHX15	ZNF121	EDNRA	PDE5A	AIFM1	COX18	FLI1	GNAQ
CLCC1	LNPK	DNAJC3	CD47	BICC1	PRKCI	EFEMP2	ARPC1B	DHX15	ZUP1	EDNRA	RRAS2	AIFM1	CRIM1	FLI1	KL
CLCC1	UIMC1	DNAJC3	DDX21	BICC1	ZDHHC18	EFL1	GNPTAB	DHX33	TTI1	EEF2KMT	FAM20C	AIFM1	NNT	FLI1	PKP4
CLCN3	FEM1B	DNAJC8	PRIM1	BICD1	CHN2	EFL1	IFIT3	DHX34	ZDHHC16	EEF2KMT	PPIL1	AIFM1	OAZ2	FLNB	ESYT2
CLCN3	KIAA0232	DNAJC8	TMEM50A	BICD2	NDEL1	EFL1	MSH6	DHX37	CTU2	EFCAB7	WDR19	AIFM1	SH3BGRL	FLRT2	CDK20
CLCN3	PRKAB2	DNAL4	RMC1	BICD2	RAB2B	EFL1	R3HDM1	DHX37	MAPKAPK5	EFHC1	ANAPC4	AIFM1	ZNF827	FLRT2	SEPTIN9
CLCN3	TNPO1	DNASE2B	NCAPH	BICRA	HCFC1	EFNA5	BAIAP2L1	DICER1	TP53INP1	EFHC1	SH3YL1	AIFM2	ACO1	FLRT3	SLC41A2
CLDN12	OGT	DNM1	ENO2	BICRA	TNRC18	EFR3A	MAPK1	DICER1	ZKSCAN8	EFHC1	SUPT3H	AIFM2	ALG9	FLT3LG	CEP131
CLDND1	EVI5L	DNM1L	ABRAXAS2	BIN2	BTK	EFR3A	MTMR9	DIPK2B	BAIAP2L1	EGFL8	ARVCF	AIFM2	BLCAP	FLT4	PPFIBP1
CLDND1	GPD1L	DNM1L	CDK5RAP2	BIN2	CCR5	EFR3A	RABEP1	DIPK2B	CFI	EGFL8	RAB24	AIFM2	CD99L2	FMNL3	FYN
CLEC16A	DHX16	DNM1L	IQCB1	BIN2	CYTIP	EFR3A	UHMK1	DIPK2B	CYYR1	EGLN1	TSNAX	AIFM2	CTIF	FMO2	OGA
CLEC16A	ZFP64	DNM1L	SMARCC1	BIN2	HCLS1	EFR3A	USP46	DIPK2B	GARRE1	EGLN1	USP31	AIFM2	FAM222B	FMO4	DZIP3
CLEC7A	NLRC4	DNM2	PPP2R5B	BIN2	NCF2	EGFL8	ZNF692	DIPK2B	LDB2	EHBP1	FGF1	AIFM2	ITPK1	FNBP4	MTA1
CLIC2	ASPN	DNM2	TMEM63B	BIN2	SLA	EGLN1	CARHSP1	DIPK2B	LPCAT4	EHHADH	NPR3	AIFM2	MAPT	FNBP4	ZCCHC8
CLIC2	GPX8	DNPH1	MCRIP2	BIRC6	AQR	EHBP1	ITSN1	DIPK2B	SNRK	EHMT2	C12orf76	AIFM2	MRAS	FOLR2	PLA2G15
CLIC4	PLS3	DNPH1	SELENOH	BIRC6	ATP6V1A	EHMT2	TFAP4	DIPK2B	TIE1	EHMT2	CCDC120	AIFM2	PJA1	FOXP1	DPYSL2
CLIC5	BVES	DOCK1	TNPO3	BIRC6	CLASP2	EIF2A	MXI1	DIS3	CCNT1	EHMT2	MOSPD3	AIFM2	PRADC1	FPR1	ALOX5
CLINT1	ACBD3	DOCK10	TFEC	BIRC6	DHX57	EIF2AK3	FKBP14	DISP1	MR1	EHMT2	ZNF74	AIFM2	SIK2	FPR1	FCGR2A
CLINT1	BAG5	DOCK11	CCDC91	BIRC6	ERCC2	EIF2AK4	RHOQ	DKC1	NOP2	EIF2AK1	PMS2	AIFM2	TST	FPR1	IL1R2
CLINT1	CSTF2T	DOCK4	EIF5A2	BIRC6	FAM13C	EIF2B1	DTD2	DKC1	NUP98	EIF2AK1	ZNF664	AIMP1	ACTL6A	FPR1	LAT2
CLINT1	FAM98A	DOCK4	FAM117B	BIRC6	FAM149B1	EIF2S1	FYTTD1	DKC1	PRPS1	EIF2B1	EDRF1	AIMP1	BCCIP	FPR1	NFAM1
CLINT1	GALNT1	DOCK4	GPATCH11	BIRC6	HPS3	EIF2S1	IL1RAP	DKC1	RNF4	EIF2B4	ABCF3	AIMP1	CCDC59	FPR1	OSCAR
CLINT1	KPNA4	DOCK4	PDE7B	BIRC6	INTS7	EIF2S1	SMARCE1	DLD	IFI27L2	EIF2B4	UBE2Q1	AIMP1	EMG1	FPR1	RASGRP4
CLINT1	NLN	DOCK4	SLC10A7	BIRC6	ITPR2	EIF3A	EFL1	DLD	MRPS16	EIF2B5	DDX56	AIMP1	GEMIN6	FPR1	RAVER2
CLINT1	RABL3	DOCK4	SORL1	BIRC6	KDM6A	EIF3J	RIOK1	DLG3	AJUBA	EIF2B5	LYPLA2	AIMP1	GPKOW	FPR1	RPS6KA1
CLINT1	SASH1	DOLPP1	P3H1	BIRC6	KMT2A	EIF3M	RTN4RL1	DLG3	DTX3	EIF2B5	PSME3IP1	AIMP1	GPN1	FPR1	S100A12
CLINT1	WASL	DONSON	ACYP1	BIRC6	MECOM	EIF4E2	NIF3L1	DLG3	MBOAT2	EIF2S1	CSNK2A1	AIMP1	LYAR	FPR1	SLA
CLINT1	WDR26	DONSON	GNRH1	BIRC6	PDE3A	EIF4G3	ASB13	DLG3	NDRG3	EIF2S1	FBXO45	AIMP1	MXRA8	FPR1	TLR2
CLINT1	ZFR	DPAGT1	PNPO	BIRC6	POLR1H	EIF5A2	MCM7	DLGAP4	CRMP1	EIF2S1	GRPEL1	AIMP1	SDAD1	FRA10AC1	XAF1
CLIP1	SEC62	DPF2	P3H1	BIRC6	POLR2B	ELAPOR2	TTC8	DLGAP4	RUSC2	EIF2S1	TRIAP1	AIMP1	SFMBT1	FRA10AC1	ZNF558
CLIP1	TAOK3	DPH5	EEF1B2	BIRC6	PRMT1	ELF1	SWAP70	DMKN	STAP2	EIF3J	CPSF2	AIMP1	SUPT3H	FRMD6	NT5E
CLK1	ABCA10	DPP3	ENTPD6	BIRC6	PUM1	ELF2	STIM2	DMPK	MICAL3	EIF3J	SERP1	AIMP1	TDP2	FRMD6	PRRX1
CLK1	CLK4	DPP4	JAM3	BIRC6	RNGTT	ELK4	GUF1	DMPK	NCK2	EIF3J	TRNT1	AIMP1	TRAPPC3	FRS3	FDXR
CLK1	MSANTD2	DPP7	PRRX2	BIRC6	RPS10	ELL	GAK	DMTF1	ATM	EIF3J	ZC3H15	AIMP1	TRIAP1	FRS3	OGFOD2
CLK1	PAXBP1	DPP9	PRKCSH	BIRC6	SMG1	ELL2	PPARG	DMTF1	GATAD1	EIF3M	AIMP1	AIMP1	ZNF614	FRY	SORBS2
CLK3	DNAJC17	DPY19L1	TACO1	BIRC6	SON	ELMOD2	HAT1	DMTF1	INPP4A	EIF3M	BFAR	AJUBA	TPRN	FSCN1	COL5A1
CLK4	ZNF700	DPY19L3	ATR	BIRC6	SSR4	ELMOD2	ZBED5	DMTF1	KDM5D	EIF3M	METAP2	AJUBA	UBE2Q1	FSCN1	RNPEP
CLN3	MPV17L2	DPY19L3	ZNF449	BIRC6	TBC1D17	ELOF1	SLC41A3	DMTF1	KIAA0753	EIF3M	RXYLT1	AK3	DARS1	FUBP1	ATAD2B
CLN3	PCBP4	DPY19L4	SLC25A30	BIRC6	TBCK	ELP1	BTBD10	DMTF1	PLA2R1	EIF3M	SNRPB2	AK3	DCTN6	FUBP1	RBM12B
CLN3	PORCN	DPYD	HDAC9	BIRC6	USP28	ELP1	CKAP5	DMTF1	POGZ	EIF3M	TXNDC12	AK3	EMC2	FUBP1	RNF169
CLN3	PPP4C	DPYD	HECA	BIRC6	YY1	ELP1	ECD	DMTF1	RSRP1	EIF4E	PPAT	AK3	MBD2	FUBP1	ZNF529
CLN3	RIC8A	DPYD	IPO8	BIRC6	ZFP3	ELP1	UBR2	DMTF1	TIA1	EIF4EBP2	COG8	AK3	METTL9	FUBP1	ZNF587
CLN3	RNF26	DPYD	SAMD8	BLK	CLEC17A	ELP2	ARFIP1	DMTF1	TRANK1	EIF4EBP2	MED22	AK3	PEX13	FUCA1	CPVL
CLN3	SCAMP4	DR1	CYP4X1	BLK	FCRL3	ELP2	GATAD1	DMTF1	WDR27	ELAPOR2	ATL3	AK3	RBMS3	FUCA1	HFE
CLN3	SMPD1	DR1	TMEM168	BLK	PAX5	ELP2	TIMM50	DMTF1	ZNF506	ELF1	PPM1D	AK3	TMCC1	FUCA2	MAGED1
CLN3	VPS4A	DRAM1	PPP2R5C	BLK	TNFRSF13B	EMC10	HPCAL1	DMTF1	ZNF577	ELL	KDM6B	AKAP10	ANKRD52	FXYD1	AMY2B
CLOCK	FBXL4	DROSHA	SART3	BLMH	ATP5PD	EMC10	RNF168	DMTF1	ZSCAN30	ELL2	DENND3	AKAP10	CLPP	FYB1	AOAH
CLOCK	USF3	DROSHA	SCAF4	BLMH	MRPS5	EMC4	BFAR	DMXL2	CCDC88A	ELL2	FOXO3	AKAP10	CLPX	FYB1	CD300A
CLOCK	ZFX	DROSHA	SLC23A2	BLMH	RBMX2	EMILIN1	CYBA	DNAAF5	ARV1	ELL2	SDC3	AKAP10	CRNKL1	FYB1	DEF6
CLPTM1	KBTBD3	DSTN	CNN3	BLNK	SPCS1	EMILIN1	KCTD17	DNAAF5	MRM2	ELL2	UBTF	AKAP10	EML2	FZD5	BAG5
CLPTM1L	ADPRS	DSTN	EIF4G2	BLOC1S2	ATP6V1G1	EMILIN1	SLC26A11	DNAAF5	POP4	ELMOD2	EIF2AK1	AKAP10	FAM160B1	FZD5	PTGIR
CLPTM1L	IRAK1	DTWD1	SPATA7	BLOC1S2	C4orf3	EMILIN1	STK11IP	DNAAF5	RPAP1	ELMOD2	MTX3	AKAP10	GEMIN8	FZD5	SLC35C1
CLPTM1L	MAN2B1	DTX2	DHX34	BLOC1S2	RBBP7	EML4	NAA35	DNAJA2	BFAR	ELMOD2	REST	AKAP10	KLHDC3	FZD7	BCL9
CLPTM1L	RTL6	DTX2	R3HDM4	BLOC1S5	FNTA	EML4	SEPTIN5	DNAJA2	CLIP1	ELMOD2	SKP2	AKAP10	KLHL9	FZD7	LYPD6
CLPTM1L	SLC66A1	DTX2	TMEM250	BLOC1S5	ZBTB14	EML4	TRIM38	DNAJA3	MLST8	ELOVL5	RAB11FIP3	AKAP10	SIAE	G3BP1	GMEB1
CLPX	ATL2	DTX2	ZNF627	BLOC1S6	MIS12	ENDOG	ARHGAP19	DNAJA3	NUP188	ELP6	SAE1	AKAP10	SSR3	G6PC3	SSR4
CLPX	FAM161A	DTX2	ZNF865	BLZF1	ATG4C	ENDOV	CEBPD	DNAJB4	PELI1	EMB	F13A1	AKAP10	TARBP2	G6PD	GYS1
CLPX	SHKBP1	DTX3	NFATC4	BLZF1	DYNC2LI1	ENKD1	PRKAR1B	DNAJC16	AGO3	EMB	FGD2	AKAP10	TBC1D25	G6PD	POR
CLSTN1	SALL2	DTX3	NOVA2	BLZF1	ELMOD2	ENO2	IRF9	DNAJC16	C1orf131	EMC2	RCHY1	AKAP10	TERF2IP	G6PD	RPTOR
CLSTN1	SEMA6C	DTYMK	CCM2	BLZF1	MAP4K5	ENO3	ATP2A1	DNAJC16	TAF5	EMCN	SUCNR1	AKAP10	TMEM41A	GAB1	PPFIBP2
CLTC	ATG4C	DUS3L	POP7	BLZF1	NUCB2	EP300	PMF1	DNAJC16	WDCP	EMILIN1	PDIA4	AKAP10	TRIT1	GABBR1	ARHGAP33
CLTC	MEX3C	DUS3L	PUS1	BMPR2	SAMD8	EP400	FBXW8	DNAJC4	ATP2C1	EMILIN1	PRKAR1B	AKAP10	TXN2	GABBR1	FLT3LG
CMAS	CBX1	DVL1	MBD3	BMPR2	TBL1XR1	EP400	LRCH3	DNAL1	EFR3A	EMX2	LTBP2	AKAP10	WHAMM	GABBR1	KIAA0895L
CMTM2	S100P	DVL2	PLEKHO1	BMS1	BRD7	EP400	NMT1	DNAL1	ZNF37A	ENDOD1	HERPUD2	AKAP11	PDCL	GABBR1	MINK1
CMTM3	PXN	DVL3	IVD	BMS1	DNAJC7	EP400	ZNRF3	DNAL4	CHD1	ENDOD1	SNX12	AKAP11	TP53BP2	GABBR1	NFATC4
CMTR2	ERO1B	DVL3	MAGED1	BMS1	GPATCH4	EPB41	MTMR10	DNASE1	COPS7B	ENDOD1	TRNP1	AKAP6	FEM1B	GABBR1	PHC1
CMTR2	MIER3	DVL3	NPR2	BMS1	LYAR	EPB41	SIK2	DNM1	ASAP3	ENO2	FHL3	AKAP6	LARP7	GABBR1	TCEAL7
CMTR2	MOSMO	DVL3	TMEM127	BMS1	PSMD7	EPB41L2	GUCY1B1	DNM1	BOC	ENO2	NAB2	AKAP6	LMBRD2	GAK	ANKHD1
CMTR2	MSANTD4	DVL3	VPS52	BMS1	SECISBP2	EPB41L4B	ST3GAL6	DNM1	BST1	ENO2	NFATC4	AKAP6	PRKAA2	GAK	PRPF38B
CMTR2	POT1	DYNC1LI2	SLC35B4	BMS1	THUMPD3	EPC1	HMBS	DNM1	C6orf132	ENTPD2	CARNS1	AKAP6	SGCD	GAL3ST4	ADGRA2
CMTR2	SREK1IP1	DYNC2H1	STRBP	BMS1	YIPF2	EPC1	HRAS	DNM1	GPNMB	ENTPD2	PLLP	AKAP6	WASHC4	GALE	SHMT2
CMTR2	ZBTB6	DYNC2I1	MPDU1	BMS1	ZW10	EPC2	EMC10	DNM1	IFI27L2	ENTPD2	SHISA4	AKAP6	ZC3H7A	GALE	TRABD
CMYA5	APOBEC2	DYNC2I1	PCNT	BMT2	DNAJB14	EPG5	PRKCA	DNM1	PCDHGC3	ENTPD2	TOM1L2	AKAP8	RB1	GALM	GPX8
CNEP1R1	TRIAP1	DYNC2I1	PRR14L	BNC1	C21orf62	EPG5	SLC12A6	DNM1	PCNX2	ENTPD2	ZNF185	AKAP8L	ACTR5	GALNT16	KIT
CNN3	MGST1	DYNC2I1	SAFB2	BNC1	CDON	EPN1	FBXL15	DNM1	TTC7A	ENTPD5	GOLGA5	AKAP8L	CLASRP	GALNT16	PAM
CNN3	MMD	DYNC2I1	SDCCAG8	BNC1	CLDN1	EPN1	NOC4L	DNM1	XG	EP300	CREBBP	AKAP8L	DCUN1D2	GALNT7	TMEM65
CNOT1	MAPK1	DYNC2I1	TRMT10B	BNC1	FAM110C	EPN1	PRR5	DNM3	PLCB1	EPB41	ADCY6	AKAP8L	KCTD13	GALNT9	CCDC120
CNOT1	MARF1	DYNC2I2	PRRX2	BNC1	FGF1	EPN1	RNF215	DNM3	PRCP	EPB41	FRMD3	AKAP8L	KXD1	GALNT9	CDK20
CNOT1	NUP98	DYNC2LI1	DDX1	BNC1	HSD17B6	EPN1	SIGIRR	DOCK1	PPP4R1	EPB41	MCC	AKAP8L	MAPK8IP3	GALNT9	PHLPP2
CNOT1	ZNRF3	DYNC2LI1	DNAJC7	BNC1	KLF5	EPN1	TRMT61A	DOCK10	CD4	EPB41	NOTCH4	AKAP8L	MOGS	GARS1	SCFD2
CNOT10	ZNF34	DYNLT3	BCAP29	BNC1	LSAMP	EPS8	ASPH	DOCK10	TNFSF13B	EPB41	PTPN14	AKAP8L	MTG2	GARS1	UCHL3
CNOT11	SLC25A14	E2F4	CLPTM1	BNC1	MEIS2	ERBB2	EHMT2	DOCK11	ZBTB34	EPB41	SNX1	AKAP8L	PRPF31	GATA5	LRRC61
CNOT4	FBXL4	E2F4	SLC38A9	BNC1	MYO5B	ERCC2	ABCB8	DOCK2	DOK3	EPB41	ZNF587	AKAP8L	TRIM52	GATAD1	CGGBP1
CNOT4	IPO5	E4F1	ADAMTS7	BNC1	RAET1E	ERCC8	CYB5B	DOCK2	MYO7A	EPB41L4A	ABLIM3	AKAP8L	XAB2	GATAD1	FAM228B
CNOT4	KIF16B	E4F1	DAPK3	BNC1	RHPN2	ERGIC2	METAP2	DOCK2	SLC37A2	EPB41L4B	ACSS3	AKAP8L	ZFP62	GATAD1	HNRNPA1L2
CNOT4	NAA35	E4F1	OGFOD2	BNC1	RSPO1	ERGIC2	TRNT1	DOCK2	SYK	EPB41L4B	CIDEA	AKAP8L	ZNF343	GATAD1	KLHDC1
CNOT6	TBC1D12	E4F1	ULK3	BNC1	SERTM1	ERGIC2	ZNF14	DOCK2	TMC8	EPB41L4B	MTMR12	AKAP8L	ZNF354B	GATAD1	SPIN1
CNOT6L	DR1	EAPP	LDB2	BNC1	SLC39A8	ERI1	DCAF13	DOCK2	TRIM14	EPB41L4B	NEDD4L	AKAP8L	ZNF7	GATAD2A	BCAR1
CNOT6L	TACC1	EBAG9	CFAP70	BNC1	SNCA	ERLIN2	VAPB	DOCK2	VAV1	EPB41L5	HECTD1	AKAP9	ATG2B	GATAD2B	ATG14
CNOT6L	TTC27	EBAG9	MTERF2	BNC1	UPK1B	ERMP1	DNMT3A	DOCK9	MYO5C	EPB41L5	KCTD6	AKAP9	CHD6	GATAD2B	PHF12
CNOT7	C3orf38	EBAG9	STK38L	BNC1	WT1	ERMP1	EFNA5	DOHH	WDR24	EPB41L5	NEK9	AKAP9	CHD9	GATAD2B	TRA2A
CNOT7	CACNB3	EBF3	DIP2A	BNC2	ADGRG6	ERMP1	GARNL3	DOK2	ADAP2	EPB41L5	ZNF354A	AKAP9	RAD21	GBP2	DAPK3
CNOT7	DYM	EBF3	LRIG2	BNC2	GCNT1	ERMP1	MEIS1	DOK3	GNA15	EPS15	SNF8	AKIP1	CDC23	GCC2	DIP2B
CNOT7	PSMD14	EBF3	MIEN1	BNC2	LGALS8	ERMP1	NID2	DOK4	SPNS1	EPSTI1	ODF3B	AKIP1	CNKSR3	GCC2	KDM3A
CNOT7	RAB14	ECD	KLHL9	BNC2	PEG10	ERO1A	C5orf15	DOLPP1	MVK	ERCC1	B3GAT3	AKIP1	FAM111A	GCC2	MEF2C
CNOT7	STAU2	ECD	MINDY3	BNC2	PHLPP2	ERO1A	FBXO28	DOLPP1	SCAMP3	ERCC1	RPS6KA4	AKIP1	GFM2	GCC2	NFAT5
CNP	MEMO1	ECI1	GPT	BNC2	SEMA5A	ESAM	NINJ2	DONSON	ELF2	ERCC1	WDR25	AKIP1	HPS4	GCNT1	AMMECR1
CNP	PSKH1	ECI1	SLC2A4	BNC2	SEMA6D	ESCO1	ALKBH8	DOP1A	CREBZF	ERCC3	ZNF174	AKIP1	NCSTN	GCNT1	SLC4A3
CNPY3	CTSA	ECI2	GTF2A2	BNIP2	ACBD3	ESCO1	SRFBP1	DOP1A	PHC1	ERCC6L2	DICER1	AKIP1	PPOX	GDPD3	FBXO44
CNPY3	DPH7	ECI2	NDUFAF1	BNIP2	CCDC91	ESD	CETN2	DOP1A	ZNF333	ERI1	DNAJC16	AKIP1	TMEM219	GDPD3	PRRT1
CNTRL	CEP162	ECI2	SRP68	BNIP2	ERI1	ESD	MRPS22	DOT1L	AREL1	ERI1	LGALS8	AKR1A1	BABAM1	GDPD3	SAP25
CNTRL	CHD1	ECM1	MAN1C1	BNIP2	FBXW7	ESD	PDCL3	DPAGT1	PIGF	ERLEC1	ABHD17B	AKR1A1	CDK5	GDPD3	SLC26A11
CNTRL	PNISR	ECM1	SFXN3	BNIP2	GCC2	ESF1	NOL8	DPF2	BCL9	ERLEC1	ANAPC13	AKR1A1	CLIP1	GEM	HOMEZ
CNTRL	SMC6	ECPAS	KIF2A	BNIP2	PPP3CA	ESYT2	IZUMO4	DPF2	DCP1B	ERLEC1	ETF1	AKR1A1	DTYMK	GEMIN5	ESS2
CNTRL	ZNF471	ECPAS	MSH6	BNIP2	PRKAA1	ESYT2	PTGER4	DPF2	KAT5	ERLEC1	HSPA14	AKR1A1	EIF2AK1	GGA3	ABHD16A
CNTRL	ZNF480	EDC4	NME5	BNIP2	QKI	ESYT2	SLC2A10	DPF2	UBE2I	ERLEC1	KIF5B	AKR1A1	LIMK1	GGA3	OBSCN
CNTRL	ZNF721	EDC4	PCDHGC3	BNIP2	SHOC2	ETAA1	COX6A1	DPF2	XPC	ESR1	DNAJC7	AKR1A1	PLA2G15	GHR	BCL2
COA3	LEAP2	EDNRA	CD200	BNIP2	STK3	ETAA1	IFT80	DPH5	ARFIP2	ESR2	TRA2A	AKR1A1	PORCN	GHR	EPB41L4B
COA5	RPAIN	EDRF1	MDM1	BNIP2	UBE2K	ETF1	CAPZA1	DPH5	DBF4	ESRRA	C19orf47	AKR1C1	ARHGAP35	GHR	ZNF117
COASY	CAMTA2	EEA1	DENND4A	BNIP2	ZNF800	ETF1	SUMO1	DPH5	MPI	ESRRA	SEPHS2	AKR1C1	BPNT2	GID4	ZNF354A
COASY	KLC2	EEA1	EXOC5	BOC	MON1B	ETFDH	HECA	DPH5	REXO1	ETFB	ANAPC11	AKR1C1	GCLC	GIGYF1	MKRN1
COASY	LRRC47	EEF1D	ETFB	BOD1L1	BAZ1B	ETFDH	STK39	DPP4	ACE	ETFB	MESP1	AKR1C1	GNA12	GIGYF1	PKD1
COASY	MRPL2	EEF1D	NOP53	BOD1L1	C17orf80	ETNK1	RNF138	DPP4	ANTXR1	ETFDH	ACADM	AKR1C4	C9	GIMAP4	HHEX
COASY	STK11IP	EEF1D	SCRN2	BOD1L1	DMTF1	ETNK2	TMEM126A	DPP4	CAMK1D	ETNK2	LAMA2	AKR1C4	CPB2	GIPC2	EPB41L4A
COG1	SPPL3	EEF2KMT	SRI	BOD1L1	GOLIM4	ETS2	STC1	DPP4	CARHSP1	ETNK2	SLPI	AKR1C4	CREB3L3	GLG1	SMG6
COG2	DCLRE1B	EEFSEC	DMAC2	BOD1L1	ITGA8	ETS2	TNFAIP3	DPP4	ECM1	EVC2	SH3PXD2B	AKR1C4	CYP2C9	GLIS3	ARSJ
COG2	SLC35B4	EFNA1	ZNF429	BOD1L1	KIAA2026	ETV6	RUNX1	DPP4	EDA2R	EVI5	PIGX	AKR1C4	DNAJC2	GLIS3	DNAJC3
COG3	CRIM1	EFR3A	ANKRD46	BOD1L1	ZNF397	EVI5	PDE5A	DPP4	GSDME	EVI5	UBA3	AKR1C4	F2	GLS	C11orf80
COG3	INSIG2	EFR3A	HIF1A	BOD1L1	ZNF41	EVI5	STEAP2	DPP4	MFAP2	EVPL	CLIC3	AKR1C4	HGD	GLS	PDE7B
COG3	UAP1	EFR3A	ITCH	BOD1L1	ZNF75D	EVPL	DLEC1	DPP4	NHSL1	EXD2	ICE2	AKR1C4	ITIH2	GLT1D1	AATK
COG5	LAT	EFR3A	PPP1R15B	BOK	CEP78	EVPL	HHIPL1	DPP4	PDE7A	EXD3	FAM193B	AKR1C4	LEAP2	GLT8D1	B3GALNT1
COG7	EPN2	EFR3A	UHMK1	BOK	NLGN4Y	EXD2	MED20	DPP4	SLC16A4	EXOC3	KRBA1	AKR1C4	NELFE	GLT8D1	CCDC115
COL14A1	PAPPA2	EFR3A	YTHDF3	BOK	PGM2L1	EXD3	CAPN10	DPP4	SLC35B2	EXOC6B	IFT46	AKR1C4	NENF	GLT8D1	CTSO
COL16A1	PFKP	EFS	SAMD4B	BORCS5	FARS2	EXD3	PIDD1	DPP4	SNX24	EXT2	TM9SF4	AKR1C4	PAH	GLT8D1	THBS3
COL1A1	ECM1	EFS	UCKL1	BORCS5	GTF3C1	EXD3	SELENOO	DPP4	STON2	EZH1	CAVIN2	AKR1C4	PROC	GLYR1	DNM2
COL6A2	LAMB2	EFTUD2	FARS2	BORCS5	SMG6	EXOC1	SMARCA5	DPP4	XG	F10	FAM102A	AKR1C4	SERPINC1	GLYR1	FAM120A
COL8A2	DBNDD2	EGFL7	TPM2	BPGM	NSMCE2	EXOC6	NKRF	DPY19L3	DCTD	F10	SEMA3D	AKR1C4	SLC25A47	GMPR2	EXOC1
COL8A2	PI16	EGLN2	ESS2	BPNT2	PRRG1	EXOC6	TMEM87A	DPYD	RESF1	F13A1	LYVE1	AKR1C4	SLC38A4	GNA13	IPMK
COL8A2	SLPI	EHBP1	CSE1L	BRAP	LRRFIP1	EXOC6B	PJA1	DPYSL2	USE1	FAH	AIFM2	AKR1C4	TM2D3	GNA13	PUM1
COLGALT1	GDI1	EHMT1	CLEC16A	BRAP	PHF20	EXOC6B	PXMP2	DPYSL3	NIPSNAP1	FAH	DLD	AKR1C4	TRMT11	GNA13	STC1
COLQ	ANAPC5	EHMT1	KHSRP	BRAT1	ACAP3	EXOC7	CAD	DPYSL3	SYT11	FAH	MSH3	AKR1C4	ZRSR2	GNA13	YES1
COLQ	IP6K2	EHMT1	ZMIZ1	BRAT1	ARHGAP4	EXOC7	PNPO	DSC1	KLK7	FAH	NMB	AKR7A2	CAPN1	GNAI3	ACTR3
COMMD3	C1QBP	EHMT2	SYMPK	BRAT1	FAAP100	EXOSC4	ELL	DSC1	TGM1	FAM102A	LIMK1	AKR7A2	PHPT1	GNAI3	RAB5A
COMMD7	ATG13	EIF2AK1	JADE3	BRAT1	GPR137	EXOSC4	TIMM13	DSC3	DSP	FAM102B	SLC39A8	AKR7A2	SIRT2	GNAQ	KCNJ2
COMMD7	KCTD2	EIF2B1	GARNL3	BRAT1	HDAC10	EXT2	CSTF2	DSC3	PROM2	FAM110C	ISCA2	AKR7A2	ZNF414	GNG12	ETNK1
COP1	LRRC57	EIF2B5	GTF3C2	BRAT1	IRF7	EXT2	GLB1L	DSC3	SPINT1	FAM111A	RAD51AP1	AKT1	AP3D1	GNG12	TLK1
COP1	PLRG1	EIF2B5	PHYKPL	BRAT1	LRRC4B	EXT2	IST1	DSC3	TRIM29	FAM111A	TLR6	AKT1	BICRA	GNPDA2	ACP1
COPB1	CTSO	EIF2B5	ZNF384	BRAT1	OPLAH	EXT2	TCTN2	DSE	KLF5	FAM111A	WDR11	AKT1S1	APBA3	GNPDA2	ANAPC10
COPB1	FPGT	EIF2S1	DDX50	BRAT1	PCNX3	EXT2	WLS	DSG1	CAPNS2	FAM126A	NEDD1	AKT1S1	AXIN1	GNPDA2	CENPQ
COPB1	SNX6	EIF2S1	DYNC1I2	BRAT1	POLRMT	EXT2	ZDHHC5	DSG1	DUOX1	FAM126A	POGLUT1	AKT1S1	BHLHB9	GNPDA2	POLR2K
COPB1	STT3B	EIF2S1	KLHL8	BRAT1	REXO1	EXTL2	NAE1	DSG1	TP63	FAM135A	NEDD4	AKT1S1	CMIP	GNPNAT1	CCDC47
COPB2	CLUAP1	EIF2S1	SMIM13	BRAT1	SPON2	EZH1	ATXN7L3B	DSP	DMKN	FAM135A	NXPE3	AKT1S1	COA5	GNPTAB	AP2B1
COPB2	SMURF2	EIF2S1	TMEM87A	BRAT1	SYDE1	EZH1	SMARCC2	DSP	ZNF750	FAM135A	PKP4	AKT1S1	DISC1	GNPTAB	DYNC1I2
COPB2	TARDBP	EIF2S2	CBX3	BRAT1	TMEM175	F10	C1QTNF2	DST	ZNF439	FAM13C	NR3C2	AKT1S1	DUSP12	GNPTAB	MCU
COPE	APRT	EIF2S2	LMO4	BRAT1	TRIM47	FAAP100	PCNX3	DSTYK	AGO1	FAM160B1	SNX4	AKT1S1	DVL2	GNPTAB	PDS5B
COPE	MICOS13	EIF3B	DDX23	BRAT1	ZSCAN18	FAAP100	PTPRU	DSTYK	COX19	FAM160B1	TNPO1	AKT1S1	FDX2	GNPTAB	PRKACB
COPE	NUDT22	EIF3B	DIPK2B	BRD1	EMC1	FAM102A	TNFSF13	DSTYK	DGCR2	FAM168B	BTBD7	AKT1S1	GINM1	GNRH1	IP6K2
COPE	STX10	EIF3G	ITPK1	BRD2	AMMECR1L	FAM102B	CFI	DSTYK	FBXO25	FAM168B	SYVN1	AKT1S1	GPR137	GNRH1	TIAL1
COPE	TMEM129	EIF3H	FAM210B	BRD2	ANAPC16	FAM110C	CXCL6	DSTYK	GLG1	FAM171B	CNKSR2	AKT1S1	HSBP1	GOLGA4	QKI
COPS2	KLHL24	EIF3H	NFU1	BRD2	HNRNPF	FAM110C	SNCA	DSTYK	KIAA1522	FAM171B	KIZ	AKT1S1	IGSF9B	GOLM1	PKP2
COPS2	RSPO3	EIF3H	TSG101	BRD2	TGOLN2	FAM114A1	ARHGAP35	DSTYK	MTMR3	FAM180A	C6orf132	AKT1S1	IRF2BP1	GOLM1	ROR1
COPS3	MTX2	EIF3H	TTC1	BRD7	RSL1D1	FAM114A1	KPNA6	DSTYK	NFATC3	FAM180A	DNM1	AKT1S1	KATNAL2	GOLPH3L	SLC35A5
COPS3	POLB	EIF3M	CNIH1	BRD7	SNRPD3	FAM114A1	PAFAH1B2	DSTYK	SLC35D1	FAM180A	PCNX2	AKT1S1	KLHL12	GORASP2	SAE1
COPS3	TSN	EIF4A2	AHCYL2	BRD7	TTC38	FAM120A	BTBD7	DSTYK	SMCR8	FAM180B	DBN1	AKT1S1	LEPROT	GOT2	RDH11
COPS4	KATNBL1	EIF4B	HNRNPLL	BRF1	MAD1L1	FAM120A	IPO5	DTWD1	FGF7	FAM180B	XG	AKT1S1	LMAN2L	GOT2	SNX12
COPS5	METAP1	EIF4B	PAIP1	BRF1	PRMT7	FAM120A	PEX13	DTX3	CCDC120	FAM185A	PTPN4	AKT1S1	METTL21A	GPATCH1	ZNF500
COPS6	EIF6	EIF4E	C8orf37	BRF1	PRPF31	FAM120A	RAD21	DTX3	KAT2A	FAM193B	CLK3	AKT1S1	MITD1	GPATCH2L	VCPIP1
COPS6	ERI2	EIF4G2	CNN3	BRICD5	AKAP8L	FAM120A	TMX4	DTX3	MUS81	FAM193B	MST1	AKT1S1	MKX	GPATCH4	LTV1
COPS6	SMIM8	EIF5	HNRNPDL	BRICD5	ALKBH4	FAM120A	TSN	DTX3	PLCB3	FAM199X	PTPRG	AKT1S1	MOB4	GPATCH4	PSMD11
COPS8	ATP6AP2	EIF5	OSMR	BRIX1	ZCRB1	FAM120AOS	DAP3	DTX3	PRRT1	FAM20B	CSNK2A1	AKT1S1	NAA60	GPATCH4	PTRH2
COPS8	ATXN10	EIF5B	KTN1	BRMS1	GSDMD	FAM120AOS	MED10	DTX3L	DPYD	FAM20B	PPP2R2A	AKT1S1	NUBP2	GPATCH4	RRP9
COPS8	ENOPH1	EIF5B	LARP7	BRMS1	MCRS1	FAM120AOS	METTL2A	DTYMK	COMMD8	FAM20B	YY1	AKT1S1	PSMG4	GPBAR1	ARHGAP32
COPS8	ISCA1	ELAPOR2	FBXL4	BRMS1	RHPN1	FAM126A	BMT2	DUOX1	MSRA	FAM210A	ACSL4	AKT1S1	RCN2	GPBAR1	LEP
COPS8	METTL9	ELAPOR2	NAA35	BRMS1	RRP9	FAM126A	LILRB4	DUOX1	PDZK1IP1	FAM210A	P4HA1	AKT1S1	REXO1	GPBAR1	MDK
COPS8	NDUFAF1	ELAPOR2	PARD3B	BRMS1	TMEM208	FAM13B	ANKRD50	DUS2	GSS	FAM210A	SPACA9	AKT1S1	RMC1	GPBAR1	RASL10B
COPS8	PSMD10	ELAPOR2	RC3H2	BRMS1	USE1	FAM13B	AQR	DUSP16	ARHGAP6	FAM210B	H2AZ2	AKT1S1	RRNAD1	GPBAR1	SPICE1
COPS8	TMEM9B	ELF1	ARHGAP6	BRMS1L	TMEM126B	FAM13B	GNB4	DUSP26	PKIA	FAM3A	C16orf86	AKT1S1	SELENBP1	GPBP1	CLIC2
COPS8	UBE2A	ELF2	RBM43	BROX	GPBP1	FAM13B	KLF15	DYNC1H1	AP3D1	FAM3A	EGLN2	AKT1S1	SEPHS1	GPBP1	RBM22
COQ8B	CD79B	ELK4	FOXP1	BROX	SMIM15	FAM13B	MRPL10	DYNC1LI2	COPB1	FAM3C	AHI1	AKT1S1	SIN3A	GPR160	CPD
COQ8B	DEAF1	ELK4	PHACTR2	BRPF1	AFAP1	FAM13B	MYO9A	DYNC1LI2	HMG20A	FAM8A1	FAM117B	AKT1S1	SIPA1L3	GPR160	TSPAN9
COQ8B	EPHB6	ELK4	RAB11FIP2	BRPF1	AMBRA1	FAM13B	RPS29	DYNC1LI2	TAF4	FAM8A1	PPM1K	AKT1S1	SIRT6	GPRASP2	PGAP2
COQ8B	HAAO	ELK4	REST	BRPF1	CLCN6	FAM13B	SNX30	DYRK2	LRRC61	FAM8A1	RB1CC1	AKT1S1	SMPD4	GPRASP2	SLC40A1
COQ8B	INO80E	ELL	RTN4RL1	BRPF1	TBC1D22B	FAM13B	TBC1D17	DZIP1	DENND2B	FAM8A1	RNF180	AKT1S1	SNRNP27	GPSM3	BIN2
COQ8B	RAB35	ELL	ZNF746	BRWD1	ABHD18	FAM13B	VTI1A	DZIP1	IFT81	FAM91A1	ATG14	AKT1S1	SPCS1	GPSM3	CORO1A
COQ8B	SH3GLB2	ELL2	LATS2	BRWD1	ANAPC10	FAM13B	ZFR	DZIP1	PDE1A	FAM91A1	DBF4	AKT1S1	STON1-GTF2A1L	GPSM3	FYB1
COQ8B	TIMM50	ELMO1	ADAR	BRWD1	CREBZF	FAM13C	ALDH4A1	DZIP1	PM20D2	FAM91A1	NCDN	AKT1S1	SUMF2	GPSM3	NCF4
CORO1B	ANKRD46	ELMOD2	MTMR6	BRWD1	GPATCH11	FAM13C	PHTF1	EBF1	NUDT22	FAM98A	CCPG1	AKT1S1	TAF6	GPSM3	SHKBP1
CORO1B	DDX49	ELMOD2	TNFAIP8	BRWD1	PLEKHA3	FAM168A	SMCR8	ECHDC1	ME1	FAM98A	ISCA1	AKT1S1	TFPT	GPT	ACSS2
CORO1B	IFI27L2	ELOA	PDHA1	BRWD1	RUNX1T1	FAM168A	TANGO6	ECHDC1	PLAAT5	FANCG	TNFRSF25	AKT1S1	THAP9	GPT	DDT
CORO1B	LYPLA2	ELOB	NDUFB7	BRWD1	TEFM	FAM168A	TRIM4	ECHDC3	CNTFR	FANCL	DDX58	AKT1S1	TMEM183A	GPT	DECR1
CORO1B	RAB3IL1	ELOC	WDR61	BRWD1	TENT4B	FAM168A	XPC	ECHDC3	INPP5K	FANCL	ZFP62	AKT1S1	TRIM26	GPT	DNAJC30
CORO1B	RUVBL2	ELP1	TP53INP1	BRWD1	USP9Y	FAM168B	GALC	ECHDC3	TMEM53	FAR1	ZNF680	AKT1S1	TRIM56	GPT	FAH
CORO1B	SLC27A1	ELP2	SMN1	BRWD1	ZMAT1	FAM172A	ABCB7	ECI1	NDUFS7	FARP2	SRP54	AKT1S1	TSHZ1	GPT	LDHD
CORO1B	SLC39A13	ELP2	UQCRC2	BRWD1	ZNF226	FAM172A	IPO8	ECI1	PIN1	FARSA	POLD2	AKT1S1	UBAP1L	GPT	LGALS12
CORO1B	XAB2	ELP6	PPM1G	BRWD1	ZNF280D	FAM174C	CDC42EP5	ECI1	TRPT1	FASTK	ZBTB14	AKT1S1	UBE2J2	GPT	MTARC1
CORO1B	ZFPL1	EMB	MS4A4A	BRWD1	ZNF326	FAM174C	CHERP	ECM1	LUM	FASTKD1	MRPL53	AKT1S1	WRAP73	GPT	NDUFA7
COX18	XPNPEP3	EMC1	TRIM17	BRWD1	ZNF449	FAM174C	CLEC11A	ECM1	NUDT1	FBF1	ANKRD23	AKT1S1	ZFP69	GPT	PDXK
COX5A	NHSL1	EMC10	DTYMK	BRWD1	ZNF451	FAM174C	LLGL1	ECPAS	AP5B1	FBLN1	OAT	AKT1S1	ZFP82	GPT	PMM1
CPEB4	CARM1	EMC2	DYNLT3	BRWD1	ZNF614	FAM185A	TTLL7	ECPAS	NMT1	FBN1	CAMK1D	AKT1S1	ZNF132	GPT	SLC7A10
CPEB4	XRN1	EMC2	ZFP2	BSDC1	TBC1D2B	FAM189A1	PDZD3	ECSIT	PTOV1	FBN1	GAS1	AKT1S1	ZNF512	GPT	TST
CPED1	SLC30A5	EMC4	CASP6	BSDC1	TCTN1	FAM189B	SPAG9	EDA	EHMT2	FBXL17	CHMP3	AKT1S1	ZNF816	GPT	TTC38
CPLANE1	ANKRD36C	EMC4	CCDC28A	BST1	TTC9	FAM193B	RAPGEF3	EDA2R	ORAI3	FBXL17	RAB33B	AKT2	GLIPR1	GRB7	TNK1
CPLANE1	CEBPZOS	EMC4	DHRS7	BTAF1	NMI	FAM204A	CWC15	EDC4	FBRS	FBXL19	MARCHF9	AKT2	ILVBL	GRHPR	HDDC2
CPLANE1	COX5A	EMC4	SNRPD3	BTAF1	SF3B1	FAM20B	DYNC1LI2	EDC4	KDM2A	FBXL20	HSPBAP1	AKT2	ISOC2	GRK3	TYRO3
CPLANE1	EMC1	EMC6	ZFYVE26	BTAF1	SUCO	FAM20B	NUP155	EDC4	MAU2	FBXL20	ZBTB34	AKT2	NDUFS7	GRK5	SSBP2
CPLANE1	FAM104A	EMCN	NPNT	BTAF1	UQCRFS1	FAM20B	ZNF791	EDC4	MCM3AP	FBXL20	ZNF652	AKT2	SLC19A1	GRPEL1	CNPY3
CPLANE1	FBL	EMILIN1	KHNYN	BTBD1	FAM210A	FAM210A	SMIM13	EDC4	SBF1	FBXL4	CDK19	AKT2	ZNF117	GSPT1	BZW1
CPLANE1	H2BC11	EML2	ERBB2	BTBD1	MAPK6	FAM3A	MIEN1	EDIL3	ENAH	FBXL4	KAT6B	AKT3	CEP70	GSPT1	NAA50
CPLANE1	PRDM5	EML2	PORCN	BTBD1	MBNL1	FAM3A	RPS6KB2	EDIL3	SPIN4	FBXL4	PDP1	AKT3	DYNC1LI1	GSPT1	PSME3
CPLANE1	PZP	EML3	TRIM3	BTBD1	SGCB	FAM3A	ZNF561	EDIL3	TWSG1	FBXL4	PRKACB	AKT3	DYNLT3	GSPT1	RRN3
CPLANE1	TMEM69	EML4	ALG13	BTBD10	DUSP11	FAM91A1	TNFSF13B	EDNRA	GUCY1B1	FBXL4	SPAST	ALAD	LHCGR	GSPT1	TBX15
CPLANE1	ZNF91	EML4	IREB2	BTBD10	FUNDC1	FAM98A	LSG1	EDNRA	NAB1	FBXL4	TRIM23	ALAD	PARP3	GTF2A2	COX16
CPM	PTPRA	ENAH	TRIM37	BTBD10	IPO4	FAN1	FYCO1	EED	RNF24	FBXL4	ZBTB33	ALCAM	ABHD12	GTF2E1	MBD4
CPNE3	DARS1	ENDOD1	VEGFC	BTBD10	SLC35B3	FAN1	GPATCH8	EEF1A2	ACTN2	FBXL4	ZNF280D	ALCAM	DCLRE1B	GTF3C4	DDX20
CPNE3	PAK2	ENDOG	GATA6	BTBD10	TBC1D32	FANCG	SMUG1	EEF1A2	APOBEC2	FBXL4	ZNF623	ALCAM	DCSTAMP	GTF3C4	SUPT16H
CPNE3	TRAM1	ENDOG	PGP	BTBD10	WASHC3	FANCL	N4BP2L2	EEF1AKMT2	TFAM	FBXO11	SMARCA5	ALCAM	DNASE2B	GTF3C4	YTHDF1
CPNE3	YAE1	ENDOV	SEPTIN5	BTBD2	CTBP1	FAR1	TBC1D23	EEF1D	PQBP1	FBXO11	TBC1D15	ALCAM	NRIP3	GTF3C5	DHX16
CPNE8	PI4K2B	ENDOV	SYNGAP1	BTBD2	LRRC45	FARS2	SMG6	EEF1E1	SNRPE	FBXO22	DNAJC24	ALCAM	P2RX4	GTPBP3	EME2
CPSF2	P3H4	ENOPH1	GARS1	BTBD2	MRPL47	FARSA	ALYREF	EEF2KMT	ABCB6	FBXO22	USP49	ALCAM	SLAMF9	GTPBP4	LRSAM1
CPSF3	ATG3	ENOPH1	PPP2CA	BTBD2	P3H4	FARSA	DXO	EEF2KMT	TOMM22	FBXO22	ZFC3H1	ALCAM	SLC9A6	GUCY1A1	EDNRA
CPSF6	ANKRD13A	ENOPH1	TTC8	BTBD2	PPP1R37	FARSA	EGLN2	EEF2KMT	WDR46	FBXO22	ZNF141	ALDH18A1	C4orf46	GUCY1A1	KIAA1671
CPSF6	GUCY1A2	ENOPH1	YIPF5	BTBD2	SCAF1	FARSA	PUF60	EFCAB14	CAPRIN1	FBXO25	FAM204A	ALDH18A1	CLNS1A	GUCY1A1	NOTCH3
CPSF6	N4BP2	ENTR1	LRRC27	BTBD2	SGTA	FASTKD2	NEU1	EFCAB7	ARHGAP12	FBXO44	PAFAH1B2	ALDH18A1	DLGAP5	GUCY1A1	SYT11
CPSF6	TAS2R20	EP300	NCOA6	BTBD2	VAPA	FASTKD5	PRXL2A	EFL1	LEO1	FBXO44	PNPLA8	ALDH18A1	DRG2	GUF1	MRPS5
CPSF7	ANXA9	EP400	HECTD4	BTBD2	YPEL3	FAT4	OPHN1	EFNB3	ENOPH1	FBXW4	RAB4A	ALDH18A1	KIF18B	GYG2	NXN
CPSF7	CMIP	EPB41	ERAP1	BTBD2	ZNF414	FBN1	C1QTNF3	EFNB3	ZNF391	FCGR3A	FCGR2A	ALDH18A1	NUF2	GYG2	TRARG1
CPTP	PWWP2B	EPB41	MTMR10	BTBD3	DDAH1	FBN1	GALNT12	EFS	NPR2	FCGR3A	SEMA3B	ALDH18A1	PARP1	H1-3	H2BC11
CPVL	MS4A6A	EPB41	PREPL	BTBD3	TPM1	FBN1	PDIA2	EFTUD2	NCLN	FCHSD1	CCHCR1	ALDH18A1	PPP1R8	H1-3	SLA2
CRAMP1	PRPF8	EPB41L2	ANKRD39	BTBD3	UPRT	FBRS	HDAC7	EFTUD2	SLC35B1	FCHSD1	LAT	ALDH18A1	RBM45	H2BC18	CCDC102B
CRCP	SLX4	EPB41L2	HP1BP3	BTBD7	ABLIM1	FBRS	MPP2	EFTUD2	XPNPEP1	FCHSD1	MBOAT1	ALDH18A1	RMI1	H2BC18	H1-3
CREB1	IREB2	EPB41L4B	ABHD5	BTK	CHST11	FBRS	NAA60	EGFL8	HDAC1	FCSK	COX19	ALDH18A1	STK19	H2BC18	H2BC5
CREB1	LRRC58	EPB41L4B	GPD1L	BTK	DOCK2	FBRS	PRKD2	EGFL8	SEMA6C	FCSK	SEMA6C	ALDH18A1	TCOF1	H2BC18	MLEC
CREB1	ODR4	EPHB6	SIRT2	BTK	FPR3	FBRS	ZMIZ2	EHHADH	ALDH4A1	FCSK	SH3GLB2	ALDH18A1	TONSL	H2BC18	PLXNA4
CREB1	TLK1	EPHB6	VPS4A	BTK	ITGAM	FBXL15	MFSD3	EHMT1	DOT1L	FCSK	VILL	ALDH18A1	TSN	H2BC18	RTL6
CREB3L2	MTMR12	EPN1	EVI5L	BTK	NLRC4	FBXL15	REX1BD	EHMT1	KDM1A	FCSK	ZNF641	ALDH18A1	TTF2	H2BC18	WDFY1
CREB3L2	SLC9A9	EPN1	SGTA	BTK	PLA2G7	FBXL15	TRADD	EIF1AX	UBE2K	FER	FTO	ALDH18A1	XPO5	H6PD	IGF2BP2
CREB3L2	TFCP2	EPN1	TELO2	BTK	RNASE6	FBXL15	ZNF865	EIF2AK3	USP37	FER	PPP3CB	ALDH1A1	BCAM	HADH	DHTKD1
CREBBP	ZZEF1	EPN1	TSPAN4	BTK	SCIMP	FBXL19	GRWD1	EIF2B1	BIVM	FERMT3	TTYH3	ALDH1A1	DESI1	HADH	PEX19
CREBL2	CALU	EPRS1	DEFB132	BTN2A2	BTN3A1	FBXL2	FERMT1	EIF2B3	MLST8	FGD1	ADAMTS10	ALDH1A1	MANBA	HAUS5	CCHCR1
CREBL2	CPQ	EPS15	NAA50	BTN3A1	BTN3A3	FBXL3	AASDH	EIF2B5	DDX27	FGD1	DOK4	ALDH1A1	NEIL1	HBS1L	CEP63
CREBL2	DENND5A	EPS15	USO1	BTRC	AHCYL2	FBXL3	ADSS2	EIF2B5	DDX56	FGD1	GPSM1	ALDH1A1	NUDT22	HBS1L	KIF16B
CREBL2	FMO2	EPS8	KIF16B	BTRC	LMTK2	FBXL3	THNSL1	EIF2B5	EIF2B4	FGD1	PBX2	ALDH1A1	SNX9	HBS1L	MTDH
CREBL2	LIPA	EPS8	ZNF639	BTRC	PLEKHJ1	FBXL3	ZNF33B	EIF2B5	TUBGCP4	FGD1	PRSS53	ALDH1A1	TMEM35B	HBS1L	MTFR1
CREBL2	MAPRE1	EPS8L2	C6orf132	BTRC	SPG11	FBXL4	URM1	EIF2S1	C16orf86	FGD1	RTKN	ALDH1A1	ZCCHC17	HBS1L	RHBDD1
CREBL2	OSMR	ERBB2	ZFYVE19	BTRC	UXS1	FBXL5	CLIC4	EIF2S1	EIF4E	FGF1	ERAP1	ALDH1A2	APOBEC3C	HBS1L	TMEM167A
CREBL2	SH3BP5	ERBIN	KIF1B	BVES	SYNPO2	FBXO11	JAK1	EIF2S1	GFM1	FGF1	SEMA3B	ALDH1A2	B3GNT7	HCFC2	ACTR10
CREBRF	CEP120	ERCC1	ZFYVE27	BYSL	UCK2	FBXO11	MAP3K4	EIF3J	RIOX2	FGFR1OP2	CENPJ	ALDH1A2	BST1	HCFC2	EXOC6B
CREBRF	ELMOD2	ERGIC2	CENPQ	C11orf24	FARP1	FBXO11	PEAK1	EIF3J	SERP1	FGFR1OP2	GPBP1L1	ALDH1A2	CDK14	HCFC2	EXOSC10
CREBRF	OBI1	ERI1	RNF14	C11orf49	EFNA4	FBXO2	MMP24	EIF3J	ZNF354A	FGFR1OP2	SRGAP2C	ALDH1A2	FAS	HCFC2	ZADH2
CREBRF	TXNDC16	ERICH1	ANKRD36	C11orf49	GAL3ST4	FBXO2	NSG1	EIF4E	GNL2	FGFR1OP2	ZNF181	ALDH1A2	HHIP	HCK	CYTH4
CREBZF	BTN2A1	ERLEC1	UAP1	C11orf49	SSH3	FBXO2	PRR15	EIF4EBP1	PCDHB14	FH	PSKH1	ALDH1A2	IQCA1	HCK	IFI30
CREBZF	INTS6L	ERMARD	EIF4B	C11orf49	TOP1MT	FBXO25	ACOT13	EIF4EBP1	SNCAIP	FH	PYGB	ALDH1A2	KCTD8	HCK	MYO1G
CREBZF	POLG2	ERO1A	ASF1A	C11orf49	WDR54	FBXO34	DHX32	EIF5	ECI2	FHL3	ARNT2	ALDH1A2	LGALS8	HCK	PTPN6
CREBZF	PTGDR	ERO1A	INIP	C11orf54	MTMR2	FBXO34	FIG4	ELF4	FAIM	FIBP	MAN2B1	ALDH1A2	LSAMP	HCK	RAC2
CREBZF	ZC3H8	ERP44	FARSB	C11orf58	ACP1	FBXO38	CLTC	ELF4	JMJD1C	FILIP1	ITGA1	ALDH1A2	MYO5B	HDGFL3	LRRFIP1
CRIM1	KCTD12	ERP44	RPF1	C11orf58	COPB2	FBXO38	EIF2AK3	ELL	PHF21A	FILIP1L	LRRC17	ALDH1A2	NEBL	HEATR5A	BTRC
CRIP1	STING1	ERP44	RXYLT1	C11orf58	DENR	FBXO38	SEC31A	ELL2	ARHGAP26	FIP1L1	PATL1	ALDH1A2	NECAB1	HEATR5B	KCTD18
CRKL	ATXN7L3B	ESCO1	FGF7	C11orf58	GNAI3	FBXO44	ATF6	ELL2	NAMPT	FITM2	GUCD1	ALDH1A2	NTNG1	HEATR6	LATS2
CRKL	BCL2L13	ESD	PPIL1	C11orf58	GPBP1L1	FBXO44	SHF	ELL2	TAF1D	FKBP10	ATAT1	ALDH1A2	OLFML1	HECA	PPP4R3A
CRKL	HEATR6	ESF1	NEMF	C11orf58	L3MBTL3	FBXW2	DIS3L	ELL3	HSD11B1L	FKBP10	COL1A1	ALDH1A2	SEMA3D	HECTD1	MACROH2A1
CRKL	INTS4	ESR2	EYA4	C11orf58	MAP2K2	FCGR2A	DRAM1	ELMO1	CD2AP	FKBP10	PTGFRN	ALDH1A2	SIX2	HECTD4	SMARCC2
CRKL	NEK9	ESRRA	MESP1	C11orf58	P4HA1	FCGR3B	CLEC7A	ELMO1	LRCH1	FKBP10	TMEM139	ALDH1A2	THSD4	HERC4	STK3
CRKL	RBM22	ESRRA	MRPL53	C11orf58	RAB9A	FCGR3B	IL1R2	ELMO1	RIT1	FKBP10	VASN	ALDH1A2	TMX4	HIBADH	LNPEP
CRKL	THADA	ESRRA	ZNF205	C11orf58	SYNCRIP	FCGR3B	NCF2	ELMO1	RPS6KA3	FKBP14	ADAT2	ALDH1A2	TTC9	HINFP	C12orf65
CRNKL1	COIL	ESS2	FARSA	C11orf58	YIPF5	FCGR3B	SELL	ELOVL5	AZIN2	FKBP14	CETN2	ALDH1A2	WNT2B	HINFP	HTRA2
CRNKL1	NT5C2	ESYT2	OPTN	C11orf58	ZFAND6	FCGR3B	VNN2	ELOVL5	IFT20	FKBP14	SFXN1	ALDH1L1	ABCD2	HINFP	LTO1
CROCC	ADAMTS10	ESYT2	UBE2H	C11orf68	RPUSD3	FCSK	CEP131	ELOVL5	MRPL13	FKBP4	C12orf65	ALDH1L1	ABI2	HINFP	TUBD1
CRTC2	DENND2B	ETFB	DRAP1	C11orf68	STK16	FDXR	GEM	ELOVL5	MYO5B	FKBP4	CACYBP	ALDH1L1	ACACB	HINFP	VPS72
CRTC2	PNKP	ETNK1	CSNK1G3	C11orf68	SYNGR1	FEM1C	PSME4	ELOVL5	SDF2	FKBP4	DPAGT1	ALDH1L1	ACAT1	HINFP	ZBED8
CRTC2	STING1	ETS2	PDIA3	C11orf68	WDTC1	FER	APC	ELOVL5	SHISA4	FKBP4	UBQLN4	ALDH1L1	ACO1	HINFP	ZNF329
CRTC3	ACVR1B	ETV6	IZUMO4	C11orf68	XKR8	FERMT3	CD300C	ELP6	COA3	FKBP7	PPP1R16A	ALDH1L1	ACO2	HINT2	ZRANB1
CSDE1	SERINC1	EVC	GTF3C1	C11orf68	ZER1	FERMT3	TRPV2	EMC2	HCFC2	FKTN	DHX57	ALDH1L1	ACSS3	HM13	WDR25
CSE1L	AASDH	EVC	TUB	C12orf66	GNAL	FGA	APOH	EMC6	MIEN1	FKTN	LZTFL1	ALDH1L1	ADIPOQ	HMBOX1	TCP11L1
CSE1L	NUDCD1	EVC2	ZFP64	C14orf132	BCL9	FGA	FGB	EMCN	LPAR6	FKTN	RARS2	ALDH1L1	ALDH6A1	HMBS	MECR
CSE1L	ZNF823	EVI5	SUGT1	C14orf132	RNF24	FGB	APOH	EMCN	SLC16A14	FLI1	KL	ALDH1L1	AMFR	HMBS	PPP1R14B
CSF1R	PLTP	EVI5L	AXIN1	C14orf180	LGALS12	FGG	APOA1	EMCN	TCF4	FLT4	PPFIBP1	ALDH1L1	ANKRD53	HNRNPA0	DPY19L3
CSGALNACT2	MICU2	EXD3	SCNN1D	C14orf28	FAM228B	FHL3	SHISA4	EMP3	ATPAF1	FLVCR1	NDST2	ALDH1L1	ARHGAP15	HOOK3	ARPP19
CSNK1A1	TDRP	EXD3	ZNF276	C15orf62	DHPS	FIBP	NAALADL1	EMP3	CCN5	FLVCR1	SPDL1	ALDH1L1	ARPC5	HOOK3	EXOC5
CSNK1G3	PPP1R12A	EXOC1	ANP32E	C15orf62	IFFO1	FIG4	PLS3	EMX2	LAT	FMNL3	EFNB3	ALDH1L1	ARSD	HOOK3	RO60
CSNK2A1	ATXN1	EXOC1	ARSK	C15orf62	SH2B1	FILIP1L	CREM	ENO2	LAYN	FMNL3	PUS7	ALDH1L1	BDH1	HOOK3	ZDHHC2
CSNK2A1	GTF2E2	EXOC1	CCDC112	C15orf62	SIN3B	FIP1L1	SP110	ENO2	NAB2	FMO4	MICU1	ALDH1L1	CKB	HOXB3	ATF7IP
CSNK2A1	TBX15	EXOC1	GOPC	C15orf62	SKIV2L	FIZ1	RTN4RL2	ENTR1	DNAJC1	FN1	MFAP4	ALDH1L1	CLEC1A	HOXB3	KLF8
CSNK2A2	CCNG2	EXOC1	MAP4K3	C15orf62	ULK1	FKBP10	IFT140	EP300	CREBBP	FN1	REPS1	ALDH1L1	CLEC2B	HOXB3	LARP4
CSNK2A2	MXI1	EXOC1	TANK	C16orf72	CDC42EP3	FKBP11	RAB34	EP300	DCAF5	FN1	SNAPC4	ALDH1L1	CPM	HP1BP3	GUCY1B1
CSNK2A2	OCRL	EXOC1	TRAF5	C16orf72	HSPA14	FKBP14	DNAL1	EP300	RTF1	FN1	TRIM13	ALDH1L1	CYTL1	HPS6	SCAPER
CSTF1	NSMCE2	EXOC1	ZBTB1	C16orf72	HUS1	FKBP14	MTMR12	EP300	SP4	FNDC5	NBPF1	ALDH1L1	DCXR	HPS6	VPS25
CSTF1	ZNF3	EXOC1	ZNF146	C16orf72	NRSN2	FKBP9	RNF24	EPB41L4A	MID2	FNDC5	ZNF273	ALDH1L1	DDT	HPS6	ZNF629
CTCF	NOLC1	EXOC5	RING1	C16orf72	TSN	FLAD1	OPRL1	EPB41L4B	MTMR12	FOLR2	ACP5	ALDH1L1	DZIP1	HRAS	B4GALT2
CTCF	NUDT16	EXOC5	SCN4B	C16orf87	ACO2	FLI1	AHCYL1	EPB41L4B	NEDD4L	FOLR2	AIF1	ALDH1L1	ECHDC3	HRAS	GTF2E2
CTCF	XPC	EXOC6B	RIT1	C16orf87	C1QTNF1	FLI1	S1PR1	EPB41L4B	PTGER3	FOLR2	CPVL	ALDH1L1	ENO2	HS2ST1	WARS2
CTDSP1	AAR2	EXOC7	MMS19	C16orf87	NENF	FLNB	RUBCN	EPB41L4B	RRAGD	FOLR2	EMB	ALDH1L1	FAM168B	HSD17B6	APLP1
CTDSP1	STK16	EXOSC3	DPM2	C16orf87	RNF181	FLRT2	RERG	EPB41L4B	SMYD3	FOLR2	FPR3	ALDH1L1	FITM2	HSD17B8	LYRM9
CTIF	ACO2	EXOSC4	LSM7	C16orf87	SF3B5	FLT3LG	GAA	EPB41L4B	SYNE3	FOLR2	SELPLG	ALDH1L1	FZD5	HSDL1	ARHGAP12
CTIF	ANKS6	EXOSC8	WDR53	C17orf75	DUSP1	FMR1	SLC30A9	EPB41L4B	VTI1B	FOLR2	SLC37A2	ALDH1L1	GHR	HSDL1	ARMCX2
CTNNBL1	THG1L	EXOSC9	RNASEH2B	C17orf80	MRPS14	FNBP1	P2RX7	EPB41L5	PPP6C	FOXJ3	ANKLE2	ALDH1L1	GPBAR1	HSDL1	BRD3
CTNND1	CHSY1	EXTL2	TRIM5	C18orf25	XPO4	FNBP1L	ASPA	EPG5	HELZ	FOXJ3	CEP95	ALDH1L1	GPD1L	HSDL1	SOGA1
CTNND1	LITAF	EZR	NR2F1	C19orf25	POLR2H	FNBP1L	JADE1	EPHB6	ATG3	FOXJ3	SCML1	ALDH1L1	GPT	HSPA12B	TCF15
CTNND1	SLC2A3	F10	FAM180B	C19orf25	TRPV4	FNBP1L	TYMS	EPHB6	PARD3B	FOXJ3	UBR4	ALDH1L1	GYG2	HSPBP1	ULK2
CTNND1	SLC31A1	FAAP100	SLC25A39	C19orf47	BCKDK	FNBP4	NFX1	EPRS1	EIF2AK1	FOXJ3	YES1	ALDH1L1	GYS1	HYOU1	SDF2L1
CTNND1	SSR3	FAAP20	CAPN10	C19orf47	MAP2K2	FNBP4	SLTM	EPRS1	NME6	FOXN3	BMPR1A	ALDH1L1	INPP5K	IARS1	COA4
CTNND1	ZNF511	FAAP20	WDR90	C19orf47	RGMA	FNDC3A	ATF2	EPRS1	UTP20	FOXO1	GLIS2	ALDH1L1	IRS2	IARS1	YARS1
CTPS2	NIPAL2	FAF2	AMMECR1L	C19orf47	SLC39A13	FNDC3A	C5orf24	EPS15	EVI5	FOXO1	PTPA	ALDH1L1	ITPR2	ICE1	EIF5
CTSO	ARL1	FAF2	SMG7	C19orf47	TRIM6	FNDC3A	SMARCA2	EPS15	NUDT12	FOXO3	AFF1	ALDH1L1	KCNB1	ICE2	EBF1
CTSO	DPY19L1	FAF2	TTLL5	C19orf53	ZNF747	FNDC3A	WDFY1	EPS8L2	ITGBL1	FOXO3	ARHGAP26	ALDH1L1	LSS	ICE2	REST
CTSO	SULF1	FAHD2A	LMBR1L	C19orf54	ZNF74	FNDC3B	CERT1	EPS8L2	TUFT1	FOXO3	LRRC20	ALDH1L1	MAOA	ICE2	SCP2
CTSS	CD163	FAIM	CNOT2	C1GALT1C1	ALG5	FNDC5	ASB8	EPSTI1	ODF3B	FOXO3	STAMBPL1	ALDH1L1	MBOAT2	IDE	MIA2
CTSS	LCP1	FAIM	DYNC2LI1	C1GALT1C1	UBA3	FNTA	SH3BGRL	EPSTI1	RSAD2	FOXP1	FLRT2	ALDH1L1	MTARC1	IDE	TMEM33
CTTN	PDAP1	FAIM	NT5C3A	C1orf109	CLP1	FOXO6	SYN1	ERAL1	ATP5MC1	FOXS1	GJC2	ALDH1L1	MYH14	IDH2	MVK
CTTN	TRAF3	FAIM	PI4K2B	C1orf109	FZD9	FOXP1	ATP6V0D1	ERAL1	NUP37	FOXS1	RUSC1	ALDH1L1	PC	IDH3G	MRPL16
CTTNBP2NL	CALD1	FAM111A	NKTR	C1orf109	KIAA1191	FPR1	FPR2	ERCC6	ADAMTS6	FPGS	ENDOG	ALDH1L1	PCK1	IFI44	IFI44L
CTTNBP2NL	EXTL2	FAM111A	NPHP3	C1orf109	OSBPL2	FPR1	TREM1	ERI1	GLMN	FPR1	IL1R2	ALDH1L1	PCK2	IFI44	MX1
CTTNBP2NL	SP100	FAM111A	RC3H1	C1orf109	TERF2	FPR3	BTK	ERI1	LGALS8	FPR1	TLR2	ALDH1L1	PCYT2	IFI44	RSAD2
CTU2	HSF1	FAM111A	ZNF251	C1orf109	ZNF410	FPR3	CCR1	ERI3	ERCC1	FPR2	PROK2	ALDH1L1	PDE8B	IFI44L	SCN4B
CTU2	R3HDM4	FAM114A1	FYN	C1orf112	C17orf67	FPR3	CCR5	ERI3	TMEM222	FPR2	SORL1	ALDH1L1	PDP2	IFIH1	ARHGAP17
CTU2	ZNF414	FAM114A2	ADPRM	C1orf122	B4GALT2	FPR3	SAMHD1	ERICH1	HUS1	FPR3	DOK2	ALDH1L1	PIGS	IFIH1	ATP8A1
CTXN1	ATXN7L2	FAM114A2	C5orf22	C1orf122	PTRH1	FRK	PABPC5	ERMP1	PAFAH2	FRA10AC1	OTUD6B	ALDH1L1	PMM1	IFIH1	DDX58
CTXN1	TNK1	FAM114A2	CAPZA1	C1orf122	RBFOX2	FRMD3	NMT2	ERMP1	TBCK	FREM1	TRIM6	ALDH1L1	PPARA	IFIH1	FAM13C
CUEDC2	RPL29	FAM114A2	COIL	C1orf131	DNAL4	FRMD4B	BICC1	ERO1A	CNKSR3	FSCN1	ROCK2	ALDH1L1	PPP1R32	IFIH1	POLB
CUEDC2	RPL35	FAM114A2	FKBP7	C1orf131	MAGOHB	FRMD4B	CDK14	ERO1A	P4HA1	FTO	DOCK7	ALDH1L1	RASL10B	IFIH1	TMOD2
CUL1	CDK19	FAM114A2	RALB	C1orf131	PYGB	FRMD4B	ERMP1	ESYT2	RAB27A	FUBP1	ZNF300	ALDH1L1	RIDA	IFIH1	UACA
CUL1	CDK8	FAM120A	GOLGA2	C1QL1	FAM118B	FRMD4B	MET	ETFA	MRRF	FUBP1	ZNF529	ALDH1L1	RXRA	IFIT1	IFIT2
CUL1	FOXN3	FAM120A	MYH10	C1QL4	SPIRE2	FRMD4B	SNCAIP	ETFB	HINT2	FUBP3	PTK2	ALDH1L1	SERPINE2	IFRD2	IMP4
CUL1	NUB1	FAM120B	UBAC2	C1QTNF3	LRRC17	FRMD6	LRIG3	ETV6	ZNF362	FUCA1	HFE	ALDH1L1	SHFL	IGIP	STX7
CUL1	OTUD4	FAM126B	RNF217	C1QTNF3	PTHLH	FRS2	OSBPL8	EVC2	ARNT	FUCA1	PAPSS1	ALDH1L1	SHMT1	IGIP	TDRD7
CUL1	PEX1	FAM13A	CCNG2	C20orf194	ADAP2	FRY	FREM1	EVC2	LAMA2	FUT4	ASB13	ALDH1L1	SLC1A3	IGIP	ZBTB4
CUL1	PNKD	FAM13B	ATF7IP	C20orf194	SLC9A9	FSCN1	GNA15	EVC2	LTBP2	FUT4	CTDSPL	ALDH1L1	SLC66A2	IGSF9	CPNE5
CUL1	ZMYND11	FAM13B	PCMTD1	C2CD2L	USP35	FTO	C6orf89	EVC2	UST	FYB1	AOAH	ALDH1L1	SLC7A6	IGSF9	SLC9A3R1
CUL2	TSNAX	FAM13B	RNPC3	C2CD3	ALDH4A1	FTO	CHD3	EVI5	H2AZ2	FYB1	TLR1	ALDH1L1	SLC7A8	IL18	DAPK1
CUL2	USP1	FAM13B	SMAP1	C2CD3	ARL10	FTO	CTNND1	EVI5	SLC9A6	FYCO1	BVES	ALDH1L1	TLN2	IL18	DPP4
CUL3	ARL14EP	FAM13B	WWC2	C2CD3	GLE1	FTO	DUSP16	EVL	KCNJ5	FYCO1	RYR2	ALDH1L1	TMEM192	IL18RAP	ITGAX
CUL3	C5orf22	FAM13B	ZFHX4	C2CD3	ZBTB49	FTO	ESYT2	EVL	NUP210	FZD5	KCNB1	ALDH1L1	TMEM220	IL18RAP	PADI4
CUL3	CCDC43	FAM149B1	ZNF586	C2CD3	ZNF543	FTO	LARP1	EXD2	MRPS5	FZD5	OXCT1	ALDH1L1	TMEM53	IL1R2	ADGRE5
CUL3	CTTNBP2NL	FAM168A	SIMC1	C2CD5	KMT5B	FTO	MBTPS1	EXD2	NAP1L4	FZD5	PISD	ALDH1L1	TST	IL1R2	DCLK2
CUL3	EBAG9	FAM174C	ANAPC11	C2CD5	SDAD1	FUBP1	MORF4L1	EXD2	NHEJ1	FZD5	RXRA	ALDH1L1	TTC38	IL1R2	FCAR
CUL3	ZADH2	FAM174C	FAF2	C2orf42	QRICH1	FUNDC1	DVL2	EXD3	LMF1	FZD5	TLE1	ALDH1L1	ZBED3	IL1R2	FGR
CUL4A	APPL2	FAM174C	GPBAR1	C2orf49	MTRR	FUNDC1	PAPOLA	EXOC1	CYP2R1	FZD6	ZNF383	ALDH1L1	ZBTB7B	IL1R2	MEOX2
CUL4A	DCAF5	FAM174C	MRPS12	C2orf69	HAT1	FUZ	FBXO44	EXOC1	DDX60L	G2E3	TYW5	ALDH1L1	ZNF227	IL1R2	SEMA4A
CUL4A	GRSF1	FAM174C	NUDT8	C2orf69	RO60	FUZ	RITA1	EXOC1	SKP2	G6PC3	LEPROTL1	ALDH3A2	CAP2	IL1R2	TCEA3
CUL4A	NUP58	FAM177A1	SPTB	C2orf69	SLC25A46	FXR1	CCDC9	EXOC1	ZNF518A	G6PC3	NDUFS8	ALDH4A1	ARHGDIG	IL1R2	TTPAL
CUL4A	STARD10	FAM189B	NPRL3	C2orf69	SOCS6	FXR1	FKBP3	EXOC7	ADCY6	GAA	NOXA1	ALDH4A1	CTIF	IL1RN	GLA
CUL4A	USP28	FAM189B	PTDSS2	C3AR1	DCAF12	FYCO1	ZNF618	EXOC7	CHIC2	GAA	SPNS1	ALDH4A1	FRMD4A	IL24	CCNDBP1
CUL4A	ZBTB43	FAM193A	PHF12	C3AR1	FCGR3A	G3BP1	VAPA	EXOC7	RIC8A	GAB1	ARMCX3	ALDH4A1	GPBAR1	IL24	DYRK1B
CUL4B	CCDC25	FAM193B	ADAM33	C3AR1	MSR1	G3BP2	ATXN7	EXOC7	USP5	GABPA	OXR1	ALDH4A1	LEP	IL24	LSG1
CUL4B	CERT1	FAM193B	ARHGAP33	C3AR1	SLA	G6PD	FLT4	EXOC7	ZC3H7B	GAK	RAB35	ALDH4A1	SYNC	IL24	ZFYVE1
CUL4B	ZNF816	FAM193B	PRRT2	C3orf18	LIPN	G6PD	POR	EXOSC10	PATZ1	GAK	SCAF1	ALDH5A1	ACADL	IL24	ZNF438
CUL9	CIZ1	FAM199X	AFF4	C3orf18	RIC3	GAB1	HPS1	F10	RADIL	GAK	STX5	ALDH5A1	ADCY6	IL34	TNFSF13B
CUL9	EHMT1	FAM199X	PDLIM5	C4B	C2	GAB1	MKX	F10	TMEM255A	GAL3ST4	ANXA4	ALDH5A1	ALAD	IL4R	TNFRSF10B
CUL9	GCN1	FAM204A	ANAPC4	C4B	KIAA1522	GABBR1	STK36	F13A1	LYVE1	GAL3ST4	FMO4	ALDH5A1	ALDH3A2	ILKAP	RANGAP1
CUL9	KATNIP	FAM204A	NDUFAF7	C4B	REC8	GALE	PTGIR	FAAP20	ROMO1	GAL3ST4	HOXC5	ALDH5A1	GLCCI1	IMP4	BAZ2B
CUL9	USP19	FAM204A	TATDN1	C5orf22	FBXO34	GALNT2	TBC1D16	FAH	ETFB	GAL3ST4	MAN1C1	ALDH5A1	SNX5	IMP4	NAA20
CUTA	ODF3B	FAM204A	WDR92	C5orf22	THRAP3	GALNT9	EBF3	FAH	MRAS	GALK2	HDGFL2	ALDH5A1	TMEM143	IMP4	TIMM13
CUTA	SLC38A10	FAM207A	RNASEH2C	C5orf22	TP53BP2	GALNT9	SLC22A3	FAM102A	ERBB2	GALK2	SLC16A4	ALDH5A1	USP30	IMP4	TOMM22
CWC15	CASP6	FAM20B	FAM120A	C5orf24	PPP3CA	GALNT9	TMEM151A	FAM102A	SCPEP1	GALNT12	NHSL1	ALDH6A1	MCCC1	INIP	HTATSF1
CWC15	GTF3C6	FAM20B	ITSN1	C6orf89	C1orf109	GALNT9	VSIG2	FAM102B	ANKRD50	GARNL3	ARHGAP44	ALDH6A1	MCCC2	INIP	IDE
CWC15	REXO2	FAM20B	PRKX	C6orf89	CASP10	GAMT	FHL3	FAM104A	C7orf31	GARNL3	MEIS2	ALDH6A1	TMEM120A	INIP	NSL1
CWC15	SMIM20	FAM20B	ZNF791	C6orf89	CPQ	GAMT	MTLN	FAM118B	AKIP1	GARNL3	MIEF2	ALDH9A1	MDH1	INIP	RPS6KC1
CWC15	ZFAND6	FAM210B	ARMC10	C6orf89	GLYR1	GAMT	NECAP1	FAM118B	CREB3	GARNL3	RASSF9	ALDH9A1	MPI	INO80D	EVI5
CWC22	ODR4	FAM210B	CTPS2	C6orf89	LARP1	GAMT	NPRL3	FAM120A	HEATR5A	GARNL3	SPOP	ALG1	PFAS	INO80E	SH2B1
CXCR1	CXCR2	FAM210B	PCNP	C6orf89	MBTPS1	GAMT	RFWD3	FAM126A	GCC2	GARNL3	SSH3	ALG1	TOR2A	INPP4A	TCF20
CXCR2	FCGR3B	FAM219A	FAM160A2	C6orf89	METTL2A	GAMT	TICAM1	FAM126A	MOSMO	GAS1	ADGRD1	ALG12	OGFOD3	INPP4A	ZNF354B
CXXC1	NFKB2	FAM219A	TTC7A	C6orf89	NCOA6	GAPVD1	FEM1C	FAM126B	BAG4	GAS1	SLIT2	ALG12	PNPO	INPP4B	GUCY1A2
CYB561A3	DESI1	FAM3A	NFKBIL1	C6orf89	NMT1	GAPVD1	FOXO1	FAM126B	MARCHF6	GATAD1	EXD3	ALG12	SIGMAR1	INPP5F	SLC25A30
CYB561A3	IPO13	FAM3A	NOSIP	C6orf89	POLH	GAPVD1	HIVEP2	FAM149B1	PLA2G12A	GATAD1	GALNT2	ALG12	WDR24	INPP5K	TLE1
CYB561A3	RAB36	FAM3A	PTPRU	C6orf89	RFC5	GAPVD1	PTPRG	FAM160A2	BCS1L	GATAD1	KLHDC1	ALG13	LRCH1	INSIG2	MZT1
CYB561D2	UNC119	FAM3A	SLC35C2	C6orf89	SUSD1	GAPVD1	SLC9A6	FAM160B1	CNOT11	GATAD1	ZC3H6	ALG13	MRPL11	INSIG2	PIGK
CYB5B	ALAD	FAM8A1	GALNT1	C6orf89	TNFAIP3	GARNL3	CCDC89	FAM161B	C9orf85	GATAD1	ZMYM6	ALG13	TBC1D22B	INTS10	PALB2
CYB5D1	AAGAB	FAM8A1	LRRC70	C6orf89	TXNRD3	GATA5	ASPHD1	FAM161B	DNALI1	GBF1	DIS3L2	ALG13	YPEL5	INTS11	KCTD13
CYBA	THEMIS2	FAM8A1	NCK1	C6orf89	VPS33A	GATA5	BCL2L13	FAM161B	TMEM14A	GBF1	SEC24C	ALG13	ZNF700	INTS11	PQBP1
CYBB	BIN2	FAM8A1	SPART	C6orf89	WDR82	GATA5	MAMSTR	FAM168B	CRK	GBP2	IRF9	ALG2	FZR1	INTS11	QTRT1
CYBB	CPVL	FAM8A1	ZNF14	C6orf89	XPO5	GATA5	MYRIP	FAM168B	EHMT1	GCDH	ASPSCR1	ALG2	MCPH1	INTS4	DTX2
CYBB	DYRK2	FAM98A	MID1	C7orf26	DHX30	GATA5	NDUFS4	FAM168B	PTPN11	GCDH	PEPD	ALG2	MRPL42	INTS4	FKBP3
CYBB	KIT	FAM98A	PDXDC1	C7orf26	GRAMD1A	GBA	PPM1M	FAM168B	VPS4A	GCN1	POLG	ALG2	NTAN1	INTS4	MRPL18
CYBB	OTULINL	FAM98C	APBA3	C7orf26	PPP6R1	GBF1	ANKZF1	FAM180A	DISP1	GDE1	MAPKAP1	ALG2	POLR3GL	INTS4	NARS2
CYBB	RGL1	FAM98C	COG2	C7orf26	PRICKLE3	GBF1	KDM5C	FAM180A	DPP4	GDPD3	TTC21A	ALG2	TANK	INTS4	TMEM242
CYBB	TNFSF13B	FAM98C	STT3A	C7orf26	ZNF707	GBF1	MAN2B2	FAM180B	F10	GEM	NDE1	ALG2	TCEA1	INTS6L	STARD9
CYHR1	NELFB	FANCL	SUGT1	C8orf37	C17orf75	GBF1	VPS53	FAM180B	GJC2	GEM	OSBPL10	ALG2	UTP11	INTS6L	TNFRSF14
CYHR1	OXLD1	FAS	FAM102B	C9orf40	SPATA5L1	GCDH	FAAH2	FAM180B	KIT	GEM	PPP1R3B	ALG3	ABCB6	INTS7	ZMPSTE24
CYHR1	PPP1R35	FASN	COQ8A	C9orf64	DRAM1	GCFC2	POLI	FAM180B	NTM	GEMIN2	ANAPC10	ALG3	ADPRS	INVS	ARID1B
CYLD	FEM1C	FASTK	FPR3	CA11	ALPK3	GCFC2	ZNF117	FAM180B	SLIT2	GFM1	MRPS27	ALG3	B4GALT2	INVS	FOCAD
CYP20A1	SLC35A4	FASTK	GPS1	CA11	BEX2	GCN1	NOP9	FAM180B	WSCD2	GFM1	PRKAR2A	ALG3	B4GALT7	INVS	NSUN6
CYP27A1	MFAP2	FASTK	SLC25A10	CA11	PLAAT4	GCN1	ZFP64	FAM185A	ARL8A	GGA1	DRG1	ALG3	C11orf24	IPMK	ACBD3
CYP2R1	ZNF587B	FASTKD2	ATG4A	CA11	RAB34	GDAP2	DIDO1	FAM185A	COP1	GGA1	UBXN11	ALG3	CIAPIN1	IPMK	FNDC3B
CYTH2	MKNK2	FASTKD2	ZNF341	CA11	TMEM98	GDAP2	GALNT11	FAM199X	BAG5	GGA2	HEXA	ALG3	DNAJA3	IPMK	PATL1
CYTH4	ITGAM	FAT4	CGNL1	CA11	VIPR2	GDAP2	SNRNP40	FAM199X	DDI2	GGA3	DHX16	ALG3	FAM174C	IPMK	SH3BP5
CYYR1	GIPC2	FAT4	OSBPL10	CA9	C1QL1	GDAP2	ZBTB37	FAM199X	RAB18	GGA3	SKIV2L	ALG3	GSK3A	IPO4	BYSL
CYYR1	GLRB	FBF1	MRPL49	CA9	TMEM151A	GDPD3	AMT	FAM199X	UHMK1	GHR	DOCK11	ALG3	HARS1	IPO4	EFTUD2
D2HGDH	SDR39U1	FBH1	EPB41L5	CA9	VTN	GFM1	PLAA	FAM200A	GALK2	GIGYF1	NAXD	ALG3	MCM3	IPO4	MYBBP1A
DAB2	SNX15	FBL	TMEM120A	CAB39	MYG1	GFM1	SENP5	FAM200B	TMEM205	GIGYF1	RECQL5	ALG3	MRPL4	IPO4	TRIAP1
DALRD3	MTX1	FBN1	C1QTNF3	CAB39	MYO5A	GFM2	GTF3C3	FAM210A	ERO1A	GIMAP4	ARMCX2	ALG3	MRPL58	IRF2	BMT2
DALRD3	PPOX	FBRS	EXD3	CAB39	ZFX	GFM2	IMMT	FAM210A	P4HA1	GIMAP4	GIMAP2	ALG3	MRPS12	IRF2	ERP44
DAP	GUSB	FBRS	MTA1	CABIN1	EDC4	GGA3	GPAT4	FAM222B	PIK3CB	GIMAP4	UBE2Z	ALG3	MTFMT	IRF2	MAGT1
DAP	IL2RG	FBRS	SEMA3B	CACNA2D3	HOMER1	GGA3	GTF3C2	FAM3A	LRP3	GIPC2	ATP8A1	ALG3	NCLN	IRF3	GDPD3
DAP	SCN4B	FBXL15	ARMC7	CACNB1	ADSL	GGA3	ZNF554	FAM3A	MRPL38	GIPC2	DIPK2B	ALG3	POLR3B	IRF3	PAXX
DAP	ZNF185	FBXL15	CAPN10	CACNB1	ARAP1	GGT7	EIF4E2	FAM3A	TOR2A	GIPC2	EXOC6	ALG3	POP7	IRF5	TMEM106A
DAP3	MICU1	FBXL15	CHST12	CACNB1	CDK9	GGT7	NIF3L1	FAM3A	TRPT1	GIPC2	KL	ALG3	PRMT5	IRS2	APPL2
DAP3	NECAP1	FBXL15	FAAP20	CACNB1	DENND3	GGT7	PPT2	FAM3C	PLA2G6	GIPC2	LDB2	ALG3	PSMA4	ISOC2	MMAB
DAP3	SCPEP1	FBXL15	HES6	CACNB1	FNDC5	GHR	GABPB2	FAM8A1	DHX40	GIPC2	MYCT1	ALG3	RANGAP1	ISOC2	NDUFS3
DAP3	UBAP1	FBXL15	NOXA1	CACNB1	IFT140	GHR	GPD1L	FAM8A1	MARF1	GLCE	HLTF	ALG3	RUVBL2	ISYNA1	SH3GLB2
DAP3	UBE2Q1	FBXL15	PRXL2B	CACNB1	LMOD3	GIGYF1	ATXN2L	FAM91A1	AHCTF1	GLCE	INIP	ALG3	SLC35B1	ITGA1	PPP2R5B
DAPK1	C14orf132	FBXL15	RADIL	CACNB1	MUSTN1	GIGYF1	EGFL8	FAM91A1	CHD2	GLG1	EVC	ALG3	SNF8	ITGA1	RBMS2
DAXX	ATRIP	FBXL15	ZNF414	CACNB1	TBX15	GIGYF1	ING5	FAN1	ZFYVE26	GLG1	TCTN1	ALG3	TBRG4	ITGA3	CIC
DAZAP2	HHIPL1	FBXL17	CPM	CACNB1	WDR62	GIGYF1	LENG8	FANCL	AP3M2	GLIS3	KLC4	ALG3	TTI2	ITGA6	CYYR1
DBN1	MRC2	FBXL17	RYBP	CACNB1	WNK2	GIGYF1	MAP3K12	FANCL	BBS7	GLS	CHCHD5	ALG3	TXNDC11	ITGA6	SEPTIN10
DBN1	PRRX2	FBXL19	EBF4	CACNB3	AP4M1	GIGYF1	MAPK8IP3	FANCL	TDRD7	GLS	STK38L	ALG3	VARS1	ITGA8	LTBP1
DBN1	SPON2	FBXL3	ZNF468	CACNB3	ARHGEF25	GIGYF1	SYNGAP1	FAR1	TET2	GLS	ZNF248	ALG3	XPOT	ITGA8	TTLL7
DBNDD2	CA11	FBXL4	AZIN1	CACNB3	CLBA1	GIGYF1	TOM1L2	FARS2	ACAD10	GLT8D2	ALDH1A1	ALG5	ATG3	ITGAL	LTB
DBNDD2	RAB34	FBXL4	CBR4	CACNB3	DOK4	GIGYF1	XRCC3	FARS2	WDR54	GLT8D2	HAAO	ALG5	GTPBP8	ITGAL	TMC8
DCAF1	AHCYL2	FBXO11	CLASP2	CACNB3	VANGL2	GIGYF2	HEATR1	FARSA	CCDC142	GLT8D2	OGN	ALG5	TSEN15	ITGAM	CYBB
DCAF10	FASTKD2	FBXO11	JAK1	CACNB3	WDR54	GIGYF2	SYNJ2BP	FARSA	TBRG4	GMEB1	PPP2R5B	ALG6	CD47	ITGAM	HK3
DCAF10	GFM1	FBXO11	NR3C2	CACTIN	SCYL1	GIGYF2	TP53BP1	FARSB	DIMT1	GMIP	MAP4K4	ALG6	LINS1	ITGAM	NLRC4
DCAF12	USP4	FBXO11	OTUB1	CACTIN	UBXN6	GINM1	ESD	FASTK	PHKG2	GMIP	ZNRF3	ALG6	MTX2	ITGAM	SELPLG
DCAF13	MFAP1	FBXO11	PLA2G15	CACUL1	CAMLG	GINM1	FH	FASTK	YIF1A	GMPR2	PTPN18	ALG6	OSGEP	ITGAM	SNX20
DCAF13	MPZL2	FBXO11	RRP9	CACUL1	CNEP1R1	GINM1	FNTA	FASTKD1	ABCB6	GNA13	IPMK	ALG6	ZNF138	ITGAX	FMNL1
DCAF13	PRMT3	FBXO11	SSPN	CAD	KAT5	GINM1	GTF3A	FAT3	KLHL13	GNA13	UGCG	ALKBH1	ADPRM	ITGB2	AP1B1
DCAF13	WDR12	FBXO11	ZNF532	CAD	PHF19	GIT2	TRIM5	FAT4	POLH	GNAQ	CAPZA2	ALKBH1	BOD1	ITGB2	CD163
DCAF16	LRCH3	FBXO11	ZRANB1	CADPS2	BICC1	GJC2	CCDC102A	FAXDC2	C1QTNF7	GNAQ	PLEKHA1	ALKBH1	C1orf109	ITGB2	CD53
DCAF17	AASDH	FBXO21	GLT8D2	CADPS2	FKBP7	GJC2	EPS8L2	FBF1	MAEA	GNL3	F3	ALKBH1	PRR3	ITGB2	CTSS
DCAF17	PAPOLG	FBXO28	KLRC4	CADPS2	IQCB1	GJC2	PSMA6	FBLN1	PHF19	GNPAT	FNTA	ALKBH1	ZNF202	ITGB2	HAVCR2
DCAF5	CSNK2A2	FBXO28	MCM7	CADPS2	PDE7B	GJC2	SOX12	FBLN5	KCNJ2	GNPAT	TBC1D20	ALKBH1	ZNHIT6	ITGB2	LRRC25
DCAF5	FYCO1	FBXO28	PIGK	CADPS2	TMOD3	GJC2	SUSD3	FBN1	TCF15	GNPAT	TCAIM	ALKBH1	ZW10	ITGB2	LYZ
DCAF5	KANSL3	FBXO28	SLC30A6	CALCOCO2	SNX1	GKAP1	C14orf28	FBRS	AP5Z1	GNPDA1	GLMP	ALKBH4	AMBRA1	ITGB2	MAFB
DCAF5	KPNA6	FBXO28	ULK2	CALCRL	AASS	GKAP1	CXCL16	FBRS	CD2BP2	GOLGA4	FAM98A	ALKBH4	C19orf25	ITGB2	TBXAS1
DCAF5	ZNF618	FBXO3	HSF2	CALCRL	EDIL3	GLCCI1	KLB	FBRS	PPP6R1	GOLGA4	GCLC	ALKBH4	CIAO3	ITLN2	ADGRG6
DCAF6	ALG1	FBXO3	VARS1	CALCRL	RNF217	GLIS2	APRT	FBRS	ZNF517	GOLGA4	IFNAR1	ALKBH4	CNPY2	ITLN2	ANXA9
DCAF6	CLOCK	FBXO33	KCTD12	CALD1	PLSCR4	GLIS2	DOK4	FBXL20	BSDC1	GOLGA4	TTC3	ALKBH4	GPCPD1	ITLN2	ATP7B
DCAF6	DDX20	FBXO33	MED7	CALHM2	COL8A2	GLIS2	EDARADD	FBXL3	C8orf88	GOLGA4	XPOT	ALKBH4	JMJD1C	ITLN2	BEX2
DCAF6	DHX57	FBXO33	MZT1	CALHM2	PCED1A	GLIS2	VASN	FBXL3	ELAPOR2	GOLGA5	ZCRB1	ALKBH4	KAT14	ITLN2	CDCA7L
DCAF6	ORAI3	FBXO33	TIMM21	CAMK1D	POGK	GLMP	CCN5	FBXL4	ICE2	GOLM1	ART5	ALKBH4	MYG1	ITLN2	PLLP
DCAF6	RARS1	FBXO7	STK25	CAMK1D	RRP1B	GLO1	HNRNPM	FBXL4	OBI1	GOLM1	PIK3CB	ALKBH4	NCOA7	ITPK1	BANK1
DCAF6	SSR1	FBXO8	LTA4H	CAMSAP2	DNAJC25	GMPR2	CDC26	FBXL4	QSER1	GOLM1	PSMG3	ALKBH4	PATZ1	ITPR3	DAXX
DCAF6	ZNF75D	FBXO8	PEX2	CAMSAP2	FMNL1	GMPR2	HDAC1	FBXL4	SLC25A40	GOPC	CLK4	ALKBH4	PRXL2B	ITPRID2	CCDC126
DCAF7	MTMR3	FBXO8	SMIM20	CAMSAP2	NRROS	GMPR2	STT3A	FBXL4	ZNF280D	GPALPP1	DNAJC24	ALKBH4	RFXANK	ITPRID2	EPB41L5
DCAF7	TANGO6	FBXO9	CYB5D1	CAMSAP2	RNF44	GMPS	TMED1	FBXO11	TAOK1	GPALPP1	HAT1	ALKBH4	SH3BP5L	ITPRIP	MPZL2
DCAKD	JUND	FBXW11	EXOC4	CAMSAP3	CCDC85C	GNB4	ATP6V1A	FBXO25	FAM210B	GPALPP1	USP48	ALKBH4	THAP3	ITPRIP	NDEL1
DCBLD2	CAND1	FBXW11	KIF3B	CAMSAP3	GPR143	GNE	KIF22	FBXO25	TMEM220	GPAM	COL5A3	ALKBH4	TICAM1	ITPRIP	PELI1
DCLK2	VPS53	FBXW4	C11orf68	CAMSAP3	ISCU	GNL3	PLSCR1	FBXO25	ZNF75A	GPAM	SCRN3	ALKBH4	YAE1	ITPRIP	PTP4A1
DCLRE1C	FYB1	FBXW4	CDPF1	CAMSAP3	SARM1	GNL3	PUS7	FBXO30	TENT4B	GPATCH1	EIF2B1	ALKBH4	ZNF205	JADE2	ASB13
DCLRE1C	P2RX7	FBXW4	SDC3	CAMTA2	HDAC5	GNPDA1	CTDSPL	FBXO30	ZNF649	GPATCH1	ZNF44	ALKBH4	ZNF213	JADE2	NCAPD2
DCP2	C1GALT1	FBXW4	ZNF780B	CAMTA2	INPPL1	GNPTAB	LRRC75B	FBXW4	RSPO1	GPATCH11	ANKEF1	ALKBH7	GFER	JADE3	TAF5
DCSTAMP	ATP6V0D2	FBXW7	DMXL1	CAMTA2	INTS1	GOLGA1	MAPRE1	FBXW8	POLD3	GPATCH4	CCDC86	ALKBH7	HSD17B8	JRKL	BLOC1S5
DCSTAMP	NCAPH	FBXW7	HERC4	CAMTA2	PTPN23	GOLGA4	FMNL3	FCAR	FPR2	GPATCH4	MYBBP1A	ALKBH7	METTL26	JRKL	TRMT13
DCTD	BSDC1	FBXW7	LHCGR	CAMTA2	RUSC2	GOLGA4	SCAMP2	FCGR2A	C2	GPATCH4	NDUFAF2	ALKBH8	RBBP4	KALRN	ST6GALNAC3
DCTD	GLB1L	FBXW7	SOCS4	CAMTA2	STRN4	GOLGA4	STK16	FCGR2A	HCK	GPATCH4	PES1	ALKBH8	ZNF79	KANK3	TAOK2
DCTD	HPS4	FCAR	ITLN1	CAMTA2	TMEM201	GOLGA4	UACA	FCGR3A	ABCC3	GPATCH4	RRP9	ALMS1	ACD	KANSL1	GATAD2B
DCTD	RBMX2	FCGR2A	CD83	CAMTA2	TMEM94	GOLGA4	USP25	FCGR3A	C1orf162	GPATCH4	TOMM40	ALMS1	CCDC112	KANSL1L	CREBRF
DCTN2	POU6F1	FCGR2A	SNUPN	CAMTA2	TOM1L2	GOLGA7	HNRNPA1	FCGR3A	CCR1	GPATCH4	VARS1	ALMS1	HDAC9	KANSL1L	HELQ
DCTN6	CDK7	FCGR2A	TRIM14	CAMTA2	ZNF362	GOLPH3	STAU1	FCGR3A	CLEC7A	GPATCH4	WDR12	ALMS1	INTS6	KANSL1L	KAT6B
DCTN6	DPM1	FCGR3A	C1orf162	CAND1	AP3B1	GON4L	INPP4A	FCGR3A	COTL1	GPBAR1	POR	ALMS1	KAT2B	KAT7	C6orf136
DCTN6	TIMM21	FCGR3B	CXCR1	CAND1	PXK	GON4L	THBS2	FCGR3A	LCP1	GPBP1L1	MED12	ALMS1	KIAA1841	KAT7	CCDC117
DCTN6	TTC1	FCGR3B	CXCR2	CAND1	TTC19	GON4L	ZNF211	FCGR3A	SIGLEC9	GPD1	ADIPOQ	ALMS1	MARF1	KAT7	WDR48
DCTPP1	MFSD5	FCHO2	GABPA	CAND2	IPO13	GORASP2	NGRN	FCGR3A	SLA	GPD1	MGST1	ALMS1	PPP3CC	KAT8	SAFB2
DCUN1D1	NUDT12	FCHSD2	USP42	CAND2	KCNJ12	GORASP2	SEPHS1	FCGR3A	SLC39A8	GPD1	PLIN1	ALMS1	TMC7	KAT8	TAF11
DCUN1D2	CTTN	FCSK	COG5	CAND2	SLC38A3	GOSR1	VDAC3	FCGR3B	CXCR1	GPD1	ZHX2	ALMS1	ZNF347	KATNAL1	CHMP3
DDA1	MON1B	FCSK	GTF3C5	CAND2	ST3GAL3	GOSR2	RRP8	FCGR3B	PROK2	GPD1L	AASS	ALOX15	AATK	KATNAL1	KLHL7
DDAH2	C1QTNF1	FCSK	P4HTM	CAP1	SLC35D2	GOSR2	TMEM107	FCHO2	ITGAV	GPD1L	GRB10	ALOX15	ADGRG6	KCNB1	TMEM192
DDHD1	CEP43	FCSK	SCAP	CAP1	YARS2	GPAA1	SAFB2	FCHO2	MAP4K3	GPD1L	HEXD	ALOX15	ANXA9	KCNK1	C6orf132
DDHD1	CFAP70	FEM1B	CDC14A	CAPN10	B3GAT3	GPALPP1	HNRNPA1L2	FCHO2	RFX3	GPD1L	IRS2	ALOX15	ARMCX4	KCNQ1	ST14
DDX17	CELF1	FEM1C	ARMC8	CAPN10	KIFC2	GPATCH8	LMTK2	FCHSD2	EBF2	GPD1L	PPARA	ALOX15	BMP2	KCTD12	EYA2
DDX17	ERAP1	FEM1C	C3orf38	CAPN10	PARP10	GPBAR1	RNF123	FDX2	AIP	GPD1L	RABEP1	ALOX15	CARNS1	KCTD13	ANKRD13B
DDX17	TUBGCP4	FEM1C	FASTKD2	CAPN10	SLC39A13	GPBP1	HNRNPU	FDX2	CROCC	GPD1L	RPS6KA2	ALOX15	CDCA7L	KCTD17	GSDMD
DDX18	CPSF3	FEM1C	FBXO3	CAPN15	CYBA	GPBP1	SLC4A7	FDXR	BSCL2	GPD1L	SORT1	ALOX15	CLDN15	KCTD17	PLSCR3
DDX18	MTMR2	FEM1C	FRS2	CAPN15	SIRT6	GPM6B	SPATS2	FEM1B	CCDC6	GPD1L	USF3	ALOX15	DMKN	KCTD21	ADCY6
DDX18	OGA	FEM1C	TBC1D10B	CAPN2	SLC25A43	GPN1	MRPL9	FEM1B	LSM11	GPKOW	COPS5	ALOX15	EZR	KCTD3	ZNF655
DDX20	CPSF2	FER	ASCC3	CAPN3	CCNL2	GPN1	ZNF875	FER	DOCK7	GPM6B	ITGB8	ALOX15	FCMR	KCTD7	GABPB2
DDX21	ACTR3	FER	CEP192	CAPN5	CNTNAP1	GPR137	ARMC6	FER	EVI5	GPR108	PITPNA	ALOX15	IL18	KDM1A	ANKS6
DDX21	ASCC3	FER	HCFC2	CAPN5	GAL3ST4	GPR153	AP2A1	FER	NEK1	GPR173	SNAPC2	ALOX15	INMT	KDM1A	ATXN10
DDX21	LTV1	FER	METTL8	CAPN5	TPCN1	GPRASP1	ZNF844	FER	OPHN1	GPR173	ZNF428	ALOX15	KIAA1522	KDM1B	SLC35D1
DDX23	ACTR5	FER	TNRC6B	CAPN7	ACBD5	GPS1	C19orf47	FERMT3	CORO1A	GPRASP1	AP5S1	ALOX15	MET	KDM3A	TRIM38
DDX23	KAT7	FER	TTC21B	CAPN7	CLCN3	GPS1	LRRC47	FERMT3	LGALS9	GPRASP2	IQCK	ALOX15	MGARP	KDM4A	SLC35A5
DDX23	XPO5	FER	ZNF44	CAPN7	ETFDH	GPS1	SINHCAF	FERMT3	OSCAR	GPSM3	DENND1C	ALOX15	MSLN	KDM4C	DTWD1
DDX23	ZNF839	FGD1	ENO3	CAPN7	IGIP	GPS1	SIRT2	FERMT3	SH3BP1	GPSM3	LAT2	ALOX15	NDST1	KDM4C	LRIG2
DDX27	NOA1	FGD1	SNX33	CAPN7	MBIP	GPSM3	ARRB2	FERMT3	SPI1	GPT	BICC1	ALOX15	NR2F1	KDM4C	NPAT
DDX27	RRP1B	FGD4	DDX55	CAPN7	NMD3	GPSM3	DOK2	FEZ2	NUCB2	GPT	PLA2G6	ALOX15	NT5DC2	KDM4C	OPLAH
DDX3Y	ATP2C1	FGF1	SERAC1	CAPN7	PDE8B	GPSM3	DOK3	FGA	FGB	GPX8	ELOA	ALOX15	PDZK1IP1	KDM4C	THADA
DDX3Y	HECTD1	FGF7	OGN	CAPN7	SAFB2	GPSM3	FGD3	FGA	FGG	GRAMD1A	IQCG	ALOX15	PKHD1L1	KDM5C	BAZ2A
DDX3Y	PPP3CA	FGFRL1	TTC38	CAPN7	SIRT1	GPT	LDHD	FGB	APOA1	GRAMD1A	MEIS1	ALOX15	RPRM	KDM5C	TM9SF4
DDX3Y	RABEP1	FGR	SPINT1	CAPN7	SNX14	GPT	REEP6	FGD1	STX5	GRHPR	NDUFA11	ALOX15	SEMA3B	KDM6B	CYB5D1
DDX3Y	RNF19A	FH	TBC1D25	CAPN7	USP12	GPT	SCRN2	FGD2	IL18	GRIK5	AKAP6	ALOX15	STOML1	KDM6B	DCP1B
DDX41	ZFAND2B	FIBP	NEU1	CAPRIN1	CTPS2	GRK2	NAGPA	FGD3	FGD2	GRIK5	BYSL	ALOX15	UPK3B	KDM6B	ETAA1
DDX42	C16orf72	FIG4	TAF7	CAPRIN1	HNRNPD	GRK2	SMPD1	FGD6	PIDD1	GRIK5	MAK16	ALOX15	VIPR2	KDM6B	PPP1R15B
DDX42	POLD3	FIG4	TDRD7	CAPRIN1	MANBA	GRK2	TRPM2	FGF1	DOK1	GRIPAP1	PLA2G4B	ALOX15	ZDHHC18	KDM6B	TFAP4
DDX42	STK38	FIP1L1	EPSTI1	CAPRIN1	PGM2	GSDMD	CHID1	FGF7	FUBP1	GSDMD	PAXX	ALOX15	ZNF185	KDM6B	ZNF561
DDX50	API5	FIP1L1	TENM3	CAPRIN1	RALB	GSDMD	GATD1	FGF9	ADGRL4	GSDMD	PCED1A	ALOX5	AOAH	KDM7A	AP5S1
DDX50	ARFGAP3	FITM2	RTL6	CAPRIN1	TUBGCP3	GSDMD	KMT5C	FGF9	B3GNT7	GSPT1	ATIC	ALOX5	C1orf162	KDM7A	N4BP2L1
DDX50	SMARCE1	FIZ1	DPY19L1	CAPS	EGFL8	GSDMD	PTOV1	FGF9	NOG	GSPT1	DAP3	ALOX5	CD300C	KDM7A	OFD1
DDX50	TMEM87A	FKBP8	DDAH2	CAPS	MZF1	GSDMD	SAMD1	FGFR1OP2	KIAA1841	GSPT1	NAA50	ALOX5	CIB2	KHDRBS3	ARL14EP
DDX50	ZKSCAN5	FKBP8	ELOB	CAPS	TCIRG1	GSDMD	SNAPC2	FGFR1OP2	PAXBP1	GSPT1	PSME3	ALOX5	CLEC7A	KIAA0100	BAP1
DDX58	DTX3L	FKTN	CDK6	CAPS	TEPSIN	GSDMD	TMEM223	FGFR1OP2	TIAL1	GSPT1	TXNDC11	ALOX5	CR1	KIAA0100	DYNC1H1
DDX59	TRIM38	FKTN	CYP39A1	CAPS	TUG1	GSDMD	TPRN	FGFRL1	TENM3	GSPT1	UBE3C	ALOX5	CSGALNACT2	KIAA0100	GNA12
DDX6	EPB41L4A	FLAD1	ACAA1	CAPS	XRCC3	GSK3A	ZNF544	FGFRL1	UQCRFS1	GSR	CYP2S1	ALOX5	DOK3	KIAA0753	PRKG1
DEAF1	NTMT1	FLNB	SPTAN1	CAPS	ZNF692	GSK3B	DROSHA	FIG4	ADAMTS8	GSR	SCIMP	ALOX5	FCGR2A	KIAA0753	ZNF254
DEF6	GPSM3	FLRT2	DNAJC24	CAPZA1	GIMAP2	GSK3B	TPR	FIG4	TTC13	GTF3C2	UBAP1L	ALOX5	HCK	KIAA0753	ZNF346
DEF6	HK3	FLT3LG	ENKD1	CAPZA1	HMGB2	GSPT1	MID1	FIG4	ZNF324	GTF3C4	POLE3	ALOX5	HEXA	KIAA1109	ASAP2
DEF6	MYO1F	FLT3LG	PSMD9	CAPZA1	RYBP	GTF2A1	IL17RD	FILIP1	ITGA1	GTF3C4	SLC9A6	ALOX5	HK3	KIAA1191	MSI2
DEF6	TMC8	FLT4	AARS2	CAPZA1	SH3BGRL	GTF2A1	RCOR3	FILIP1	PDE7B	GTPBP1	RTF1	ALOX5	ITGB2	KIAA1522	MN1
DEF8	ABTB1	FMNL1	ATN1	CAPZA2	CSE1L	GTF2A1	SESN3	FILIP1L	LRRC17	GTPBP4	GNL2	ALOX5	NCF2	KIAA2026	CHMP5
DEFB132	TBX4	FMNL3	SUSD6	CAPZA2	UBL3	GTF2A1	SMAD5	FIP1L1	RNF227	GUCD1	ZNF629	ALOX5	RGS18	KIAA2026	GCC2
DEK	USO1	FMR1	DPY19L4	CAPZA2	ZBTB10	GTF2E1	EYA3	FITM2	GUCD1	GUCY1A1	INMT	ALOX5	RNASE6	KIAA2026	HERC3
DENND11	SYNPO2	FMR1	SLC25A30	CARD10	CLN5	GTF2E2	ACOT13	FKBP10	FGD1	GUCY1A1	KIAA1671	ALOX5	SELPLG	KIAA2026	LRCH3
DENND2B	CNTNAP1	FOXJ3	CD79B	CARD11	SNX20	GTF3C1	HTT	FKBP14	SFXN1	GUCY1A1	SORBS2	ALOX5	SND1	KIAA2026	LTN1
DENND2C	PEF1	FOXJ3	KIF13A	CARD11	WDFY4	GTF3C5	DDX41	FKBP14	ZMAT3	GUCY1A2	SEPTIN8	ALOX5	STXBP2	KIAA2026	ZNF621
DENND2C	SEMA4F	FOXJ3	MARF1	CARM1	RNF123	GTF3C5	HGS	FKBP4	CACYBP	GUCY1B1	ANKRD29	ALOX5	THEMIS2	KIZ	DHRS7
DENND4C	ZNF24	FOXJ3	RRAGD	CARMIL2	ANO9	GTF3C5	ZNF324	FKBP7	TPBG	GUCY1B1	ARL15	ALOX5	TLR8	KLB	PCK1
DENND5A	SCPEP1	FOXJ3	TMX4	CARMIL2	PLCH2	GTPBP1	UBQLN4	FKTN	DHX57	GULP1	GUCY1B1	ALOX5	XRN2	KLB	SLC22A3
DENND6A	ALG3	FOXN3	TRNP1	CARNS1	LMNTD2	GTPBP4	QRSL1	FLI1	HHEX	GUSB	STARD10	ALPK1	ADPGK	KLC4	DYRK1B
DENND6A	ZNF394	FOXO3	TFB2M	CARNS1	REC8	GTPBP4	RSPO3	FLI1	SCARF1	GXYLT2	MAZ	ALPK3	HR	KLC4	PRPSAP2
DENND6A	ZNF677	FOXP1	GBP3	CASD1	ABCB10	GUCY1A1	FILIP1	FLVCR1	ZNF383	GYG2	CEBPA	ALPK3	SNTB1	KLF15	NRXN2
DENR	C11orf58	FOXRED1	CLCN5	CASD1	IKZF5	GUCY1B1	SYT11	FMNL3	PPFIBP1	GYS1	DTWD1	ALPK3	TPBG	KLHDC1	OSBPL9
DENR	RCBTB2	FPGS	MVK	CASD1	IMPA1	GUF1	SCRN3	FNBP1	ATXN1	H2AZ2	BCL2L11	ALS2	AGK	KLHDC4	DPM3
DENR	SNX4	FPGT	RAB21	CASD1	RRM2B	GXYLT2	FAM171B	FNBP1L	CTTNBP2NL	H6PD	BET1L	ALS2	ARHGAP17	KLHDC4	NT5C
DEPDC5	CLTCL1	FPGT	TMEM30A	CASK	HACD2	GXYLT2	TBC1D19	FNDC5	PTHLH	HACD2	EEF1D	ALS2	DOCK4	KLHL17	ADCK5
DEPDC5	KDM4A	FPR3	FGFRL1	CASP1	HSPB11	H2BC11	EEA1	FNTA	GNPAT	HACD2	EHBP1	ALS2	EXOC6B	KLHL7	MPP5
DEPDC5	SLC14A2	FPR3	GLIPR1	CASP10	IST1	H2BC5	ZNF577	FOLR2	CD14	HACE1	MICU3	ALS2	FMNL3	KLHL7	TMEM106B
DERA	ATP6V1H	FPR3	LDHD	CASP2	FLNB	HACD3	PSMD5	FOLR2	CPVL	HACE1	MIGA1	ALS2	MRFAP1L1	KLK10	DNALI1
DERL1	METTL2A	FPR3	SERPINB8	CASP2	MAX	HAUS2	JAM2	FOLR2	CYBA	HADH	ACAT1	ALS2	ODF2L	KLK11	ADGRD1
DESI1	AJUBA	FPR3	SLA	CASP2	PIGG	HAUS6	SMUG1	FOLR2	EMB	HAGHL	PRRG1	ALS2	PEAK1	KLK11	AGRN
DESI1	CIAPIN1	FPR3	SLC18B1	CASP2	RRP8	HAVCR2	NCKAP1L	FOLR2	F13A1	HAGHL	ZNF302	ALS2	PTPRK	KLK11	ALOX15
DESI1	CRTC3	FPR3	SLC7A10	CASP2	UBAP2L	HBS1L	INPP5F	FOXJ3	SENP6	HARS1	TELO2	ALS2	RPP30	KLK11	ARHGAP44
DESI1	PNPO	FRA10AC1	ERCC5	CASP8AP2	CEP290	HBS1L	TCEAL4	FOXN3	CASK	HARS2	DFFB	ALS2	SLTM	KLK11	BNC1
DESI1	TTLL4	FRMD6	LRRC17	CAST	PAFAH1B3	HCFC1	MIX23	FOXN3	MED13L	HARS2	HINFP	ALS2	SP140L	KLK11	CARNS1
DFFA	LSM11	FRS3	CCHCR1	CAVIN2	LAMB1	HCFC1	SIPA1L3	FOXN3	MXI1	HARS2	PAN2	ALS2	STRN	KLK11	CGN
DGAT1	KIFAP3	FSCN1	RAB3IL1	CBFB	CD47	HCFC2	DHX15	FOXN3	RAB4A	HARS2	ZNF226	ALS2	TBCCD1	KLK11	CLDN15
DGAT1	PRRT4	FUT10	ALKBH3	CBFB	CHD1L	HCFC2	ZNF614	FOXN3	ZRANB1	HARS2	ZNF419	ALS2	TDRD7	KLK11	CLIC3
DGAT1	TMEM120A	FXR1	MTIF2	CBFB	RTCA	HCK	NCF4	FOXO3	FOXO1	HARS2	ZNF45	ALS2	TUBGCP3	KLK11	CTXN1
DGCR2	CAPN1	FXR1	NAE1	CBFB	ZNF506	HCK	SIGLEC7	FOXO3	KCTD3	HARS2	ZSCAN9	ALS2CL	NOTCH3	KLK11	EFNB3
DGCR2	MED25	FXR1	NUP54	CBL	ELMO1	HCK	THEMIS2	FOXO3	USP53	HAT1	NUP54	ALS2CL	TGFB1I1	KLK11	EMB
DGCR2	PUF60	FXR1	ZNF607	CBL	GIT2	HCLS1	AOAH	FOXS1	ISYNA1	HAUS3	UPF3A	ALS2CL	TRPM4	KLK11	HSD17B6
DGCR2	RBM42	FYB1	DOCK10	CBL	LRCH3	HDAC10	WDR24	FOXS1	ITGA3	HAUS3	ZBTB34	ALYREF	PITPNA	KLK11	HSPA14
DGCR2	RNF40	FYB1	HGF	CBLL1	PROSER1	HDAC2	SYF2	FOXS1	PRPH	HAUS3	ZNF350	AMACR	ACAD9	KLK11	ITLN2
DGCR2	TSPAN9	FYB1	TFEC	CBLN2	DOCK3	HDAC5	IGHMBP2	FOXS1	R3HCC1	HAUS3	ZNF776	AMACR	NUDT12	KLK11	KLK7
DGCR6L	GADD45GIP1	FYN	HABP4	CBLN2	TTC30B	HEATR5A	DBNDD2	FPGT	CSTF3	HAUS6	TMED8	AMACR	VPS36	KLK11	LRRN4
DGCR6L	TMEM134	FYN	TYW1	CBR4	FBXL4	HEATR5A	DICER1	FPGT	RNF170	HAUS6	ZNF451	AMACR	ZC3H6	KLK11	MMP24
DGCR6L	TMEM54	FYN	UBE2G2	CBR4	SCRN3	HEATR5A	FAM120A	FPR1	FCGR2A	HAUS8	DNAJB12	AMBP	FGA	KLK11	MST1R
DGKE	ZNF836	FYTTD1	DESI2	CBR4	TRMT1L	HEATR5A	GAPVD1	FPR1	IL1R2	HAVCR2	MSR1	AMBP	FGB	KLK11	NSG1
DGKQ	ATAD3A	FYTTD1	DTD2	CBX1	ARPC5	HEATR5A	ISCA1	FPR1	S100A8	HBP1	RIOK3	AMBP	FGG	KLK11	OGN
DGKQ	IRF7	FYTTD1	EGLN1	CBX3	ANAPC4	HEATR5A	RC3H2	FPR1	TLR2	HBS1L	MCFD2	AMBRA1	CDK4	KLK11	RAET1E
DHX15	CDC27	FYTTD1	KAT2B	CBX3	BORCS7	HEATR5A	RPS10	FPR1	TRIM2	HCK	ABHD16A	AMBRA1	PI4KB	KLK11	RASSF7
DHX15	DKC1	FYTTD1	KLHDC10	CBX3	EIF2S2	HEATR5A	SLC27A1	FPR2	RUVBL1	HCK	C2	AMD1	ARL13B	KLK11	RSPO1
DHX15	INTS10	FYTTD1	SLC30A5	CBX3	HDAC2	HEATR5A	ZFPM2	FRA10AC1	TRMT13	HCK	FCGR2A	AMD1	CCDC47	KLK11	SEMA3B
DHX15	TARS1	FYTTD1	SS18	CBX3	RBM7	HEATR5B	FBXO11	FRAS1	GNPDA1	HCK	WAS	AMD1	CHUK	KLK11	SEZ6L2
DHX16	KDM5C	FZD6	PEX3	CBX3	WDR25	HEATR5B	GPATCH1	FRG1	ZCCHC17	HCLS1	CD163	AMD1	DHX33	KLK11	TCEAL2
DHX30	GTPBP1	FZD6	RCOR3	CBX5	PDCD11	HEATR5B	KIDINS220	FRMD3	LRRC8C	HDAC11	PPTC7	AMD1	EIF3J	KLK11	VTN
DHX34	ACSF3	FZD9	BOLA1	CBX5	PXN	HEATR5B	KMT2C	FRMD3	SHE	HDAC11	SPHK2	AMD1	ETF1	KLK7	IQCA1
DHX37	PES1	FZD9	EEF2KMT	CBX5	SNX27	HEATR5B	TMCC3	FTO	RHBDD1	HDAC11	ZNF213	AMD1	KIF2A	KLK7	KLK5
DHX38	WDR73	G2E3	YAF2	CBX7	LSS	HEATR5B	TNRC6C	FTO	RSRC1	HDAC3	ARHGAP17	AMD1	NAA15	KLK7	SGO2
DHX57	FAM149B1	G6PC3	ACOT8	CC2D2A	TMOD2	HEATR5B	WASHC2C	FTSJ1	RRP1	HDAC3	NLRC5	AMD1	NANS	KLK7	SNTB1
DHX57	N6AMT1	G6PC3	MCRS1	CCAR1	HMBS	HEATR5B	ZNF318	FTSJ1	TTC4	HDAC3	RFFL	AMD1	NOP58	KLRK1	CD247
DHX8	CC2D1B	GAA	LYPLA2	CCAR1	ODR4	HEATR6	INTS4	FUBP3	CHERP	HDAC5	DAXX	AMD1	PUS3	KLRK1	CYTIP
DHX9	PWP1	GAA	STX8	CCAR1	RBM25	HECA	CELF1	FUBP3	KPNA6	HDAC5	PRPF40B	AMD1	SELENOS	KLRK1	ITK
DHX9	SEC31A	GABBR1	SEC31B	CCAR1	RESF1	HECA	SF3B4	FUCA1	CTSS	HDAC5	TULP3	AMD1	ZNF800	KLRK1	KLRC4
DHX9	UBE2D3	GABBR1	TDRD10	CCAR2	ABCF3	HECA	WDR26	FUCA1	FUCA2	HDDC2	FAM120AOS	AMFR	C6orf89	KLRK1	PARP8
DICER1	PCNX1	GABBR1	ZNF783	CCAR2	DDX56	HECTD1	KAT2B	FUCA1	HFE	HDGFL2	SLC16A4	AMFR	FBXO9	KLRK1	PDE7A
DIDO1	MAP3K3	GADD45GIP1	TSR3	CCAR2	KDM5C	HELZ	IRS2	FUZ	IFT27	HDGFL3	BTBD3	AMFR	KCTD2	KLRK1	ZAP70
DIMT1	MCUR1	GAK	CARD10	CCAR2	ZNF324	HELZ	RBM33	FYB1	AOAH	HDGFL3	RAB27A	AMFR	SLC39A6	KMT2A	AKAP9
DIP2A	ARHGEF7	GAK	CCDC8	CCDC106	ABHD14A	HELZ	SPIN1	FYCO1	GNB5	HEATR5A	PARG	AMMECR1	BBS12	KMT2A	BBX
DIP2A	CELF1	GAK	CIZ1	CCDC106	COQ8B	HERC1	ARIH2	FYCO1	KCNT2	HEATR5A	PRIMPOL	AMMECR1	DSCAML1	KMT2A	CHD6
DIP2A	DDX55	GAK	MYBBP1A	CCDC106	DNAAF5	HERC1	CLP1	FYTTD1	ANKS3	HEATR5A	USO1	AMMECR1	EMB	KMT2A	GRAMD2B
DIP2A	LMTK2	GAK	RPTOR	CCDC106	FBXO7	HERC1	EXD2	FYTTD1	DTYMK	HECA	AKT3	AMMECR1	GCNT1	KMT2A	IFT140
DIP2A	PCNT	GAK	UNK	CCDC106	FUZ	HERC1	MED29	FYTTD1	PAPPA	HECA	MCPH1	AMMECR1	PKP2	KMT2A	LRP6
DIP2B	GGT7	GAK	XYLT2	CCDC106	MED25	HERC1	PNMA1	FYTTD1	SSNA1	HECTD1	DDX6	AMMECR1	RIC3	KMT2A	PTPRA
DIP2B	GXYLT2	GALE	CRABP2	CCDC106	NTHL1	HERC2	KMT2D	FZD5	MDK	HECTD1	ZC3H14	AMMECR1L	CILP2	KMT2A	SESN3
DIP2B	MID2	GALM	MPP1	CCDC106	OXLD1	HERC3	ATXN2	FZD6	ZBTB18	HECTD2	PRIM1	AMMECR1L	IQCC	KMT2A	TUT4
DIP2B	TMEM106A	GALNT1	ACSL4	CCDC106	PDLIM4	HERC3	BRMS1	G2E3	SLC35A3	HECTD4	ZNF318	AMMECR1L	KPNA4	KMT2E	YTHDC1
DIP2B	TP53BP1	GALNT16	COL1A1	CCDC106	PRPS1	HERC3	LRCH1	G2E3	SREK1	HELZ	BDP1	AMMECR1L	NOL10	KMT5C	PIK3R3
DIS3	CCPG1	GAPVD1	DYNC1LI2	CCDC106	RAC3	HERC3	LRPAP1	G2E3	TYW5	HELZ	EPB41L2	AMMECR1L	SUV39H2	KRBOX4	VPS50
DIS3	HIF1A	GAPVD1	KCNB1	CCDC106	TRMT61A	HERC3	SCRN1	G2E3	ZNF736	HELZ	ZNF841	AMT	AMY2B	KRCC1	WDSUB1
DIS3	TRIM24	GARNL3	C19orf44	CCDC106	ZNRD2	HERC4	NAA16	G3BP1	LSG1	HERC4	PLXNA3	AMT	GARNL3	KRI1	TELO2
DIS3L	TNPO3	GARRE1	EYA1	CCDC117	MRPL15	HERC4	WAC	G3BP2	AFF4	HERC4	TCF20	AMT	NICN1	KRI1	ZGPAT
DKC1	ACTL6A	GARRE1	VEGFA	CCDC120	C11orf49	HEXB	CASP6	G3BP2	ANP32E	HERPUD2	ZBTB18	AMT	OFD1	KRR1	EIF1AX
DLAT	ALDH6A1	GARS1	TIMM17A	CCDC124	CHERP	HEXB	FYN	G3BP2	PPP1R2	HEXD	CDK2AP2	AMY2B	CNDP2	KRR1	SOCS4
DLD	MRPS35	GART	USP30	CCDC124	FBRSL1	HEXB	MFSD1	G6PC3	CLPTM1L	HEXD	ETNK2	AMY2B	ING5	KRR1	USP7
DLD	NLK	GAS1	GALNT12	CCDC124	GAA	HEXB	OTULINL	G6PC3	SLC35A2	HEXD	IZUMO4	AMY2B	LUC7L2	KRT8	DENND10
DMPK	DAPK3	GATAD2B	TTI1	CCDC124	LTBP3	HEXB	POGLUT2	GABBR1	DLG4	HEXD	KLF15	AMY2B	SEC31B	KRT8	EZR
DMPK	PACS2	GATD1	SEPTIN9	CCDC124	MAP3K10	HEXB	PRKAB2	GABBR1	INO80E	HEXD	PTH1R	AMY2B	UBFD1	KRT8	KRT18
DMTF1	CEP192	GBF1	STAT2	CCDC124	SH3GL1	HEXD	RIC8B	GABBR1	KDM5D	HINFP	MAX	AMY2B	ZNF783	KTN1	AGTPBP1
DMTF1	EHBP1	GBP2	KDM3A	CCDC127	KRI1	HGF	ATP8B1	GABBR1	NFATC4	HINFP	SAFB2	AMZ2	FAM120AOS	LAMTOR2	COMT
DMTF1	FER	GCN1	CEP68	CCDC130	BRICD5	HGF	PLCB4	GADD45GIP1	DPM3	HINT2	NDUFA7	AMZ2	XPNPEP3	LAMTOR2	LSM4
DMTF1	MLH3	GDAP2	AGO3	CCDC130	CLASRP	HGF	RBM17	GADD45GIP1	ENDOG	HINT2	SLC35F2	AMZ2	ZNF106	LAMTOR2	MIEN1
DMTF1	URM1	GDAP2	SELENOI	CCDC130	RER1	HGS	PPP6R2	GADD45GIP1	MICOS13	HINT2	SLC9B2	ANAPC1	ALDH18A1	LAMTOR2	YIF1B
DMTF1	ZNF182	GDE1	TM2D3	CCDC130	ULK3	HID1	ATF6B	GAK	AP5Z1	HMBS	PRORP	ANAPC1	CNOT1	LARP1	CAMSAP1
DMTF1	ZNF224	GDE1	VPS33A	CCDC14	CCDC186	HID1	PGS1	GAK	ATP13A1	HMGB2	TARS1	ANAPC1	GFM1	LARP1	DERL1
DMXL1	CBX3	GDPD3	MSH5	CCDC14	DMTF1	HIF1A	DDX21	GAK	CCDC130	HMGN3	CKB	ANAPC1	GSR	LARP1B	TEX30
DMXL1	CEP350	GDPD3	TDRD10	CCDC14	HDGFL3	HIF1A	NFKBIZ	GAK	EDC4	HMGXB3	NKIRAS2	ANAPC1	NLN	LAT	MUTYH
DMXL1	CHD9	GEMIN2	ACAT1	CCDC14	IFT80	HINT2	TMEM258	GAK	ZSWIM8	HNRNPA0	RNF40	ANAPC1	NUP188	LATS1	FRS2
DMXL1	FGD4	GEMIN2	GOLGA7	CCDC14	RBM39	HIPK1	SFMBT2	GAL3ST1	NOG	HNRNPH3	CPEB4	ANAPC1	RUVBL1	LATS1	ZBTB38
DMXL1	PTAR1	GEMIN2	HACD2	CCDC14	SEPSECS	HIRA	RPS6KA2	GAL3ST4	ANXA4	HNRNPH3	FBXW7	ANAPC1	SF3B3	LAYN	RTKN
DMXL1	RASA2	GEMIN2	MRPS22	CCDC14	ZNF680	HIVEP2	FOXN3	GAL3ST4	BBS9	HNRNPH3	ZBTB11	ANAPC1	TEFM	LBP	SNX10
DMXL1	SNX13	GEMIN6	TMEM199	CCDC142	AKAP8L	HIVEP2	PIK3R3	GAL3ST4	CLSTN1	HNRNPR	IARS1	ANAPC10	BMT2	LBP	SUSD1
DMXL1	TBL1XR1	GET1	SDHB	CCDC142	C19orf44	HJV	DUSP26	GAL3ST4	HOXC5	HNRNPR	LSG1	ANAPC10	BUD31	LCAT	DMPK
DMXL1	TRIM2	GET1	SKP1	CCDC154	PFKP	HJV	RPL3L	GAL3ST4	RBM4B	HOXB3	AP4B1	ANAPC10	GEMIN2	LCAT	FCSK
DMXL1	TRIM23	GFM1	SCAMP1	CCDC154	RANBP3	HK3	ALOX5	GAL3ST4	SFXN3	HPRT1	GATAD2A	ANAPC10	GNPDA2	LCAT	SIGIRR
DMXL1	VCPIP1	GGA1	MUS81	CCDC154	SLX4	HK3	FGR	GALE	KLF16	HPS1	NEU1	ANAPC10	MED10	LCAT	TBX2
DMXL2	MAGOHB	GGPS1	BPGM	CCDC159	LPAR2	HK3	MYO1F	GALE	LYPLA2	HPS6	RFT1	ANAPC10	NTAQ1	LCAT	TCF7L1
DMXL2	MS4A7	GGPS1	MOCS2	CCDC191	ZNF555	HK3	NFAM1	GALM	CNNM3	HS2ST1	HIF1A	ANAPC10	POLR2K	LCK	CD2
DMXL2	MTRF1	GGPS1	UCHL3	CCDC24	ARFIP2	HLTF	ATP13A3	GALM	PNPLA8	HS2ST1	LPCAT2	ANAPC10	SAAL1	LCK	CD3D
DNAJA2	APBB1	GGPS1	VPS45	CCDC25	COPS4	HLTF	CUL5	GALNT12	SEMA3C	HSD17B10	RHBDD3	ANAPC10	SPRYD7	LCP1	ARHGAP9
DNAJA2	MFSD14A	GHR	ZFP90	CCDC25	RAB27B	HM13	MRPL1	GANC	CPLANE1	HSD17B6	SCUBE3	ANAPC10	TANGO6	LCP1	DMXL2
DNAJA2	MFSD14B	GIGYF1	PPP1R32	CCDC47	ADAM17	HMGB1	UBE2B	GAPVD1	ATG2B	HSD17B6	TBXA2R	ANAPC11	ATPAF2	LCP1	SPI1
DNAJA3	ADD1	GIGYF1	PPP6R2	CCDC47	API5	HMGN4	APEX1	GAPVD1	NAA25	HSDL2	EPB41	ANAPC11	BCL2L11	LDB1	TBC1D2B
DNAJA3	RPN1	GIGYF2	ASAP2	CCDC47	ARMCX3	HMGN4	LIMD2	GAPVD1	PIKFYVE	HSDL2	MMD	ANAPC11	C1orf122	LDB2	C9orf40
DNAJB12	MACROH2A1	GIGYF2	ZNF623	CCDC47	CDK8	HMGXB4	SSBP2	GARNL3	ARHGAP44	HSPA4	NMNAT1	ANAPC11	CHCHD5	LDB2	CEP112
DNAJB14	FAM76B	GIT2	HDLBP	CCDC47	CTSO	HNRNPA0	MAFB	GARRE1	LBR	HSPA4	SRPRB	ANAPC11	COPS9	LDB2	ITGA6
DNAJB14	ZRANB2	GLB1L	TSPAN31	CCDC47	KIF5B	HNRNPA0	PLIN3	GARRE1	MED12	HTATSF1	PI4KB	ANAPC11	DDT	LDB2	MECOM
DNAJB4	EXOC6	GLCE	ARL15	CCDC47	MSANTD4	HNRNPD	SMS	GARRE1	SDE2	HUWE1	CNOT1	ANAPC11	IMP4	LDHD	ACY1
DNAJB4	IWS1	GLCE	NIPAL2	CCDC47	MSH6	HNRNPH1	NAPB	GARRE1	STK38L	HUWE1	GCN1	ANAPC11	LAMTOR2	LDHD	ECI1
DNAJB4	RAP2C	GLCE	TFAM	CCDC47	MTDH	HNRNPH3	CPNE8	GARRE1	SULT1C4	HYOU1	RCC2	ANAPC11	MIEN1	LDHD	MME
DNAJB4	RNF141	GLG1	TRANK1	CCDC47	SCP2	HNRNPH3	SUCLA2	GATAD1	ZMYM6	IARS1	YARS1	ANAPC11	MRPL34	LDHD	MRPL38
DNAJC10	MAP3K1	GLIPR1	GPR137B	CCDC47	SLC4A1AP	HNRNPH3	TARDBP	GBF1	KATNIP	IDH1	ACAA2	ANAPC11	MRPL38	LDHD	REEP6
DNAJC10	SHTN1	GLIPR1	IL18	CCDC47	UBXN4	HNRNPR	KLHL13	GBF1	MARS1	IDH1	NAGPA	ANAPC11	MRPL54	LDHD	SLC25A10
DNAJC13	ZC3H13	GLIPR1	SNCA	CCDC47	VPS26A	HOOK1	FAHD2A	GCC2	HOOK3	IDH1	PHF21A	ANAPC11	NDUFB2	LEPR	EPB41L2
DNAJC16	ZNF106	GLMN	THUMPD2	CCDC47	ZNF639	HP1BP3	RCBTB1	GCC2	RASA2	IDH1	PPME1	ANAPC11	NDUFS6	LEPROT	MCC
DNAJC17	AOPEP	GLOD4	EIF4E2	CCDC50	METTL9	HPS1	CNIH1	GCDH	POMC	IDH2	CHPF	ANAPC11	NR2F6	LEPROT	MED14
DNAJC21	CEP120	GLOD4	USP39	CCDC57	ING4	HPS1	PDE3A	GCN1	EIF2B5	IFFO1	ING4	ANAPC11	PLEKHJ1	LETM1	FRMD4B
DNAJC21	CWC27	GLYR1	PDIA4	CCDC57	IQCC	HPS1	SMG9	GCN1	POLG	IFFO1	RNPEP	ANAPC11	POLR2J	LETM1	RRP1B
DNAJC21	RASA2	GLYR1	SLC2A3	CCDC59	MPHOSPH10	HPS3	DHX57	GCN1	POLRMT	IFFO1	ST3GAL2	ANAPC11	PRADC1	LGALS12	GPAM
DNAJC21	TBK1	GMPPA	GSTO1	CCDC59	POLR3F	HS2ST1	HNRNPLL	GCN1	VPS53	IFI44	EPSTI1	ANAPC11	PSENEN	LGALS9	TRPV2
DNAJC24	MSI2	GMPR2	ZNF671	CCDC59	TYW3	HSD11B1L	POLR2K	GCNT1	ZFYVE1	IFI44	ITGAL	ANAPC11	SAC3D1	LMAN1	NUCB2
DNAJC3	CD47	GMPS	UST	CCDC6	ILDR2	HSD17B8	MRPL11	GEM	ARID5A	IFI44	LIMD2	ANAPC11	SMUG1	LMBR1	HACE1
DNAJC3	DDX21	GNA15	IRF5	CCDC77	CA5B	HSD17B8	RAPGEF5	GEM	BTN2A2	IFI44	PARP14	ANAPC11	SSR4	LMBR1	MBNL2
DNAJC4	HSD11B1L	GNAI3	C16orf72	CCDC82	BAZ1A	HSF1	CLPP	GEM	FGF7	IFI44L	IFI44	ANAPC11	TLE4	LMBR1	MIGA1
DNAJC4	STT3A	GNAI3	PCGF6	CCDC82	DYNC2I1	HSF1	CLUH	GEM	OSBPL10	IFI44L	IFIT1	ANAPC11	TMED1	LMF1	NPEPL1
DNAJC8	EMX2	GNAQ	DNAJC3	CCDC82	SEC62	HSF1	GPR153	GGA1	CARD19	IFI44L	PARP12	ANAPC13	ARV1	LONP1	PGAM1
DNAJC8	FYN	GNAQ	INTS2	CCDC82	ZNF117	HSF1	KLRK1	GGA1	IL24	IFI44L	SAMD9	ANAPC13	CEP63	LPCAT4	HDAC10
DNAL1	RPP25L	GNAQ	SYNJ1	CCDC82	ZNF83	HSF1	MAP2K2	GGA2	WIPF1	IFI44L	XAF1	ANAPC13	RWDD2B	LRCH2	ABI1
DNAL1	TMEM170A	GNAQ	TENT4B	CCDC85C	DNAAF3	HSF1	RGMA	GGA3	DHX16	IFIH1	SLC40A1	ANAPC16	ECI2	LRCH2	SLC1A5
DNAL1	ZNF791	GNAQ	YTHDF3	CCDC86	FAT3	HSPA12B	SMAD6	GGA3	SMG5	IFIT2	GBP3	ANAPC16	ITGB1BP1	LRCH3	TP53BP1
DNASE2B	IL24	GNB2	CDIPT	CCDC86	FERMT1	HSPA4	BAZ1B	GHR	PLXNA4	IFIT2	IFIT1	ANAPC16	MNAT1	LRFN3	PORCN
DNASE2B	NCAPH	GNB2	MYDGF	CCDC86	TUB	HSPA9	CDV3	GIGYF1	CDAN1	IFIT3	ISG15	ANAPC16	MTERF2	LRIG3	ZBTB5
DNASE2B	PTPRO	GNB2	PLD3	CCDC88B	ITGAX	HSPA9	FAM98A	GIGYF1	DHX38	IFIT3	PDE7B	ANAPC16	RNF220	LRP12	FIP1L1
DNM1	DENND2B	GNB2	RHOC	CCDC88C	FMNL3	HSPBAP1	POLDIP3	GIGYF1	LTO1	IFRD2	EEF2KMT	ANAPC16	SAP30L	LRP12	FNDC3B
DNM1	GALNT16	GNB2	RNF187	CCDC88C	ZNF592	HSPBP1	ACOT2	GIMAP2	LMBRD1	IFRD2	GSPT1	ANAPC2	CMTR1	LRP6	GNPTAB
DNM1	SSC5D	GNG5	CCDC57	CCDC9	GNL1	HSPBP1	ILVBL	GIMAP2	NECAP2	IFRD2	NGRN	ANAPC2	ERGIC2	LRP6	PTPN9
DNM1L	KCTD9	GNG5	COX6A1	CCDC90B	ACTR6	HSPBP1	MPG	GIMAP2	ZNF438	IFRD2	PTRH1	ANAPC2	MAU2	LRP6	SMC6
DNM1L	PHAX	GNG5	NDE1	CCDC91	FAM204A	HTATSF1	CBX1	GIMAP2	ZSCAN26	IFRD2	TBRG4	ANAPC2	RNF31	LRP6	TTC13
DNM2	MAP4K1	GNG5	OAZ2	CCDC91	GALNT1	HTATSF1	CLIP1	GIPC2	DIPK2B	IFRD2	TMEM208	ANAPC2	SPPL2B	LRRC25	CCR1
DNM2	MED24	GNG5	PSMG4	CCDC91	ZC3H15	HTATSF1	EIF3A	GIPC2	EXOC6	IFT46	DUSP12	ANAPC2	TUBGCP2	LRRC37B	C17orf67
DNMT1	SPTAN1	GNG5	SLC7A6OS	CCDC93	COQ4	HTRA2	KATNA1	GIPC2	KL	IFT46	EXOC6B	ANAPC2	ZNF418	LRRC37B	TMEM181
DNMT3A	CPEB3	GNG5	TPP1	CCDC93	SLC16A5	HUWE1	TLN2	GIPC2	MYCT1	IFT74	NEDD1	ANAPC4	KCNAB3	LRRC45	KLHL17
DNPH1	PSMB10	GNG5	TRIM56	CCDC97	CYB561A3	IARS1	LARS1	GIPC2	SMIM30	IFT81	FAM161B	ANAPC4	PLD2	LRRC45	STX10
DNTTIP2	CCDC82	GNL1	RNF121	CCDC97	NCS1	IARS2	H2AZ2	GLA	DRG1	IGHMBP2	CDC34	ANAPC4	TMEM126B	LRRC59	RRP12
DNTTIP2	MPHOSPH10	GNL3	ADAM9	CCDC97	RUSF1	IBTK	ACP5	GLCE	EXD2	IGHMBP2	DDX39A	ANAPC5	CNOT10	LRRC70	ARHGEF7
DNTTIP2	THOC2	GNL3	CSTF2T	CCDC97	UBE2I	ICE1	ARFGEF1	GLCE	MCC	IGHMBP2	GLB1	ANAPC5	FOXRED1	LRRC70	GPR160
DOCK1	HPS3	GNL3	MFAP1	CCM2	ZFAND2B	ICE1	BBX	GLIS2	AHDC1	IGIP	LARP1	ANAPC5	GPAA1	LRRC70	HMBOX1
DOCK11	SLC1A3	GNPAT	AMZ2	CCNB1IP1	POLR2L	ICE1	BPTF	GLIS2	PNMA8A	IGSF6	EHMT1	ANAPC5	IPO13	LRRC70	MPZL3
DOCK2	BTK	GNPAT	ORC5	CCNB2	TRAT1	ICE1	CYLD	GLT8D2	HAAO	IKZF2	NINJ2	ANAPC5	LLGL1	LRRFIP1	NR5A2
DOCK2	DIAPH1	GNPAT	SRSF7	CCND1	SPP1	ICE1	DDX42	GLYR1	KLHDC4	IKZF2	PTPN22	ANAPC5	NDOR1	LRRN4	ASPHD1
[truncated: 7,179 more rows]
