# Supplementary material for: Systems genetics analysis of human body fat distribution genes identifies adipocyte processes
Source: Life Sci Alliance. 2024 May 3;7(7):e202402603. doi: 10.26508/lsa.202402603 (PMC11068934; doi:10.26508/lsa.202402603)
Supplement: Supplementary file 4 [file LSA-2024-02603_TableS4.xlsx]

## Sheet: Overview
	Supplemental Tables
	Table S1	Network Input Genes
	Table S2	Adipose Tissue eGenes
	Table S3	Network Connections
	Table S4	Biological Properties
	Table S5	Male Subsampled Networks
	Table S6	All Key Driver Genes Identified
	Table S7	Prioritized Shared Key Driver Genes

## Sheet: Table S4
Table S4: Biological properties of constructed networks
Biological Property	Parameter	True Biological Network Values	Subcutaneous				Visceral
			Male		Female		Male		Female
			STARNET	GTEx	STARNET	GTEx	STARNET	GTEx	STARNET	GTEx
Scale Free	Degree Exponent	Between 2-3	2.97	2.63	2.57	2.35	2.71	2.09	3.12*	2.92
Small World	Average Shortest Path: Network/Random	Less than 1	0.555498	0.120027	0.00247561	0.00536161	0.114566	0.0244994	0.00288278	0.000843061
Small World	Clustering Coefficient: Network/Random	Greater than 1	45.8824	72.2222	113.333	55.5556	68.75	76.4706	117.647	38.6364
		* Does not meet true biological network criteria
