# Supplementary material for: Systems genetics analysis of human body fat distribution genes identifies adipocyte processes
Source: Life Sci Alliance. 2024 May 3;7(7):e202402603. doi: 10.26508/lsa.202402603 (PMC11068934; doi:10.26508/lsa.202402603)
Supplement: Supplementary file 5 [file LSA-2024-02603_TableS5.xlsx]

## Sheet: Overview
	Supplemental Tables
	Table S1	Network Input Genes
	Table S2	Adipose Tissue eGenes
	Table S3	Network Connections
	Table S4	Biological Properties
	Table S5	Male Subsampled Networks
	Table S6	All Key Driver Genes Identified
	Table S7	Prioritized Shared Key Driver Genes

## Sheet: Table S5
Table S5: Key Driver Identification in all networks
	GTEx	GTEx	STARNET	STARNET	GTEx	GTEx	STARNET	STARNET	GTEx	GTEx	STARNET	STARNET	GTEx	GTEx	STARNET	STARNET	Shared	Shared	Shared	Shared
	Subcutaneous	Subcutaneous	Subcutaneous	Subcutaneous	Subcutaneous	Subcutaneous	Subcutaneous	Subcutaneous	Visceral	Visceral	Visceral	Visceral	Visceral	Visceral	Visceral	Visceral	Subcutaneous	Subcutaneous	Visceral	Visceral
	Male	Male	Male	Male	Female	Female	Female	Female	Male	Male	Male	Male	Female	Female	Female	Female	Male	Female	Male	Female
Key Driver	Structural	GWAS	Structural	GWAS	Structural	GWAS	Structural	GWAS	Structural	GWAS	Structural	GWAS	Structural	GWAS	Structural	GWAS	__	__	__	__
ARHGEF12	x		x		x		x		x		x		x		x		x	x	x	x
GPSM3	x		x		x		x				x		x		x		x	x		x
YME1L1	x		x		x		x		x				x		x		x	x		x
APC2	x		x	x	x		x		x						x		x	x
BNIP2	x		x		x		x				x				x		x	x
CASP8AP2	x		x		x			x			x						x	x
DGCR2	x		x			x	x								x		x	x
DMTF1	x		x		x		x		x				x				x	x
GAK	x		x		x		x										x	x
SEC24B	x		x		x		x										x	x
SLK	x		x		x		x										x	x
SYNCRIP	x		x		x		x								x	x	x	x
TREM2	x		x		x		x		x							x	x	x
ULK1	x		x		x		x								x		x	x
USF3	x		x		x	x	x	x									x	x
NCLN	x	x	x				x		x		x		x		x		x		x	x
ACVR1C	x		x	x					x	x	x	x					x		x
API5	x		x						x		x				x		x		x
ARRB2	x		x						x		x						x		x
ATP13A1	x		x				x		x		x						x		x
DDX21	x	x	x		x				x		x						x		x
EPB41L4B	x			x	x					x		x		x			x		x
GSPT1	x		x		x				x		x		x	x			x		x
MBTPS1	x		x						x	x	x						x		x
ABCC10	x		x				x		x				x		x		x			x
BBX	x		x				x				x		x		x		x			x
RNPEPL1	x		x										x		x		x			x
TUG1	x		x				x						x		x		x			x
ACAP3	x		x						x						x		x
ACO1	x	x		x					x				x				x
AP1G1	x		x								x				x		x
AVL9	x		x		x				x								x
BAZ1B	x		x						x								x
BDP1	x		x				x				x				x		x
BORCS6	x		x														x
C1QTNF2	x	x		x						x							x
CGGBP1	x		x						x				x				x
CLASP1		x	x								x						x
CMTR2	x		x														x
CNOT1	x		x				x										x
COL14A1	x			x								x					x
DEF6	x		x														x
DHX15	x		x														x
DPP4	x			x	x	x					x	x			x		x
EIF2S1	x		x				x						x				x
EXOC1	x		x				x				x						x
EXOC7	x		x										x				x
FAM180B	x			x													x
FBXL4	x		x		x												x
FERMT3	x		x								x					x	x
G3BP2	x		x								x						x
GATAD1	x		x		x				x				x				x
GCN1	x		x														x
GPBP1	x		x				x										x
HAVCR2	x			x													x
HBP1	x		x								x	x					x
HECA	x		x														x
HECTD1	x		x				x	x									x
HELZ	x		x		x						x						x
HNRNPR	x		x				x				x						x
INO80D	x		x								x						x
INTS3	x		x		x												x
IQGAP1	x			x													x
KANSL3	x		x		x												x
KDM3B	x		x		x						x				x		x
LARS1	x		x														x
LMTK2	x		x														x
LPAR1	x		x	x													x
MAT2B	x		x		x												x
MED16		x	x				x				x				x		x
MRPL4	x		x				x				x				x		x
MRPS12	x		x										x				x
MTMR9	x		x		x												x
MYO1F	x		x		x												x
DK		x	x								x	x					x
NEIL1		x		x							x						x
NUBP2		x	x				x				x				x		x
NUDT16	x	x	x		x												x
PCMTD1	x		x												x		x
PHC3	x			x	x				x				x				x
PHF1	x		x														x
POLA1	x		x														x
POLR2B	x		x														x
PPP1R12B	x		x														x
PPP1R9B	x		x		x	x							x	x			x
PUM1	x		x														x
RAB5A	x		x														x
RBL2	x		x														x
REST		x	x														x
REX1BD	x		x				x										x
ROCK1	x		x		x										x		x
RXRA	x			x	x												x
SEC63	x		x				x			x			x				x
SETBP1		x	x				x	x									x
SLPI		x		x													x
SPART	x		x														x
SRP68		x	x				x										x
STUB1	x		x														x
STX10	x		x		x												x
TMEM47	x		x														x
TNRC18	x		x				x										x
TNXB		x	x		x												x
TOMM70	x		x														x
TRIP12	x		x						x								x
TYRO3	x	x		x	x												x
UBA6	x		x												x		x
UFM1	x		x														x
UTRN	x		x		x												x
VCPIP1	x		x												x		x
VPS13B	x		x												x		x
VRK2		x		x													x
ZC3H15	x		x	x											x		x
ZC3H6	x		x		x												x
ZER1	x		x		x												x
ZNF197	x		x														x
ZNF280D	x		x						x				x				x
ZNF451	x		x												x		x
ZNF766	x			x													x
ZSCAN29	x		x		x								x				x
ABTB1					x		x		x		x				x			x	x
MAPK8IP3			x		x		x		x		x							x	x
CHMP2B					x		x				x		x		x			x		x
RIF1			x		x		x		x				x		x			x		x
ABCB8					x		x		x									x
AFDN						x	x		x									x
ARAP1	x				x		x		x									x
ARFGAP1					x		x		x						x			x
ASAP2						x	x				x							x
BTAF1					x		x	x										x
BTK	x				x		x				x							x
C6orf89	x				x	x	x				x				x			x
CAMTA2					x		x				x				x			x
CCAR1					x		x				x							x
CCDC106			x		x	x	x				x				x			x
CHD2					x		x								x			x
CKM	x				x		x											x
CLINT1			x		x		x	x	x				x					x
CPNE3	x				x		x											x
CWC15			x		x		x											x
DCUN1D1					x		x				x							x
EVC2	x					x		x										x
FAM8A1			x		x		x				x							x
FCSK			x		x		x				x							x
FOXJ3			x		x		x											x
GEMIN2						x	x											x
GNPAT					x		x											x
HEATR5A			x		x		x				x				x			x
IFRD2	x				x		x											x
IL11RA		x			x			x										x
ITGB2	x				x		x				x		x					x
JMY					x		x											x
KCTD3			x		x		x				x							x
LRCH4			x		x		x				x	x						x
LRRC45	x				x		x											x
MORC3					x		x				x							x
MPST	x				x		x				x							x
NF1	x				x		x											x
NOLC1			x		x		x						x					x
NUP98					x		x											x
ODF3B						x	x				x	x			x			x
P3H3			x		x		x											x
PAN3					x		x								x			x
PDE3A		x				x	x											x
PPP1CC					x		x								x			x
PUM2			x		x		x											x
QTRT1					x		x											x
SAC3D1					x	x	x											x
SBF1	x				x		x								x			x
SCAF8			x		x		x								x	x		x
SCRIB			x			x	x											x
SENP6					x		x								x			x
SLC39A13					x		x								x			x
SP3	x				x		x											x
SPIN1			x		x		x		x									x
SREK1					x		x								x			x
SYF2					x		x											x
TCIRG1					x		x											x
TENT2			x		x		x								x			x
TMEM167B			x		x		x									x		x
TPPP3	x	x			x	x		x	x	x								x
TTC27					x		x								x			x
UBR5	x				x		x								x			x
USP12					x		x											x
VPS35			x		x		x											x
VPS36			x		x		x	x										x
WDR26			x		x		x											x
YIPF4					x		x											x
ZDHHC17					x		x								x			x
ZNF292			x		x		x						x					x
ZNF704					x		x								x			x
ZSWIM8	x				x		x		x						x			x
ZZEF1					x		x											x
ACAP1									x		x		x		x				x	x
ARID4A									x		x		x		x				x	x
GPT	x								x		x		x		x				x	x
KLK11									x		x		x		x				x	x
LRP6			x				x		x		x		x		x				x	x
MYRF									x		x		x		x				x	x
A4GALT					x	x			x		x	x							x
AASS									x	x	x								x
ABCA10									x		x								x
ABHD17A							x		x		x								x
ABRAXAS2									x		x								x
ACADM				x					x		x	x							x
ACAT1									x		x		x						x
ACD									x		x								x
ACP5					x				x			x							x
ADAM17							x		x		x				x	x			x
ADAM9			x						x		x				x				x
ADGRA2	x								x	x	x	x							x
ADGRL2									x		x								x
AGAP6									x		x								x
AGO4									x		x				x				x
AGRN							x		x		x				x				x
AKAP9			x				x		x		x								x
ALDH1A2									x		x				x				x
ALG13									x		x								x
ALMS1							x		x		x								x
AMD1					x				x		x								x
APC1									x		x								x
ANKRD12									x		x				x				x
ANKRD13C							x		x		x								x
ANKRD17									x		x				x				x
ANTXR1				x				x	x		x	x							x
AP2B1							x		x		x								x
APBB1									x		x								x
APPBP2									x		x				x				x
ARFGEF1			x				x		x		x								x
ARFGEF2			x				x		x		x				x				x
ARHGAP44		x							x		x								x
ARHGAP45									x		x								x
ARHGAP9	x								x		x				x				x
ARHGEF1							x		x	x	x								x
ARHGEF7									x		x								x
ARID5B									x	x		x							x
ARIH1									x		x				x				x
ARMCX3			x				x		x		x		x						x
ARNT									x		x								x
ARPP19									x		x								x
ASB2					x				x		x	x							x
ASPHD1									x		x								x
ASXL2			x				x		x		x								x
ATAD2B									x		x		x						x
ATAD3A									x		x								x
ATF6B									x		x								x
ATL3									x		x				x				x
ATM	x						x		x		x								x
ATP11C			x				x		x		x				x	x			x
ATP13A3									x		x								x
ATP2B1									x		x								x
ATP5MC3									x		x								x
ATRN									x		x								x
ATRX			x				x		x		x	x			x				x
ATXN1L									x		x								x
ATXN7L3							x		x		x								x
AZIN1									x		x								x
B3GALNT1									x	x	x								x
B3GAT3							x		x		x								x
BACH1									x		x								x
BAD									x		x				x				x
BAZ2A			x						x		x								x
BCHE									x		x								x
BNC1									x		x	x	x	x					x
BRWD1									x		x								x
CA11									x		x		x						x
CCAR2							x		x		x								x
CGN									x		x		x						x
COL8A1									x		x	x							x
CXCR1							x		x		x		x						x
CYYR1									x		x								x
DDX60	x								x		x		x						x
DMKN									x		x								x
DPYSL3										x	x								x
FBXL3			x						x		x				x				x
FGF1										x	x	x							x
G6PD									x		x								x
GABBR1	x									x	x		x						x
GNPDA2									x		x		x						x
GPD1L					x	x			x	x		x							x
GYG2	x	x							x	x	x		x						x
JRKL									x	x	x	x	x						x
KLHDC1									x		x								x
KRCC1									x		x								x
LDHD	x				x				x		x		x						x
LTV1			x						x		x		x						x
LYST			x				x		x			x							x
LZTR1			x						x		x	x	x						x
MBTD1									x		x								x
MGARP									x	x	x								x
MIGA1			x						x		x								x
MRPL38									x		x				x				x
MRPS35					x				x		x		x						x
MS4A6A	x				x				x		x		x						x
A15			x			x			x		x								x
NMT1									x		x				x				x
NOSIP	x								x		x								x
OBI1									x		x		x						x
OLFML1	x				x				x		x		x						x
SLC39A8									x		x					x			x
AK3									x					x	x					x
APC11	x				x				x				x		x					x
ARFGAP3							x	x	x				x	x	x					x
ATP10D									x				x		x					x
C1QTNF3					x				x	x			x			x				x
CEP164							x				x			x	x					x
FARSA	x								x				x		x					x
FBN1		x						x						x		x				x
FBRS	x						x				x			x	x					x
HSPA12B														x		x				x
KIAA1522											x			x	x					x
KLB	x													x		x				x
KMT2A			x								x		x		x					x
NDUFS7			x				x				x		x		x					x
OTUB1			x				x				x		x		x					x
PARP10													x		x					x
PAWR					x								x		x					x
PDZK1IP1														x	x					x
PNISR			x						x				x		x					x
PRKAB2													x		x					x
PSME3	x				x				x				x		x	x				x
RASSF7													x		x					x
RBM25							x						x		x					x
RSPO1							x		x	x			x	x	x					x
RXRB					x								x		x					x
SELPLG	x												x		x					x
SLC25A10					x								x		x					x
SPNS1							x							x	x					x
TBC1D17							x						x		x					x
TMOD3													x		x					x
UBR1													x		x					x
UBXN7			x				x						x		x					x
VPS39													x		x					x
ZBTB11				x									x		x					x
ZNF148							x		x				x		x					x
AAAS									x
AADAT									x
AAR2									x
AARS1									x
AARS2									x
AATK	x	x
ABCA6									x
ABCB10									x
ABCB6									x
ABCC5	x								x
ABCD1							x
ABCD2	x				x
ABCD3									x
ABCD4									x
ABCE1	x				x				x				x
ABCF1									x
ABCF2	x								x				x
ABCF3			x						x
ABHD10									x
ABHD13	x								x						x
ABHD15					x								x
ABHD17B									x
ABHD18	x								x
ABHD4									x
ABHD5		x				x			x	x
ABHD8									x
ABI1							x		x
ABI2					x				x				x
ABI3BP	x				x
ABL2									x
ABLIM1									x						x
ABT1									x
ACACA									x
ACAD10									x
ACADL							x		x	x
ACADS									x				x
ACAP2											x
ACBD3			x				x
ACBD4									x
ACBD6									x
ACE										x
ACIN1			x								x
ACOT4									x				x
ACOT9						x
ACOX3									x
ACP1									x
ACP2															x
ACSF3											x
ACSL4	x								x	x
ACSS3									x	x
ACTL6A									x
ACTN2									x
ACTR10									x
ACTR1A									x
ACTR2									x
ACTR3									x
ACTR5									x
ACTR6									x
ACVR1B									x
ACVR2A									x
ACY1									x
ACYP1									x
ADAM10			x						x						x
ADAM22									x
ADAM33						x
ADAMTS10	x								x
ADAMTS13									x
ADAMTS9	x				x				x						x
ADAR									x
ADAT2									x
ADCK2									x
ADCK5							x		x
ADCY4									x
ADCY9													x
ADD3				x					x						x
ADGRD1		x							x
ADGRL3	x								x
ADGRL4											x
ADIPOQ									x	x
ADNP			x				x
ADO									x
ADSL											x
ADSS2									x
AEBP2			x						x				x
AFAP1									x
AFF1									x
AFF3						x
AFF4									x
AFTPH											x				x
AGAP5									x
AGBL5									x
AGGF1			x						x
AGK									x
AGO2									x
AGO3									x	x
AGPAT1	x
AGPAT3									x
AGPAT5	x					x			x				x
AGPS									x						x
AGTPBP1			x						x
AHCTF1									x
AHCYL1																x
AHCYL2									x				x
AHI1									x
AHSA1									x
AIDA									x
AIF1									x
AIFM1									x
AIFM2	x				x				x	x			x
AIMP1			x				x		x
AIP			x	x
AJUBA									x
AKAP10									x						x
AKAP6									x
AKAP8			x
AKAP8L									x				x
AKIP1									x
AKR1A1									x
AKR1C1									x
AKR1C4									x
AKR7A2									x
AKT1									x
AKT1S1									x						x
AKT2									x
AKT3											x				x
ALCAM					x				x
ALDH18A1									x
ALDH1A1									x
ALDH1L1	x				x				x	x			x
ALDH3A2											x
ALDH4A1									x
ALDH5A1									x	x			x
ALDH6A1														x
ALDH9A1					x
ALG2									x
ALG3	x								x				x
ALG5							x		x
ALG6									x
ALG8			x
ALKBH1									x
ALKBH4									x
ALKBH7					x
ALKBH8	x
ALOX15									x	x			x
ALOX5									x
ALS2									x
AMACR									x
AMFR									x
AMMECR1									x
AMMECR1L									x
AMT					x				x
AMY2B									x
APC10									x
APC13									x
APC16									x
APC5									x
APC7									x
ANGEL1									x
ANGEL2									x
ANGPT2								x	x
ANGPTL3									x
ANK2										x
ANKH									x
ANKHD1	x				x				x
ANKIB1			x								x
ANKMY1									x
ANKRD10									x
ANKRD13B											x
ANKRD13D									x
ANKRD23											x	x
ANKRD29									x
ANKRD36			x
ANKRD36C											x
ANKRD40									x
ANKRD46					x				x
ANKRD49									x
ANKRD52									x
ANKRD53	x					x			x	x
ANKRD6									x
ANKS3									x
ANKS6									x
ANKZF1	x								x
ANLN									x
ANO6											x	x
ANP32E			x
ANXA4					x				x
ANXA9									x
AOC3									x
AOPEP									x
AP1AR									x
AP1B1									x
AP1G2							x		x
AP1M2									x
AP1S3									x
AP2A1											x
AP3D1					x				x
AP3M1							x
AP3M2									x				x
AP3S1									x
AP3S2									x
AP4B1									x				x
AP4E1									x
AP4M1									x
AP5B1									x
AP5M1									x
AP5S1									x
AP5Z1			x				x				x
APBA3											x
APBB3	x								x						x
APC			x				x		x
APCS									x
APEH									x
APOA1										x
APOA2									x
APOBEC2											x
APOBEC3G									x
APOOL									x
APPL1											x
APPL2						x			x
APRT			x				x
AQR							x		x
ARAF									x
ARAP3									x
ARCN1															x
AREL1									x
ARFGAP2					x				x						x
ARFIP2			x						x
ARFRP1									x
ARGLU1			x						x
ARHGAP12							x		x
ARHGAP15									x
ARHGAP17	x								x
ARHGAP18											x	x
ARHGAP21			x						x
ARHGAP29					x
ARHGAP30									x
ARHGAP33					x				x
ARHGAP35									x
ARHGAP4			x
ARHGAP5									x
ARHGEF10						x
ARHGEF25	x								x
ARHGEF9			x			x			x
ARID1B									x
ARID2			x						x
ARID4B			x								x				x
ARID5A	x								x	x
ARIH2									x
ARL1							x				x
ARL10									x
ARL11											x
ARL13B	x	x							x
ARL14EP							x		x
ARL5A									x
ARL5B						x			x
ARL8A									x
ARL8B									x
ARMC1							x
ARMC6			x		x				x
ARMC7									x	x			x	x
ARMC9									x
ARMCX1									x				x
ARMCX6									x
ARMT1							x		x
ARNT2									x
ARPIN									x
ARRDC1									x
ARRDC3										x
ARSD					x						x
ARSJ									x
ARV1									x
ARVCF									x
ASAP1	x				x										x	x
ASB7	x				x				x
ASB8									x
ASCC3							x		x						x
ASF1A									x
ASF1B									x
ASH1L											x				x
ASNSD1									x
ASPA	x				x
ASPH									x
ASPN		x							x				x
ASPSCR1									x
ASRGL1								x	x	x
ASTE1									x
ATAD1			x				x
ATE1									x						x
ATF1									x
ATF2	x				x						x
ATF7									x
ATF7IP								x	x
ATG13											x
ATG14											x
ATG2B							x		x
ATG3									x
ATG4B									x
ATG4C	x				x				x
ATG5									x
ATG9A	x						x		x
ATP11B									x
ATP2C1			x						x
ATP5F1D			x	x			x
ATP5F1E			x
ATP5MC1									x
ATP5MF									x
ATP5PB			x
ATP6AP2											x
ATP6V0A2									x
ATP6V0D1									x
ATP6V0E2									x				x
ATP6V1A							x		x
ATP6V1C1								x	x
ATP7A									x
ATP7B									x
ATP8B1									x	x
ATP9B									x
ATPAF1									x
ATR									x
ATRIP									x
ATXN10			x				x		x
ATXN2									x
ATXN2L								x	x
ATXN3											x
ATXN7			x						x
ATXN7L3B											x
AUH									x
AURKA									x
AURKAIP1			x
AURKB									x
AVPR2									x				x
AXIN1									x
B3GNT7									x
B4GALT2			x						x
B4GALT4									x
B4GALT5									x				x	x
BABAM1									x
BACE2									x					x
BAG5									x
BAIAP2L1									x
BANF1							x				x
BANK1									x
BAP1									x	x
BAX							x		x
BAZ1A									x
BAZ2B	x						x
BBS9	x				x								x
BCAP29			x
BCKDHB								x
BCKDK			x
BCL2					x
BCL2L2											x
BCL3											x
BCLAF1	x
BCLAF3	x				x
BET1									x				x
BET1L											x
BICDL1									x				x
BICRAL															x
BIN2	x										x
BIRC2					x
BIRC6							x				x				x
BLCAP														x
BLOC1S5													x
BLZF1											x
BMI1					x
BMS1								x			x
BMT2						x
BNC2											x				x
BOD1L1											x
BPTF							x
BRAP							x
BRAT1			x								x
BRCC3	x
BRD7															x
BRIX1	x				x
BRMS1											x		x
BRMS1L							x						x
BROX			x				x
BRWD3	x
BSDC1					x
BTBD1	x				x						x
BTBD10											x
BTBD2			x				x				x				x
BTBD7													x
BTN2A1	x
BTRC					x						x
BVES	x
BYSL													x	x
C11orf58											x				x
C11orf68							x				x
C12orf57			x	x			x
C12orf65													x
C14orf180	x				x				x	x			x
C15orf62											x
C16orf72											x
C16orf87											x
C17orf75												x
C17orf80													x
C19orf47								x
C1orf109											x				x
C1orf122			x
C1orf35									x				x
C2	x
C2CD5											x
C2orf69											x
C3AR1			x								x		x
C3orf18	x
C3orf38					x
C4B											x
C5orf24			x
C6orf132				x
C7orf25															x
C7orf26											x
CAB39							x				x		x
CABIN1							x
CAC1C						x
CACNB1	x										x
CACNB3											x
CADPS2											x				x
CALCOCO1					x
CALCRL						x					x
CAMSAP2											x
CAND2								x
CAPN10											x
CAPN15							x
CAPN3			x
CAPN7							x				x				x
CAPRIN1											x		x
CAPS											x
CAPZA1					x
CAPZA2							x
CARD19			x
CARF					x
CARNS1									x				x
CASP2											x
CAVIN2												x
CBFA2T2													x
CBL				x
CBR4													x
CBX1	x
CBX3			x								x
CBX5		x
CBX7	x
CC2D1A					x
CC2D2A	x						x
CCDC102A													x
CCDC102B									x	x
CCDC115				x					x
CCDC124											x
CCDC130	x				x				x
CCDC14							x				x
CCDC183				x
CCDC191	x				x
CCDC47											x
CCDC50																x
CCDC59								x
CCDC6							x
CCDC66													x
CCDC80						x
CCDC88C								x
CCDC97			x
CCM2L													x
CCN5										x
CCNG1												x
CCNG2	x												x
CCNJ													x
CCNL2							x
CCNT2											x
CCP110					x
CCPG1			x
CCR1	x						x
CCSER2			x				x
CCT2							x
CCT4							x
CCT5											x
CD163									x
CD276	x				x
CD2AP			x								x
CD300A	x				x
CD300C																x
CD37											x
CD3D					x						x
CD3E									x
CD4	x
CD48											x
CD53	x				x				x				x
CD6		x									x
CD79A									x
CD79B											x	x
CD84			x				x
CD86									x
CD99L2					x						x
CDAN1									x				x
CDC123							x
CDC14A							x
CDC16			x				x				x				x
CDC27			x								x
CDC34			x
CDC40											x					x
CDC42BPA															x
CDC42BPB														x
CDC42EP3													x
CDC42SE2											x
CDC5L											x				x
CDC73							x				x
CDH5												x
CDK10					x
CDK12							x				x		x
CDK13											x
CDK14				x
CDK16	x
CDK17													x
CDK19	x				x								x
CDK5RAP2															x
CDK5RAP3												x
CDK6	x										x
CDK8					x
CDKAL1											x
CDKN1B													x
CDON										x
CDPF1													x	x
CDV3															x
CDYL															x
CEBPA									x	x			x
CEBPD	x
CEBPZ	x												x
CELF1	x
CELSR2		x
CEMIP2		x													x
CENPT	x				x
CEP120															x
CEP131				x
CEP162	x				x
CEP192															x
CEP20			x
CEP290					x						x		x
CEP350			x				x				x				x
CEP43											x
CEP44	x								x
CEP85											x	x
CEP85L					x
CEP95							x
CEP97											x
CERCAM					x
CERS6							x									x
CERT1											x
CFAP36							x
CFAP97												x
CFDP1					x
CFH											x	x
CFI						x
CHADL					x
CHCHD5	x				x
CHD1			x								x				x
CHD6			x	x			x				x			x
CHD8			x
CHD9											x				x
CHERP											x
CHIC1					x
CHIC2														x
CHID1												x
CHKB			x								x				x
CHM			x								x		x
CHMP1A			x
CHMP3						x
CHPF			x				x
CHRD							x				x	x				x
CHSY1					x								x
CHTF18		x
CHUK											x
CIAO3			x								x
CIC			x				x				x				x
CIR1		x
CLASP2							x
CLASRP					x
CLCC1											x				x
CLCN3											x
CLDN1						x			x				x
CLDN12										x
CLDND1	x												x
CLEC1A													x
CLEC2B					x				x				x
CLIC3											x	x			x
CLIC5		x
CLIP1	x
CLK2	x												x
CLMP	x	x									x
CLN3			x				x
CLOCK			x								x
CLP1									x				x
CLPP	x				x
CLPTM1L			x
CLTC											x
CLUH	x
CMTR1											x				x
CMYA5											x	x
CNEP1R1															x
CNNM3													x
CNOT2															x
CNOT4			x												x
CNOT7			x								x
CNP											x
CNTRL			x				x
COASY			x				x
COBLL1							x
COG3											x
COG4							x						x
COL11A1					x
COL16A1	x															x
COL4A5					x
COL5A1					x							x
COL8A2	x	x			x
COMMD2											x
COMT							x
COP1			x				x
COPB1			x				x
COPB2							x
COPE			x				x					x
COPS2					x
COPS5						x					x					x
COPS6			x
COPS8			x				x
COQ10B									x
COQ3							x
COQ8B			x				x				x				x
CORO1A											x				x
CORO1B			x				x				x				x
COX15							x
CPE											x
CPEB4											x
CPED1			x								x				x
CPLANE1			x				x				x
CPM									x
CPQ											x
CPSF6							x
CPSF7								x			x				x
CPT2													x
CPTP							x				x					x
CRABP2	x				x
CRAMP1											x
CRB2											x				x
CREB1			x								x
CREB3L2							x
CREB3L4													x
CREBBP				x
CREBL2			x
CREBRF													x
CREBZF									x
CRIM1					x
CRIPT							x
CRISPLD1						x
CRK											x
CRKL			x								x
CRLF3													x
CRMP1	x													x
CRNKL1											x
CROCC				x
CROT					x
CRTC2					x						x
CRTC3					x
CSDC2					x						x				x
CSE1L	x				x								x
CSF1R	x				x				x				x
CSNK1A1											x
CSNK1G1							x
CSNK1G3											x				x
CSNK2A1			x	x			x
CSNK2A2			x
CSTF2													x
CSTF3						x
CTCF			x
CTDSP1											x
CTNND1				x							x
CTPS2		x						x			x
CTR9											x
CTSO	x						x				x				x
CTSS	x								x				x
CTXN1											x
CUL1			x								x
CUL2											x
CUL3			x				x				x				x
CUL4A			x								x
CUL9			x								x
CUTA			x				x				x
CWC22							x				x
CXADR											x				x
CXXC1					x				x						x
CYB561A3			x										x
CYBA							x
CYBB			x						x				x
CYLD							x				x				x
CYP19A1	x
CYP20A1		x
CYP27A1				x
CYS1	x	x							x
CYTH4	x
DAP3			x
DAPK1							x
DCAF1											x
DCAF10							x
DCAF12															x
DCAF17													x
DCAF5			x				x
DCAF6			x				x				x
DCAF7			x
DCAKD				x
DCBLD2							x
DCTN6											x
DDB1											x
DDX1	x														x
DDX10					x								x
DDX18	x								x
DDX23						x					x				x
DDX31													x
DDX3Y			x								x
DDX41															x
DDX42											x
DDX50			x									x	x
DDX54											x
DDX56													x
DEF8				x							x
DEK					x						x		x
DENND10													x
DENND11															x
DENND1C													x
DENND2B	x				x
DENND4A					x										x
DENND4C							x
DENND5A							x				x				x	x
DENND6A	x
DENND6B															x
DENR			x
DEPTOR						x								x
DERA							x
DESI1			x
DFFB									x
DGAT1		x									x				x
DGCR6L			x										x
DGKH	x
DGKQ											x				x
DGUOK											x
DHRS7		x
DHX29							x				x
DHX30											x
DHX34											x
DHX36								x			x				x
DHX38									x				x
DHX9			x				x				x
DIAPH2											x	x
DICER1							x				x				x
DIDO1							x	x
DIMT1											x
DIP2A			x
DIPK2B	x				x				x
DIS3			x	x
DIS3L2											x
DKC1	x								x				x
DLAT													x
DLD	x										x	x	x
DLEC1						x
DLG1							x				x
DLG2												x
DLG3	x
DLGAP4					x
DMPK							x
DMXL1			x								x				x
DJA2	x
DJB12						x
DJB14			x
DJB4			x
DJC10							x				x				x
DJC13											x				x
DJC16			x
DJC21							x				x
DJC3			x
DJC4											x				x
DJC9													x
DNM1	x
DNM1L							x				x
DNPH1				x
DNTTIP2											x
DOCK1							x				x	x
DOCK10	x				x
DOCK11											x	x
DOCK2	x				x						x				x
DOCK4							x				x				x
DOCK6														x
DOCK9											x
DOK1												x
DOK2			x								x
DOK3											x
DOK4													x
DOP1A											x				x
DOT1L											x
DPAGT1									x
DPF2	x
DPH5	x							x
DPM1				x
DPP7			x
DPP8			x								x	x			x
DPY19L3			x								x
DPY19L4					x
DPY30											x
DPYD							x				x
DRAP1											x
DRG2			x
DROSHA							x				x
DSC3	x										x				x
DSG1	x
DSP					x
DST			x									x			x
DSTYK	x				x										x
DTX2							x
DVL1			x				x		x
DVL3							x
DYNC1I2			x								x
DYNC1LI2				x							x	x
DYNC2H1											x
DYNC2I1							x
DYNC2I2			x
DYNLT3			x
DYRK1A											x
DYRK1B											x
DYRK2													x
DZIP1	x
E4F1					x						x				x
EAF1				x
EBAG9							x
EBF1											x
EBF3							x
EB1BP2													x
ECD											x
ECHDC3	x
ECI1			x								x				x
ECI2							x
ECM1					x	x
ECPAS			x				x				x
ECSIT	x
EDC4	x				x
EDEM3											x				x
EEA1			x	x							x
EEF1A2											x				x
EEF1D			x
EEF2KMT	x								x				x
EEFSEC											x
EFCAB14											x				x
EFEMP2			x
EFHC1					x
EFL1															x
EFR3A							x								x
EFTUD2	x
EGFL8													x
EHBP1						x					x
EHHADH						x
EHMT1							x
EHMT2					x											x
EIF2A				x
EIF2AK1					x	x
EIF2B1													x
EIF2B4					x
EIF2B5							x						x
EIF2S2			x
EIF2S3			x
EIF3A															x
EIF3H							x
EIF3I											x
EIF3J					x								x
EIF3M					x
EIF4E3			x
EIF4G3				x							x					x
EIF5B							x
EIF6											x
ELAPOR2							x
ELF1			x										x
ELK4							x						x
ELL2	x				x											x
ELMOD2					x
ELOA			x
ELOVL5	x
ELP1											x				x
ELP2											x
EMC10			x								x
EMC2											x	x
EMC4							x
EMCN	x
EMILIN1															x
EML4			x
EMP1											x
EMX2						x
ENGASE				x
ENOPH1			x				x
ENTPD2					x
EP400				x											x
EPB41					x
EPB41L4A						x
EPB41L5					x						x
EPHB6											x
EPN1							x				x				x
EPRS1			x								x
EPS15			x								x
EPS8											x	x
ERBB2				x
ERBIN			x								x
ERCC6		x
ERGIC2											x				x
ERICH1											x
ERLEC1					x						x
ERLIN1			x
ERMP1															x	x
ERO1A													x
ERP44			x				x
ESF1											x
ESR2								x
ESRRA									x
ESYT2											x
ETAA1													x
ETF1											x
ETFB					x
ETFDH			x												x
ETS2																x
ETV6											x					x
EVI5			x								x
EXD2											x		x
EXD3											x	x	x
EXOC4			x								x
EXOC6													x
EXOG											x
EXOSC10											x
EXOSC9			x
EXT2															x
EZH1											x
FAAP100			x								x
FAAP20											x
FAF2							x
FAH	x	x			x	x							x
FAIM							x
FAM102B						x
FAM111A							x
FAM114A1			x				x
FAM114A2							x
FAM120A							x				x				x
FAM120AOS															x
FAM126A			x						x
FAM126B			x
FAM135A					x
FAM13A											x
FAM13B			x				x				x				x
FAM168B	x
FAM172A											x
FAM174C			x				x				x				x
FAM180A	x
FAM193B																x
FAM199X	x					x
FAM20B							x								x
FAM210A					x
FAM210B							x
FAM76B											x
FAM98C											x
FAN1											x
FANCL											x				x
FAR1		x
FARP2			x
FASTK							x				x
FASTKD2							x
FAT4			x
FAXDC2		x										x	x
FBH1			x								x
FBLN5		x
FBXL15			x				x				x	x			x
FBXL19											x
FBXO11			x				x				x				x
FBXO22					x
FBXO28							x
FBXO3							x
FBXO33							x
FBXO38											x				x
FBXO8							x
FBXW11			x
FBXW2			x								x
FBXW4							x
FBXW5			x
FBXW7							x
FCGR2A	x								x
FCGR3A	x								x				x
FCGR3B							x								x
FCHSD2		x
FCRLA											x
FEM1B							x				x
FEM1C							x								x
FER							x				x
FEZ2		x
FGD1					x	x
FGD3											x
FGD4			x								x
FGF7													x
FGFR1OP2					x								x
FHL3											x
FIBP												x
FIG4											x
FIGNL1											x
FIP1L1					x						x
FKBP10			x		x
FKBP14											x
FKBP4					x
FKTN					x
FLAD1																x
FLI1															x	x
FLRT2											x	x
FLRT3									x
FLT3LG												x
FLVCR1											x
FNBP4															x
FNDC3A											x				x
FNDC3B											x	x
FNDC5		x
FOLR2					x
FOXN3	x										x
FOXO1												x
FOXO3									x	x
FPGS			x
FPGT							x		x
FPR1	x								x				x
FPR3			x				x		x						x
FRMD4B			x												x
FRS2			x								x
FRS3									x
FSCN1						x
FSD1L											x
FTO											x				x
FUBP1											x		x	x
FUCA1	x
FXR1							x				x	x
FYB1											x
FYCO1											x
FYN							x
FYTTD1							x
FZD5					x
G2E3	x
G3BP1			x
G6PC3			x
GADD45GIP1			x
GAL3ST1		x
GAL3ST4	x				x
GALNT1			x
GALNT12		x								x
GALNT9											x		x
GAMT											x				x
GAPVD1							x				x	x			x
GARNL3					x
GARRE1								x
GATA5															x
GATD1											x
GBA																x
GBF1											x				x
GCC2											x		x
GCDH						x
GCFC2			x
GCNT1											x
GDAP2			x								x
GDPD3											x
GEM	x				x									x
GGA1					x
GGPS1							x
GHR														x
GIGYF1				x							x				x
GIGYF2			x				x				x	x
GIMAP2												x
GIMAP4														x
GINM1											x				x
GIPC2	x	x			x				x
GJC2												x			x
GLG1			x
GLIPR1							x
GLIS2			x								x
GLO1											x
GLOD4							x
GLRX3											x
GLS					x
GLT8D1			x										x
GMIP			x
GMPR2											x
GMPS												x
G12										x
G13	x				x								x
G15		x
GI3			x				x
GQ	x						x							x
GNB2							x				x
GNG5							x
GNL1							x
GNL3							x
GNPTAB													x
GOLGA2			x				x
GOLGA4					x										x
GOLGA5			x
GOLGB1	x
GOLIM4											x
GOLM1					x						x	x
GOLM2							x				x
GOLPH3											x
GORAB									x
GORASP2								x			x
GOSR2			x
GPAA1			x								x
GPALPP1					x
GPAM					x
GPATCH2L									x
GPATCH4	x				x				x				x
GPATCH8											x
GPBAR1									x				x
GPBP1L1			x				x
GPD1					x
GPKOW							x
GPM6B						x
GPR107			x
GPR137			x								x
GPR137B							x
GPR160	x	x
GPR18											x
GPRASP2	x								x
GPS1			x												x
GRAMD1A						x
GRAMD2B		x
GRB7									x
GRHPR			x								x
GRIK5					x
GRIPAP1	x
GRK3		x
GRSF1			x
GSDMD			x												x
GSK3A											x	x
GSK3B											x				x
GTF2A1															x
GTF2E2			x	x
GTF3A	x						x
GTF3C3											x
GTF3C4	x										x	x
GTF3C5							x				x				x
GUCY1A1					x								x
GUCY1A2											x
GYS1	x
H2AZ2						x
H2BC11			x
H2BC18													x
H2BC5												x
H6PD														x
HACD3											x
HARS1									x
HARS2					x
HAUS3	x							x
HAUS5											x
HBS1L			x										x
HCFC1							x	x
HCFC1R1			x
HCFC2									x						x
HCK													x
HCLS1	x
HCST	x
HDAC10							x
HDAC2			x				x				x
HDAC5	x				x
HDAC8							x
HEATR1							x
HEATR5B											x	x			x
HECTD2						x
HELQ											x
HERC1															x
HERC2							x				x
HERC3															x
HERC4			x										x
HERPUD2			x
HEXB							x				x				x
HEXD	x	x			x
HGF															x
HGST											x
HIF1A				x							x				x
HINFP													x
HINT2					x
HIPK1							x
HIVEP2											x
HK3	x						x
HLTF															x
HMBOX1							x
HMBS	x
HMG20B											x
HMGB2		x
HNRNPA0																x
HNRNPA3							x
HNRNPH1			x				x				x
HNRNPH3											x				x
HNRNPU			x	x			x
HOMER2												x
HOOK3													x
HPS1			x
HPS4											x
HPS6											x		x
HS1BP3		x					x
HS2ST1					x									x
HSD17B4			x				x				x
HSD17B6	x									x
HSDL1												x	x
HSDL2					x						x
HSF1											x				x
HSPA4					x						x
HSPA9															x
HTATSF1															x
HUWE1	x						x				x
HYOU1	x								x
IARS1			x						x
IBTK			x
ICE1											x				x
ICE2									x
IDE			x
IDH1					x
IFFO1	x
IFI35										x
IFI44	x				x								x
IFI44L					x				x				x
IFIH1	x												x
IFIT1									x
IFIT2	x
IFIT3	x				x						x
IFIT5											x
IFR1											x	x
IFT172											x				x
IFT52			x
IFT57							x
IGIP													x	x
IKZF1			x								x				x
IL10RA	x				x
IL17RD	x
IL1R2									x				x
IL24													x
IL2RG									x
IL33	x										x
IL34									x
IL4R											x		x
ILF2											x
ILF3							x
ILVBL			x								x
IMP4									x				x
IMPACT											x
INCENP												x
ING4	x															x
INIP													x
INO80							x	x
INO80B			x
INPP4A											x
INPP4B					x
INPP5E			x
INPP5F								x
INPP5K	x				x											x
INPPL1					x
INTS1			x				x				x
INTS11											x
INTS13															x
INTS4													x
INVS							x	x			x
IP6K1											x
IPMK					x	x							x
IPO13			x
IPO4													x
IPO7	x				x						x				x
IPO8											x
IQCG						x
IQGAP2			x				x				x
IRAG1					x
IRAK1			x
IREB2											x				x
IRF2BP1											x					x
IRF3					x								x
IRF5	x				x										x
IRS2		x
IRX1		x
ISG15					x
ISLR					x
ISOC2											x				x
ISY1					x						x				x
ITCH				x			x
ITGA3					x
ITGA6								x					x
ITGA8	x				x				x
ITGAL					x
ITGAM	x				x				x				x
ITGAX	x				x
ITGB1BP1												x
ITGB7											x				x
ITGB8											x
ITGBL1					x
ITLN2									x				x
ITPK1					x
ITPR2			x					x			x
ITPRID2			x				x				x	x
ITPRIP	x				x	x							x
ITSN2															x
JADE3					x
JAK1											x				x
JAK2												x
JAM2	x	x			x				x
JAM3	x
JMJD1C							x				x				x
JMJD8	x								x
JUNB				x
KANK3							x				x	x
KANSL1L													x
KAT2A			x								x
KAT2B					x
KAT6A											x				x
KAT6B			x
KAT7													x
KATL1							x
KATNIP			x								x
KAZALD1	x
KC3											x
KC4															x
KCB2			x								x				x
KCNH2		x
KCNT2											x	x
KCTD12														x
KCTD18			x								x				x
KCTD6								x
KCTD7	x								x
KDM2A			x								x
KDM4A											x
KDM4C			x										x
KDM5A			x				x				x				x
KDM5B							x								x
KDM6A							x								x
KDM6B		x											x	x
KDM7A					x						x				x
KHDC4	x
KIAA0100	x				x						x
KIAA0232							x								x
KIAA0753							x		x				x
KIAA0930							x
KIAA1109							x				x				x
KIAA1143												x
KIAA1586							x
KIAA1614			x									x
KIAA2026			x				x				x		x
KIDINS220								x			x				x
KIF13A							x
KIF16B											x
KIF1B			x								x				x
KIF22															x
KIF2A			x	x							x
KIF3A					x
KIFC2											x				x	x
KLF12					x
KLF13					x	x
KLF15	x	x			x
KLF16				x							x
KLF6															x
KLF8				x
KLHDC10				x
KLHL12			x
KLHL20			x
KLHL23	x
KLK10											x				x
KLK8											x	x
KLRK1									x				x
KMT2B			x
KMT2C			x				x				x				x	x
KMT2D	x															x
KMT2E	x				x						x
KMT5B											x				x
KNDC1											x				x
KP3			x
KP4			x												x
KP5					x
KP6			x				x
KPNB1											x					x
KRBOX4									x
KRIT1											x				x
KRR1	x										x		x
KRT19	x
KRT8													x
KTN1																x
KXD1								x
L3MBTL2											x
LAMA2												x
LAMA4			x
LAMP2											x
LAMTOR2													x
LANCL1		x									x
LARP1B	x											x
LATS2																x
LBP	x	x
LCA5											x
LCAT													x
LCK											x
LCP1	x								x				x
LDB1							x		x
LDB2											x		x
LENG8											x
LEO1				x
LEPROT															x
LGALS12	x				x				x	x
LGALS9			x												x
LIMK1			x								x
LIMK2		x
LIPA																x
LIPT1						x
LLGL1			x
LMAN1							x				x			x
LMBR1															x
LMBRD2	x
LMF1			x				x
LMF2			x												x
LMLN					x
LMOD3											x
LNPK															x
LONP1	x
LOXL1					x	x
LPCAT4		x
LPGAT1			x	x
LRCH2	x				x
LRP2											x	x			x
LRP3			x												x
LRPAP1								x
LRRC17				x
LRRC27				x
LRRC28		x
LRRC40											x
LRRC58							x				x				x
LRRC59	x												x	x
LRRC70													x
LRRC75B									x
LRRFIP1							x				x			x
LRRFIP2											x
LRRN2											x
LRRN4									x				x
LSM14A											x
LSM4			x
LSM7					x										x
LTB											x	x
LTBP1	x
LTN1			x								x				x
LUC7L													x
LUC7L3			x								x				x
LY86					x
LYPLA2											x				x
LYRM7	x
LYSMD3											x
MACF1			x				x				x				x
MAEA											x
MAF									x				x
MAGT1							x
MAML2							x
MAN1A2			x								x	x				x
MAN1B1											x
MANBAL				x
MAOA					x						x
MAP1LC3B											x
MAP2K3						x						x
MAP3K1																x
MAP3K10			x
MAP3K12											x				x
MAP3K2							x				x				x
MAP3K4			x				x	x
MAP4K1											x		x
MAP4K2															x
MAP4K3		x
MAP4K4											x
MAP4K5				x							x
MAPK1			x
MAPK3											x
MAPK6				x							x
MAPT								x
MARCHF6					x
MARCHF7	x														x
MARF1			x				x
MARK2												x
MARK3											x
MARVELD1													x
MATR3			x								x				x
MAU2	x
MAX									x				x
MB	x										x
MBD2							x
MBD3			x				x				x				x
MBD4			x
MBNL1											x				x
MBNL2								x			x
MBNL3															x
MBOAT7											x
MCC							x				x	x			x	x
MCCC1				x							x
MCCC2				x
MCFD2											x	x			x
MCM3											x				x
MCM7					x	x
MCMBP	x						x
MCRS1	x										x
MCTP1															x
MDH2											x
MDN1			x								x				x
MECOM													x
MED1			x												x
MED13			x				x				x
MED13L											x
MED14								x
MED23			x								x				x
MED25			x				x
MED29											x
MED4			x
MEF2C							x				x
MEGF8					x
MEIS1											x
MEIS2											x
MEOX2									x
MET															x
METAP2			x	x											x
METTL14											x
METTL17	x								x
METTL26			x				x				x
METTL3									x
METTL4												x
METTL5				x
METTL7A					x
MEX3C					x
MFN1															x
MFSD1											x
MFSD10			x								x				x
MFSD11						x
MFSD12	x				x
MFSD14A							x				x				x
MFSD5					x
MFSD8											x				x
MGA			x				x				x
MGST1		x
MIB1			x	x							x				x	x
MICOS13							x				x
MID2													x
MIEN1			x		x
MIER1													x
MIER3											x
MIIP			x				x								x
MINDY2															x
MINDY3											x
MINDY4	x
MKKS	x
MKLN1											x	x
MKRN1	x										x
MKRN2																x
MLEC	x				x								x
MLH3											x
MMAA											x
MMAB											x
MME			x										x
MMP15		x			x
MMS19	x
MT1							x
MNS1												x
MOB1A															x
MOB1B	x
MOGS			x				x				x				x
MON2			x				x				x	x			x
MORF4L1							x	x
MOSPD3											x
MPDU1	x										x
MPDZ											x
MPG			x								x
MPHOSPH10																x
MPHOSPH8	x				x								x
MPP5							x
MPP7	x				x
MPZL1															x
MPZL2					x	x						x	x
MRAS	x								x				x
MRC2	x	x			x	x
MRPL11							x	x
MRPL19							x
MRPL2			x
MRPL24									x
MRPL28			x								x
MRPL3							x
MRPL39			x
MRPL43				x
MRPL54							x
MRPL55							x
MRPL9				x
MRPS10			x				x
MRPS11									x
MRPS16	x				x				x				x
MRPS2			x
MRPS22											x
MRPS23													x
MRPS27							x
MRPS31															x
MRPS34								x
MRPS9						x
MRTO4	x								x				x
MS4A1									x				x
MS4A4A	x								x				x
MS4A7	x								x
MSANTD2											x
MSH3															x
MSL1			x
MSL2															x
MSLN													x
MSR1	x							x
MSS51			x								x
MST1R															x
MTA3							x						x
MTARC1	x	x			x	x			x	x			x	x
MTDH	x										x				x
MTERF2							x
MTERF4											x
MTF2					x
MTFMT																x
MTFR1															x
MTIF2											x
MTM1											x
MTMR1							x
MTMR12					x
MTMR3			x
MTO1					x
MTPAP			x
MTR			x								x
MTREX											x
MTX1																x
MUSTN1													x
MVB12A											x				x
MVK			x
MXI1	x
MXRA5									x
MYBBP1A					x
MYCT1	x	x			x				x	x			x
MYG1											x
MYH10						x						x
MYH14	x
MYH2											x
MYL2															x
MYLK									x
MYLPF											x
MYNN											x
MYO15B											x
MYO1B		x				x					x				x	x
MYO1E							x									x
MYO5B											x
MYO9A	x
MYOZ1	x
MYPOP													x
MYSM1											x
MZF1					x
MZT2A											x
MZT2B			x								x
N4BP2L2								x			x				x
N6AMT1		x
A10								x
A16									x
A20							x	x
A25			x												x
A50	x							x			x	x
B2													x
GA								x
MPT														x
PB									x				x
PEPLD					x
[truncated: 1,361 more rows]
