# Supplementary material for: Systems genetics analysis of human body fat distribution genes identifies adipocyte processes
Source: Life Sci Alliance. 2024 May 3;7(7):e202402603. doi: 10.26508/lsa.202402603 (PMC11068934; doi:10.26508/lsa.202402603)
Supplement: Supplementary file 6 [file LSA-2024-02603_TableS6.xlsx]

## Sheet: Overview
	Supplemental Tables
	Table S1	Network Input Genes
	Table S2	Adipose Tissue eGenes
	Table S3	Network Connections
	Table S4	Biological Properties
	Table S5	Male Subsampled Networks
	Table S6	All Key Driver Genes Identified
	Table S7	Prioritized Shared Key Driver Genes

## Sheet: Table S6
Table S6: Prioritised key driver genes. Networks MV-Male Visceral, FV- Female Visceral, MSQ, Male Subcutaneous, FSQ, Female Subcutaneous
Status after Figure 2 Narrowing Pipeline	Key Driver	Network	Sex	Depot	Primary Cell Type	Additional Cell Type	Known Function in Adipocytes	Genetic Evidence	Downstream GWAS genes- STARNET	Downstream GWAS genes- GTEx	Sex/Depot of Co-expression in both GTEx and STARNET
Testable	A4GALT	MV	Male	Visceral	Preadipocyte		Unknown	GWAS	CD79B, "CYTL1", "CD83", "LY86"	none	Female/Visceral, Female/Subcutaneous
Testable	ABCC10	MSQ,FV	Both	Both	Unknown		Unknown	GWAS	MSQ: RAPGEF3; FV: none	MSQ: none; FV: none	Male/Visceral, Male/Subcutaneous, Female/Visceral
Testable	ABRAXAS2	MV	Male	Visceral	Unknown		Unknown	GWAS	none	none	All
Testable	ANAPC1	MV	Male	Visceral	Adipocyte	Immune	Unknown	GWAS	none	NUF2	Male/Visceral, Male/Subcutaneous, Female/Visceral
Testable	ANAPC2	MSQ,FSQ	Both	Subcutaneous	Preadipocyte		Unknown	GWAS	FSQ: ZNF423	MSQ: LYSMD4; FSQ: LYSMD4	Male/Visceral, Male/Subcutaneous, Female/Subcutaneous
Testable	ANTXR1	MV	Male	Visceral	Preadipocyte	SMC	Unknown	GWAS	MEIS2, "ZNRF3", "SCEL"	CRISPLD1", "MFAP2", "LTBP2", "PPM1M", "GIPR"	Male/Visceral, Female/Subcutaneous, Female/Visceral
Testable	APPBP2	MV	Male	Visceral	Adipocyte, Preadipocyte	SMC	Unknown	GWAS	WARS2	none	All
Testable	ARFGEF2	MV	Male	Visceral	Adipocyte	Immune	Unknown	GWAS	none	SRPK2	Male/Visceral, Male/Subcutaneous, Female/Visceral
Testable	ATXN7L3	MV	Male	Visceral	Unknown		Unknown	GWAS	none	none	Female/Visceral, Male/Visceral
Testable	AZIN1	MV	Male	Visceral	Adipocyte, Preadipocyte	Immune	Unknown	GWAS	ZNF664, "TBC1D22A"	none	Female/Visceral
Testable	BAD	MV	Male	Visceral	Preadipocyte	Sperm, Epithelial	Unknown	GWAS	KCNJ12	none	All
Testable	BAZ1B	MSQ	Male	Subcutaneous	Adipocyte, Preadipocyte	SMC, Immune	Unknown	GWAS	JAG1	ZNF664	Male/Visceral, Male/Subcutaneous, Female/Visceral
Testable	BNC1	MV	Male	Visceral	Unknown		Unknown	GWAS	MEIS2, "SLC39A8", "FGF1", "CRISPLD1", "FGF9", "ITGB8", "NOTCH4", "MLXIPL", "SCEL", "CABLES1", "SEMA3D"	SCEL, "COBLL1", "FAF1", "DSTYK"	Female/Visceral, Male/Visceral
Testable	C1QTNF3	FV	Female	Visceral	Preadipocyte		Unknown	GWAS	COL14A1	none	Female/Subcutaneous
Testable	COL14A1	MSQ	Male	Subcutaneous	Preadipocyte		Unknown	GWAS	PAPPA2	none	Male/Subcutaneous, Female/Subcutaneous
Testable	COL8A1	MV	Male	Visceral	Preadipocyte	Endothelial, Mesothelial	Unknown	GWAS	NOTCH4, "COL5A3", "TLCD2", "CABLES1", "SIPA1", "SMAD6"	SLC39A8, "ITGA9"	Female/Visceral, Male/Visceral
Testable	EPB41L4B	MV,MSQ	Male	Both	Unknown		Unknown	GWAS	MV: "ABHD5", "TCF7L2"; MSQ: KCNJ12	MV: BCL2; MSQ: "PTPRG", "CRADD"	All
Testable	FAM180B	MSQ	Male	Subcutaneous	Preadipocyte		Unknown	GWAS	WSCD2, "LMX1A"	WSCD2	Male/Subcutaneous
Testable	GATAD1	MSQ	Male	Subcutaneous	Preadipocyte	Immune	Unknown	GWAS	none	none	All
Testable	GPSM3	FV,MSQ,FSQ	Both	Both	Preadipocyte	Immune	Unknown	GWAS	FV: none; MSQ: APOC1; FSQ: none	FV: none; MSQ: none; FSQ: none	All
Testable	HELZ	MSQ	Male	Subcutaneous	Adipocyte	Immune	Unknown	GWAS	SLC35F5, "KLF13", "ITGA9", "EBF2", "BCL2L11", "PTPRG", "DUSP1"	none	Male/Visceral, Male/Subcutaneous, Female/Visceral
Testable	HNRNPR	MSQ	Male	Subcutaneous	Adipocyte, Preadipocyte	SMC, Immune	Unknown	GWAS	GNL3	none	Male/Visceral, Male/Subcutaneous, Female/Visceral
Testable	KIAA1522	FV	Female	Visceral	Unknown		Unknown	GWAS	none	MN1	Female/Visceral, Male/Visceral
Testable	LDHD	MV	Male	Visceral	Unknown		Unknown	GWAS	MLXIPL	ECHDC1	Male/Visceral, Female/Subcutaneous, Female/Visceral
Testable	MTMR9	MSQ	Male	Subcutaneous	Unknown		Unknown	GWAS	RUNX1	CLOCK	All
Testable	NMT1	MV	Male	Visceral	Preadipocyte	Immune	Unknown	GWAS	none	C7orf25	Male/Visceral, Male/Subcutaneous, Female/Visceral
Testable	PDE3A	FSQ	Female	Subcutaneous	Preadipocyte	Immune, Mesothelial	Unknown	GWAS	MKX	JAG1	Male/Subcutaneous, Female/Subcutaneous
Testable	PHC3	MSQ	Male	Subcutaneous	Adipocyte	Immune	Unknown	GWAS	ARID5B	RBL2	All
Testable	PSME3	FV	Female	Visceral	Preadipocyte		Unknown	GWAS	ZMIZ1, "KLF13"	HSPA4	Male/Visceral, Male/Subcutaneous, Female/Visceral
Testable	QTRT1	FSQ	Female	Subcutaneous	Preadipocyte		Unknown	GWAS	PGS1	none	Female/Visceral, Male/Visceral
Testable	SENP6	FSQ	Female	Subcutaneous	Adipocyte, Preadipocyte	Immune, Sperm	Unknown	GWAS	FILIP1L	none	All
Testable	SP3	FSQ	Female	Subcutaneous	Preadipocyte	Immune	Unknown	GWAS	C1QTNF7	L3MBTL3	All
Testable	TNXB	MSQ	Male	Subcutaneous	Preadipocyte		Unknown	GWAS	ZNF423	RBPJ, "TCF15"	Female/Subcutaneous, Male/Subcutaneous, Female/Visceral
Testable	TRIP12	MSQ	Male	Subcutaneous	Adipocyte, Preadipocyte	Immune	Unknown	GWAS	none	none	Male/Visceral, Male/Subcutaneous, Female/Visceral
Testable	TTC27	FSQ	Female	Subcutaneous	Preadipocyte		Unknown	GWAS	none	LAMB1	Male/Visceral, Male/Subcutaneous, Female/Visceral
Testable	TYRO3	MSQ	Male	Subcutaneous	Unknown		Unknown	GWAS	CABLES1	MRAS, "AIFM2", "ECHDC1", "PEMT", "MAPT", "BCL2"	Female/Subcutaneous, Male/Subcutaneous
Testable	ZER1	MSQ	Male	Subcutaneous	Unknown		Unknown	GWAS	none	DSTYK, "C1QTNF7", "ZNF75A"	Male/Visceral, Male/Subcutaneous, Female/Visceral
Testable	ZNF148	FV	Female	Visceral	Adipocyte, Preadipocyte	Immune	Unknown	GWAS	none	none	All
Testable	ARAP1	FSQ	Female	Subcutaneous	Adipocyte, Preadipocyte	Immune	Unknown	GWAS, Mouse	none	PPM1M	All
Testable	INO80D	MSQ	Male	Subcutaneous	Adipocyte		Unknown	GWAS, Mouse	none	none	All
Testable	PUM1	MSQ	Male	Subcutaneous	Adipocyte, Preadipocyte		Unknown	GWAS, Mouse	ADAM17, "LAMB1", "MECOM"	none	All
Testable	AKAP9	MV	Male	Visceral	Adipocyte, Preadipocyte	Sperm, Immune, Epithelial	Unknown	Mouse	none	none	Male/Visceral, Male/Subcutaneous, Female/Visceral
Testable	ARMCX3	MV	Male	Visceral	Preadipocyte	Immune	Unknown	Mouse	COL14A1, "L3MBTL3", "NEK4", "TOP1", "C1QTNF3", "RSBN1L"	NUCB2, "TSHZ2"	Male/Visceral, Male/Subcutaneous, Female/Visceral
Testable	BCHE	MV	Male	Visceral	Adipocyte		Unknown	Mouse	none	none	Male/Visceral, Female/Visceral
Testable	BNIP2	FSQ,MSQ	Both	Subcutaneous	Preadipocyte	Immune	Unknown	Mouse	FSQ: none; MSQ: "CLOCK", "TSC22D2", "FGF1"	FSQ: BORCS7, "PPP3R1"; MSQ: "TIPARP", "BORCS7"	All
Testable	FBXL3	MV	Male	Visceral	Preadipocyte	SMC	Unknown	Mouse	CFL2	none	All
Testable	LTV1	MV	Male	Visceral	Unknown		Unknown	Mouse	TMEM165	none	All
Testable	MIGA1	MV	Male	Visceral	Preadipocyte	Immune	Unknown	Mouse	none	PPP3R1	All
Testable	RSPO1	FV	Female	Visceral	Preadipocyte	Mesothelial	Unknown	Mouse	none	MEIS2, "CRISPLD1", "MEIS1"	Female/Visceral, Male/Visceral
Testable	SPART	MSQ	Male	Subcutaneous	Preadipocyte	Immune	Unknown	Mouse	none	none	Male/Visceral, Female/Visceral
Testable	SPNS1	FV	Female	Visceral	Preadipocyte	Immune	Unknown	Mouse	SIPA1	LOXL1, "PSMB10"	Male/Visceral, Female/Subcutaneous, Female/Visceral
Testable	UBR1	FV	Female	Visceral	Adipocyte	SMC, Endothelial, Immune	Unknown	Mouse	FILIP1L	none	All
Testable	YME1L1	FV,MSQ,FSQ	Both	Both	Preadipocyte	Immune	Unknown	Mouse	FV: none; MSQ: none; FSQ: none	FV: NUCB2; MSQ: "ANAPC10", "PPP3R1", "TRIM24", "NEK4", "METTL18"; FSQ: NEK4	All
Removed in Step 3: Genetic Evidence	AASS	MV	Male	Visceral	Preadipocyte		Unknown	None
Removed in Step 3: Genetic Evidence	ABCA10	MV	Male	Visceral	Preadipocyte	Fibroblast	Unknown	None
Removed in Step 3: Genetic Evidence	ABCB8	FSQ	Female	Subcutaneous	Unknown		Unknown	None
Removed in Step 3: Genetic Evidence	ACAP3	MSQ	Male	Subcutaneous	Preadipocyte		Unknown	None
Removed in Step 3: Genetic Evidence	ADAM9	MV	Male	Visceral	Preadipocyte	Immune	Unknown	None
Removed in Step 3: Genetic Evidence	AK3	FV	Female	Visceral	Preadipocyte	SMC, Epithelial	Unknown	None
Removed in Step 3: Genetic Evidence	AMD1	MV	Male	Visceral	Preadipocyte	Immune	Unknown	None
Removed in Step 3: Genetic Evidence	ANAPC11	FV	Female	Visceral	Preadipocyte	Immune	Unknown	None
Removed in Step 3: Genetic Evidence	ANKRD12	MV	Male	Visceral	Preadipocyte	Immune, Mesothelial	Unknown	None
Removed in Step 3: Genetic Evidence	ANKRD13C	MV	Male	Visceral	Adipocyte, Preadipocyte	Immune	Unknown	None
Removed in Step 3: Genetic Evidence	ANKRD17	MV	Male	Visceral	Preadipocyte	Endothelial	Unknown	None
Removed in Step 3: Genetic Evidence	AP1G1	MSQ	Male	Subcutaneous	Adipocyte	Immune	Unknown	None
Removed in Step 3: Genetic Evidence	AP2B1	MV	Male	Visceral	Adipocyte	Immune	Unknown	None
Removed in Step 3: Genetic Evidence	APBB1	MV	Male	Visceral	Unknown		Unknown	None
Removed in Step 3: Genetic Evidence	API5	MV,MSQ	Male	Both	Unknown		Unknown	None
Removed in Step 3: Genetic Evidence	ARFGAP1	FSQ	Female	Subcutaneous	Adipocyte, Preadipocyte	Immune	Unknown	None
Removed in Step 3: Genetic Evidence	ARFGAP3	FV	Female	Visceral	Preadipocyte	Immune	Unknown	None
Removed in Step 3: Genetic Evidence	ARHGEF12	ALL	Both	Both	Preadipocyte	SMC, Endothelial	Unknown	None
Removed in Step 3: Genetic Evidence	ARHGEF7	MV	Male	Visceral	Preadipocyte	SMC, Mesothelial, Immune	Unknown	None
Removed in Step 3: Genetic Evidence	ARIH1	MV	Male	Visceral	Adipocyte, Preadipocyte	Immune	Unknown	None
Removed in Step 3: Genetic Evidence	ARPP19	MV	Male	Visceral	Preadipocyte	Immune	Unknown	None
Removed in Step 3: Genetic Evidence	ASAP2	MV,FSQ	Both	Both	Preadipocyte	SMC, Immune, Endothelial	Unknown	None
Removed in Step 3: Genetic Evidence	ASPHD1	MV	Male	Visceral	Unknown		Unknown	None
Removed in Step 3: Genetic Evidence	ATAD3A	MV	Male	Visceral	Unknown		Unknown	None
Removed in Step 3: Genetic Evidence	ATL3	MV	Male	Visceral	Adipocyte, Preadipocyte	SMC, Immune	Unknown	None
Removed in Step 3: Genetic Evidence	ATP5MC3	MV	Male	Visceral	Preadipocyte	SMC, Immune	Unknown	None
Removed in Step 3: Genetic Evidence	ATRN	MV	Male	Visceral	Adipocyte	Immune	Unknown	None
Removed in Step 3: Genetic Evidence	ATRX	MV	Male	Visceral	Preadipocyte	Immune	Unknown	None
Removed in Step 3: Genetic Evidence	ATXN1L	MV	Male	Visceral	Unknown		Unknown	None
Removed in Step 3: Genetic Evidence	B3GALNT1	MV	Male	Visceral	Preadipocyte		Unknown	None
Removed in Step 3: Genetic Evidence	B3GAT3	MV	Male	Visceral	Preadipocyte	Immune	Unknown	None
Removed in Step 3: Genetic Evidence	BAZ2A	MV	Male	Visceral	Adipocyte	Immune	Unknown	None
Removed in Step 3: Genetic Evidence	BRWD1	MV	Male	Visceral	Adipocyte	Epidydimal	Unknown	None
Removed in Step 3: Genetic Evidence	BTAF1	FSQ	Female	Subcutaneous	Adipocyte		Unknown	None
Removed in Step 3: Genetic Evidence	C6orf89	FSQ	Female	Subcutaneous	Preadipocyte	Immune	Unknown	None
Removed in Step 3: Genetic Evidence	CA11	MV	Male	Visceral	Unknown		Unknown	None
Removed in Step 3: Genetic Evidence	CAMTA2	FSQ	Female	Subcutaneous	Unknown		Unknown	None
Removed in Step 3: Genetic Evidence	CASP8AP2	FSQ,MSQ	Both	Subcutaneous	Preadipocyte	Immune	Unknown	None
Removed in Step 3: Genetic Evidence	CKM	FSQ	Female	Subcutaneous	Unknown		Unknown	None
Removed in Step 3: Genetic Evidence	CPNE3	FSQ	Female	Subcutaneous	Preadipocyte	Mesothelial	Unknown	None
Removed in Step 3: Genetic Evidence	CWC15	FSQ	Female	Subcutaneous	Preadipocyte	Immune	Unknown	None
Removed in Step 3: Genetic Evidence	DCUN1D1	FSQ	Female	Subcutaneous	Adipocyte	Immune	Unknown	None
Removed in Step 3: Genetic Evidence	DDX21	MSQ	Male	Subcutaneous	Preadipocyte	Immune	Unknown	None
Removed in Step 3: Genetic Evidence	DGCR2	MSQ,FSQ	Both	Subcutaneous	Preadipocyte		Unknown	None
Removed in Step 3: Genetic Evidence	DHX15	MSQ	Male	Subcutaneous	Preadipocyte	Immune	Unknown	None
Removed in Step 3: Genetic Evidence	DMTF1	MSQ,FSQ	Both	Subcutaneous	Adipocyte	Immune	Unknown	None
Removed in Step 3: Genetic Evidence	DPYSL3	MV	Male	Visceral	Preadipocyte	Endothelial, Immune	Unknown	None
Removed in Step 3: Genetic Evidence	EVC2	FSQ	Female	Subcutaneous	Preadipocyte		Unknown	None
Removed in Step 3: Genetic Evidence	FAM8A1	FSQ	Female	Subcutaneous	Preadipocyte		Unknown	None
Removed in Step 3: Genetic Evidence	FARSA	FV	Female	Visceral	Preadipocyte	Immune	Unknown	None
Removed in Step 3: Genetic Evidence	FBXL4	MSQ	Male	Subcutaneous	Adipocyte	Immune	Unknown	None
Removed in Step 3: Genetic Evidence	FCSK	FSQ	Female	Subcutaneous	Unknown		Unknown	None
Removed in Step 3: Genetic Evidence	G3BP2	MSQ	Male	Subcutaneous	Adipocyte, Preadipocyte	Immune	Unknown	None
Removed in Step 3: Genetic Evidence	GCN1	MSQ	Male	Subcutaneous	Unknown		Unknown	None
Removed in Step 3: Genetic Evidence	GEMIN2	FSQ	Female	Subcutaneous	Unknown		Unknown	None
Removed in Step 3: Genetic Evidence	GNPAT	FSQ	Female	Subcutaneous	Adipocyte, Preadipocyte	Immune	Unknown	None
Removed in Step 3: Genetic Evidence	GPT	MV,FV	Both	Visceral	Adipocyte		Unknown	None
Removed in Step 3: Genetic Evidence	GSPT1	MSQ,MV	Male	Both	Adipocyte, Preadipocyte	Immune	Unknown	None
Removed in Step 3: Genetic Evidence	GYG2	MV	Male	Visceral	Adipocyte		Unknown	None
Removed in Step 3: Genetic Evidence	HEATR5A	FSQ	Female	Subcutaneous	Preadipocyte	Immune	Unknown	None
Removed in Step 3: Genetic Evidence	HECTD1	MSQ	Male	Subcutaneous	Preadipocyte	Immune	Unknown	None
Removed in Step 3: Genetic Evidence	IL11RA	FSQ	Female	Subcutaneous	Preadipocyte	Immune	Unknown	None
Removed in Step 3: Genetic Evidence	IQGAP1	MSQ	Male	Subcutaneous	Preadipocyte	Immune	Unknown	None
Removed in Step 3: Genetic Evidence	ITGB2	FSQ	Female	Subcutaneous	Preadipocyte	Immune	Unknown	None
Removed in Step 3: Genetic Evidence	JRKL	MV	Male	Visceral	Unknown		Unknown	None
Removed in Step 3: Genetic Evidence	KANSL3	MSQ	Male	Subcutaneous	Adipocyte		Unknown	None
Removed in Step 3: Genetic Evidence	KCTD3	FSQ	Female	Subcutaneous	Adipocyte, Preadipocyte	Immune	Unknown	None
Removed in Step 3: Genetic Evidence	KLHDC1	MV	Male	Visceral	Unknown		Unknown	None
Removed in Step 3: Genetic Evidence	KLK11	MV,FV	Both	Visceral	Unknown		Unknown	None
Removed in Step 3: Genetic Evidence	KRCC1	MV	Male	Visceral	Preadipocyte		Unknown	None
Removed in Step 3: Genetic Evidence	LARS1	MSQ	Male	Subcutaneous	Adipocyte	Immune	Unknown	None
Removed in Step 3: Genetic Evidence	LMTK2	MSQ	Male	Subcutaneous	Adipocyte		Unknown	None
Removed in Step 3: Genetic Evidence	LYST	MV	Male	Visceral	Adipocyte	Immune	Unknown	None
Removed in Step 3: Genetic Evidence	LZTR1	MV	Male	Visceral	Unknown		Unknown	None
Removed in Step 3: Genetic Evidence	MAPK8IP3	MV,FSQ	Both	Both	Adipocyte		Unknown	None
Removed in Step 3: Genetic Evidence	MED16	MSQ	Male	Subcutaneous	Unknown		Unknown	None
Removed in Step 3: Genetic Evidence	MGARP	MV	Male	Visceral	Unknown		Unknown	None
Removed in Step 3: Genetic Evidence	MRPL38	MV	Male	Visceral	Unknown		Unknown	None
Removed in Step 3: Genetic Evidence	MRPL4	MSQ	Male	Subcutaneous	Preadipocyte	Immune	Unknown	None
Removed in Step 3: Genetic Evidence	MRPS12	MSQ	Male	Subcutaneous	Preadipocyte	Immune	Unknown	None
Removed in Step 3: Genetic Evidence	NAA15	MV	Male	Visceral	Adipocyte	Immune	Unknown	None
Removed in Step 3: Genetic Evidence	NCLN	MV,FV,MSQ	Both	Both	Preadipocyte	Immune	Unknown	None
Removed in Step 3: Genetic Evidence	NDUFS7	FV	Female	Visceral	Preadipocyte	SMC, Immune	Unknown	None
Removed in Step 3: Genetic Evidence	NOLC1	FSQ	Female	Subcutaneous	Preadipocyte	Immune	Unknown	None
Removed in Step 3: Genetic Evidence	NUDT16	MSQ	Male	Subcutaneous	Preadipocyte	Immune, Mesothelial	Unknown	None
Removed in Step 3: Genetic Evidence	NUP98	FSQ	Female	Subcutaneous	Adipocyte	Immune	Unknown	None
Removed in Step 3: Genetic Evidence	ODF3B	FSQ	Female	Subcutaneous	Preadipocyte	Immune	Unknown	None
Removed in Step 3: Genetic Evidence	OLFML1	MV	Male	Visceral	Adipocyte, Preadipocyte		Unknown	None
Removed in Step 3: Genetic Evidence	OTUB1	FV	Female	Visceral	Preadipocyte	Immune	Unknown	None
Removed in Step 3: Genetic Evidence	P3H3	FSQ	Female	Subcutaneous	Preadipocyte		Unknown	None
Removed in Step 3: Genetic Evidence	PAWR	FV	Female	Visceral	Adipocyte	Immune, Mesothelial	Unknown	None
Removed in Step 3: Genetic Evidence	PCMTD1	MSQ	Male	Subcutaneous	Adipocyte, Preadipocyte	Immune	Unknown	None
Removed in Step 3: Genetic Evidence	PNISR	FV	Female	Visceral	Adipocyte, Preadipocyte	Immune	Unknown	None
Removed in Step 3: Genetic Evidence	POLA1	MSQ	Male	Subcutaneous	Preadipocyte	Immune	Unknown	None
Removed in Step 3: Genetic Evidence	POLR2B	MSQ	Male	Subcutaneous	Preadipocyte	Immune	Unknown	None
Removed in Step 3: Genetic Evidence	PPP1R12B	MSQ	Male	Subcutaneous	Adipocyte, Preadipocyte	SMC, Mesothelial, Immune	Unknown	None
Removed in Step 3: Genetic Evidence	RBM25	FV	Female	Visceral	Adipocyte, Preadipocyte	Immune, Endothelial	Unknown	None
Removed in Step 3: Genetic Evidence	REX1BD	MSQ	Male	Subcutaneous	Preadipocyte	Immune	Unknown	None
Removed in Step 3: Genetic Evidence	RXRB	FV	Female	Visceral	Unknown		Unknown	None
Removed in Step 3: Genetic Evidence	SAC3D1	FSQ	Female	Subcutaneous	Preadipocyte		Unknown	None
Removed in Step 3: Genetic Evidence	SCAF8	FSQ	Female	Subcutaneous	Adipocyte	Immune, Endothelial, Sperm	Unknown	None
Removed in Step 3: Genetic Evidence	SCRIB	FSQ	Female	Subcutaneous	Unknown		Unknown	None
Removed in Step 3: Genetic Evidence	SEC63	MSQ	Male	Subcutaneous	Preadipocyte		Unknown	None
Removed in Step 3: Genetic Evidence	SETBP1	MSQ	Male	Subcutaneous	Preadipocyte	SMC, Immune	Unknown	None
Removed in Step 3: Genetic Evidence	SPIN1	FSQ	Female	Subcutaneous	Preadipocyte	SMC, Immune	Unknown	None
Removed in Step 3: Genetic Evidence	SREK1	FSQ	Female	Subcutaneous	Adipocyte, Preadipocyte	Immune	Unknown	None
Removed in Step 3: Genetic Evidence	SRP68	MSQ	Male	Subcutaneous	Unknown		Unknown	None
Removed in Step 3: Genetic Evidence	SYF2	FSQ	Female	Subcutaneous	Preadipocyte	Immune	Unknown	None
Removed in Step 3: Genetic Evidence	SYNCRIP	MSQ,FSQ	Both	Subcutaneous	Adipocyte, Preadipocyte	Immune	Unknown	None
Removed in Step 3: Genetic Evidence	TBC1D17	FV	Female	Visceral	Preadipocyte		Unknown	None
Removed in Step 3: Genetic Evidence	TMEM47	MSQ	Male	Subcutaneous	Preadipocyte	SMC, Endothelial	Unknown	None
Removed in Step 3: Genetic Evidence	TOMM70	MSQ	Male	Subcutaneous	Adipocyte, Preadipocyte	Immune	Unknown	None
Removed in Step 3: Genetic Evidence	TPPP3	FSQ	Female	Subcutaneous	Preadipocyte		Unknown	None
Removed in Step 3: Genetic Evidence	UBR5	FSQ	Female	Subcutaneous	Adipocyte	SMC, Immune	Unknown	None
Removed in Step 3: Genetic Evidence	UBXN7	FV	Female	Visceral	Adipocyte		Unknown	None
Removed in Step 3: Genetic Evidence	UFM1	MSQ	Male	Subcutaneous	Preadipocyte	Immune	Unknown	None
Removed in Step 3: Genetic Evidence	VPS36	FSQ	Female	Subcutaneous	Preadipocyte	Immune	Unknown	None
Removed in Step 3: Genetic Evidence	YIPF4	FSQ	Female	Subcutaneous	Preadipocyte	Immune	Unknown	None
Removed in Step 3: Genetic Evidence	ZBTB11	FV	Female	Visceral	Preadipocyte	Immune	Unknown	None
Removed in Step 3: Genetic Evidence	ZC3H6	MSQ	Male	Subcutaneous	Adipocyte, Preadipocyte	Immune, Sperm	Unknown	None
Removed in Step 3: Genetic Evidence	ZNF197	MSQ	Male	Subcutaneous	Unknown		Unknown	None
Removed in Step 3: Genetic Evidence	ZNF280D	MSQ	Male	Subcutaneous	Adipocyte, Preadipocyte	SMC, Immune, Sperm	Unknown	None
Removed in Step 3: Genetic Evidence	ZNF704	FSQ	Female	Subcutaneous	Preadipocyte	SMC, Immune, Sperm	Unknown	None
Removed in Step 3: Genetic Evidence	ZNF766	MSQ	Male	Subcutaneous	Unknown		Unknown	None
Removed in Step 3: Genetic Evidence	ZSCAN29	MSQ	Male	Subcutaneous	Unknown		Unknown	None
Removed in Step 3: Genetic Evidence	ZSWIM8	FSQ	Female	Subcutaneous	Unknown		Unknown	None
Removed in Step 2: Known Function	ADAM17	MV	Male	Visceral	Preadipocyte	Immune	Browning
Removed in Step 2: Known Function	SLPI	MSQ	Male	Subcutaneous	Preadipocyte	Mesothelial, Immune	Browning
Removed in Step 2: Known Function	ADGRA2	MV	Male	Visceral	Preadipocyte	SMC	Differentiation
Removed in Step 2: Known Function	ADGRL2	MV	Male	Visceral	Adipocyte	SMC, Endothelial, Epithelial	Differentiation
Removed in Step 2: Known Function	ALDH1A2	MV	Male	Visceral	Preadipocyte	Immune	Differentiation
Removed in Step 2: Known Function	CCAR1	FSQ	Female	Subcutaneous	Adipocyte, Preadipocyte		Differentiation
Removed in Step 2: Known Function	DPP4	MSQ	Male	Subcutaneous	Preadipocyte	Immune, Mesothelial	Differentiation
Removed in Step 2: Known Function	EIF2S1	MSQ	Male	Subcutaneous	Preadipocyte	Immune	Differentiation
Removed in Step 2: Known Function	FBN1	FV	Female	Visceral	Preadipocyte	Immune	Differentiation
Removed in Step 2: Known Function	GNPDA2	MV	Male	Visceral	Preadipocyte		Differentiation
Removed in Step 2: Known Function	HSPA12B	FV	Female	Visceral	Adipocyte	Endothelial	Differentiation
Removed in Step 2: Known Function	IFRD2	FSQ	Female	Subcutaneous	Unknown		Differentiation
Removed in Step 2: Known Function	LPAR1	MSQ	Male	Subcutaneous	Preadipocyte	Immune	Differentiation
Removed in Step 2: Known Function	LRP6	FV,MV	Both	Visceral	Adipocyte, Preadipocyte		Differentiation
Removed in Step 2: Known Function	MAT2B	MSQ	Male	Subcutaneous	Adipocyte, Preadipoyte	Immune	Differentiation
Removed in Step 2: Known Function	MPST	FSQ	Female	Subcutaneous	Preadipocyte	Epithelial	Differentiation
Removed in Step 2: Known Function	PRKAB2	FV	Female	Visceral	Unknown		Differentiation
Removed in Step 2: Known Function	RXRA	MSQ	Male	Subcutaneous	Preadipocyte	SMC, Immune	Differentiation
Removed in Step 2: Known Function	STUB1	MSQ	Male	Subcutaneous	Preadipocyte		Differentiation
Removed in Step 2: Known Function	SLC39A13	FSQ	Female	Subcutaneous	Preadipocyte		Differentiation, Browning
Removed in Step 2: Known Function	ALMS1	MV	Male	Visceral	Preadipocyte	Sperm, Immune	Differentiation, Glucose Uptake
Removed in Step 2: Known Function	ACO1	MSQ	Male	Subcutaneous	Adipocyte, Preadipocyte	Immune	Differentiation, Lipogenesis
Removed in Step 2: Known Function	ACAT1	MV	Male	Visceral	Adipocyte, Preadipocyte		Differentiation, Lipogenesis, Lipolysis
Removed in Step 2: Known Function	CCAR2	MV	Male	Visceral	Unknown		Differentiation, Lipolysis
Removed in Step 2: Known Function	BORCS6	MSQ	Male	Subcutaneous	Unknown		Differentiation, Lipolysis, Browning
Removed in Step 2: Known Function	FGF1	MV	Male	Visceral	Preadipocyte	Mesothelial	Differentiation, Proliferation
Removed in Step 2: Known Function	HBP1	MSQ	Male	Subcutaneous	Adipocyte, Preadipocyte	Immune	Differentiation, Proliferation
Removed in Step 2: Known Function	NF1	FSQ	Female	Subcutaneous	Preadipocyte	SMC, Immune	Ectopic Fat Deposition
Removed in Step 2: Known Function	UTRN	MSQ	Male	Subcutaneous	Adipocyte, Preadipocyte	Immune, Endothelial	Ectopic Fat Deposition
Removed in Step 2: Known Function	ACADM	MV	Male	Visceral	Preadipocyte		Fatty Acid Oxidation
Removed in Step 2: Known Function	EXOC7	MSQ	Male	Subcutaneous	Preadipocyte		Glucose Uptake
Removed in Step 2: Known Function	KLB	FV	Female	Visceral	Adipocyte		Glucose Uptake
Removed in Step 2: Known Function	NADK	MSQ	Male	Subcutaneous	Adipocyte, Preadipocyte	Immune	Glucose Uptake
Removed in Step 2: Known Function	RAB5A	MSQ	Male	Subcutaneous	Adipocyte, Preadipocyte	Immune, Endothelial	Glucose Uptake
Removed in Step 2: Known Function	ROCK1	MSQ	Male	Subcutaneous	Preadipocyte	SMC, Immune	Glucose Uptake
Removed in Step 2: Known Function	TMOD3	FV	Female	Visceral	Preadipocyte	Immune, Endothelial	Glucose Uptake
Removed in Step 2: Known Function	ARNT	MV	Male	Visceral	Adipocyte, Preadipocyte	Immune	Glucose Uptake, Browning
Removed in Step 2: Known Function	PPP1CC	FSQ	Female	Subcutaneous	Preadipocyte	Immune	Glycogen Synthesis
Removed in Step 2: Known Function	ARID5B	MV	Male	Visceral	Adipocyte, Preadipocyte	SMC, Immune, Endothelial	Lipogenesis
Removed in Step 2: Known Function	SLC25A10	FV	Female	Visceral	Adipocyte, Preadipocyte	Epithelial	Lipogenesis
Removed in Step 2: Known Function	TUG1	FV,MSQ	Both	Both	Preadipocyte		Lipogenesis
Removed in Step 2: Known Function	ACVR1C	MV,MSQ	Male	Both	Adipocyte		Lipolysis
Removed in Step 2: Known Function	C1QTNF2	MSQ	Male	Subcutaneous	Preadipocyte		Lipolysis
Removed in Step 2: Known Function	MBTPS1	MV,MSQ	Male	Both	Preadipocyte	SMC, Immune	Lipolysis
Removed in Step 2: Known Function	CNOT1	MSQ	Male	Subcutaneous	Adipocyte	Immune	Triglyceride Storage
Removed in Step 1: Cell Type	CXCR1	MV	Male	Visceral	Immune
Removed in Step 1: Cell Type	AFDN	FSQ	Female	Subcutaneous	Endothelial
Removed in Step 1: Cell Type	ACAP1	FSQ, MV	Both	Both	Immune
Removed in Step 1: Cell Type	ABHD17A	FV, MV	Both	Visceral	Immune
Removed in Step 1: Cell Type	ABTB1	MV	Male	Visceral	Myeloid
Removed in Step 1: Cell Type	ACD	MV	Male	Visceral	Immune
Removed in Step 1: Cell Type	ACP5	MV	Male	Visceral	Immune
Removed in Step 1: Cell Type	AGAP6	MV	Male	Visceral	Immune
Removed in Step 1: Cell Type	AGO4	MV	Male	Visceral	Immune
Removed in Step 1: Cell Type	AGRN	MV	Male	Visceral	SMC
Removed in Step 1: Cell Type	ALG13	MV	Male	Visceral	Immune
Removed in Step 1: Cell Type	BTK	FSQ	Female	Subcutaneous	Immune
Removed in Step 1: Cell Type	CCDC106	FSQ	Female	Subcutaneous	Immune
Removed in Step 1: Cell Type	CGN	FSQ	Female	Subcutaneous	Epithelial
Removed in Step 1: Cell Type	CHD2	FSQ	Female	Subcutaneous	Immune
Removed in Step 1: Cell Type	CLINT1	FSQ	Female	Subcutaneous	Immune
Removed in Step 1: Cell Type	CYYR1	FSQ	Female	Subcutaneous	Endothelial
Removed in Step 1: Cell Type	DDX60	FSQ	Female	Subcutaneous	Endothelial	Immune
Removed in Step 1: Cell Type	FOXJ3	FSQ	Female	Subcutaneous	Endothelial
Removed in Step 1: Cell Type	JMY	FSQ	Female	Subcutaneous	Immune
Removed in Step 1: Cell Type	LRCH4	FSQ	Female	Subcutaneous	Immune
Removed in Step 1: Cell Type	MORC3	FSQ	Female	Subcutaneous	Immune
Removed in Step 1: Cell Type	PAN3	FSQ	Female	Subcutaneous	Immune
Removed in Step 1: Cell Type	PDZK1IP1	FSQ	Female	Subcutaneous	Epithelial
Removed in Step 1: Cell Type	PUM2	FSQ	Female	Subcutaneous	Immune
Removed in Step 1: Cell Type	RASSF7	FSQ	Female	Subcutaneous	Epithelial
Removed in Step 1: Cell Type	SBF1	FSQ	Female	Subcutaneous	Immune
Removed in Step 1: Cell Type	TCIRG1	FSQ	Female	Subcutaneous	Immune
Removed in Step 1: Cell Type	TENT2	FSQ	Female	Subcutaneous	Immune
Removed in Step 1: Cell Type	TMEM167B	FSQ	Female	Subcutaneous	Immune
Removed in Step 1: Cell Type	USP12	FSQ	Female	Subcutaneous	Immune
Removed in Step 1: Cell Type	VPS35	FSQ	Female	Subcutaneous	Immune
Removed in Step 1: Cell Type	WDR26	FSQ, FV	Female	Both	Immune
Removed in Step 1: Cell Type	GAK	FSQ, MSQ	Both	Subcutaneous	Immune
Removed in Step 1: Cell Type	RIF1	FSQ, MSQ	Both	Subcutaneous	Immune
Removed in Step 1: Cell Type	SEC24B	FSQ, MSQ	Both	Subcutaneous	Immune	Endothelial
Removed in Step 1: Cell Type	SLK	FSQ, MSQ	Both	Subcutaneous	Immune
Removed in Step 1: Cell Type	ZNF292	FSQ, MSQ	Both	Subcutaneous	Immune
Removed in Step 1: Cell Type	ZZEF1	FSQ, MSQ	Both	Subcutaneous	Immune
Removed in Step 1: Cell Type	TREM2	FSQ,FV	Female	Both	Immune
Removed in Step 1: Cell Type	ATP10D	FV	Female	Visceral	Immune
Removed in Step 1: Cell Type	CHMP2B	FV	Female	Visceral	Immune
Removed in Step 1: Cell Type	FBRS	FV	Female	Visceral	Immune
Removed in Step 1: Cell Type	KMT2A	FV	Female	Visceral	Immune	SMC
Removed in Step 1: Cell Type	PARP10	FV	Female	Visceral	Immune
Removed in Step 1: Cell Type	SELPLG	FV	Female	Visceral	Immune
Removed in Step 1: Cell Type	ULK1	FV	Female	Visceral	Immune
Removed in Step 1: Cell Type	USF3	FV	Female	Visceral	Immune	SMC
Removed in Step 1: Cell Type	VPS39	FV	Female	Visceral	Immune
Removed in Step 1: Cell Type	ARID4A	FV, MSQ	Both	Both	Immune
Removed in Step 1: Cell Type	RNPEPL1	FV, MSQ	Both	Both	Immune
Removed in Step 1: Cell Type	AVL9	FV, MV	Both	Visceral	Immune
Removed in Step 1: Cell Type	BDP1	FV, MV	Both	Visceral	Immune
Removed in Step 1: Cell Type	ARRB2	MSQ	Male	Subcutaneous	Immune
Removed in Step 1: Cell Type	ATP13A1	MSQ	Male	Subcutaneous	Immune
Removed in Step 1: Cell Type	CGGBP1	MSQ	Male	Subcutaneous	Immune
Removed in Step 1: Cell Type	CLASP1	MSQ	Male	Subcutaneous	Immune
Removed in Step 1: Cell Type	CMTR2	MSQ	Male	Subcutaneous	Immune
Removed in Step 1: Cell Type	DEF6	MSQ	Male	Subcutaneous	Immune
Removed in Step 1: Cell Type	EXOC1	MSQ	Male	Subcutaneous	Immune
Removed in Step 1: Cell Type	FERMT3	MSQ	Male	Subcutaneous	Immune
Removed in Step 1: Cell Type	GPBP1	MSQ	Male	Subcutaneous	Immune
Removed in Step 1: Cell Type	HAVCR2	MSQ	Male	Subcutaneous	Immune
Removed in Step 1: Cell Type	HECA	MSQ	Male	Subcutaneous	Immune
Removed in Step 1: Cell Type	INTS3	MSQ	Male	Subcutaneous	Immune
Removed in Step 1: Cell Type	KDM3B	MSQ	Male	Subcutaneous	Immune
Removed in Step 1: Cell Type	MYO1F	MSQ	Male	Subcutaneous	Immune	Mesothelial
Removed in Step 1: Cell Type	NEIL1	MSQ	Male	Subcutaneous	Immune
Removed in Step 1: Cell Type	NUBP2	MSQ	Male	Subcutaneous	Immune
Removed in Step 1: Cell Type	PHF1	MSQ	Male	Subcutaneous	Immune
Removed in Step 1: Cell Type	PPP1R9B	MSQ	Male	Subcutaneous	Immune
Removed in Step 1: Cell Type	RBL2	MSQ	Male	Subcutaneous	Immune
Removed in Step 1: Cell Type	REST	MSQ	Male	Subcutaneous	Immune
Removed in Step 1: Cell Type	STX10	MSQ	Male	Subcutaneous	Immune
Removed in Step 1: Cell Type	TNRC18	MSQ	Male	Subcutaneous	Immune
Removed in Step 1: Cell Type	UBA6	MSQ	Male	Subcutaneous	Immune
Removed in Step 1: Cell Type	VCPIP1	MSQ	Male	Subcutaneous	Immune
Removed in Step 1: Cell Type	VPS13B	MSQ	Male	Subcutaneous	Immune
Removed in Step 1: Cell Type	VRK2	MSQ	Male	Subcutaneous	Immune
Removed in Step 1: Cell Type	ZC3H15	MSQ	Male	Subcutaneous	Immune
Removed in Step 1: Cell Type	ZNF451	MSQ	Male	Subcutaneous	Immune
Removed in Step 1: Cell Type	ARFGEF1	MSQ, MV	Male	Both	Immune
Removed in Step 1: Cell Type	ARHGAP45	MSQ, MV	Male	Both	Immune
Removed in Step 1: Cell Type	ARHGAP44	MV	Male	Visceral	Mesothelial
Removed in Step 1: Cell Type	ARHGAP9	MV	Male	Visceral	Immune
Removed in Step 1: Cell Type	ARHGEF1	MV	Male	Visceral	Immune
Removed in Step 1: Cell Type	ASB2	MV	Male	Visceral	Immune
Removed in Step 1: Cell Type	ASXL2	MV	Male	Visceral	Immune
Removed in Step 1: Cell Type	ATAD2B	MV	Male	Visceral	Immune
Removed in Step 1: Cell Type	ATF6B	MV	Male	Visceral	Immune
Removed in Step 1: Cell Type	ATM	MV	Male	Visceral	Immune
Removed in Step 1: Cell Type	ATP11C	MV	Male	Visceral	Immune
Removed in Step 1: Cell Type	ATP13A3	MV	Male	Visceral	Immune
Removed in Step 1: Cell Type	ATP2B1	MV	Male	Visceral	Immune
Removed in Step 1: Cell Type	BACH1	MV	Male	Visceral	Immune
Removed in Step 1: Cell Type	BBX	MV	Male	Visceral	Mesothelial
Removed in Step 1: Cell Type	CEP164	MV	Male	Visceral	Sperm
Removed in Step 1: Cell Type	DMKN	MV	Male	Visceral	Sperm
Removed in Step 1: Cell Type	G6PD	MV	Male	Visceral	Immune
Removed in Step 1: Cell Type	GABBR1	MV	Male	Visceral	Immune	SMC
Removed in Step 1: Cell Type	GPD1L	MV	Male	Visceral	Immune
Removed in Step 1: Cell Type	LRRC45	MV	Male	Visceral	Sperm
Removed in Step 1: Cell Type	MBTD1	MV	Male	Visceral	Immune
Removed in Step 1: Cell Type	MRPS35	MV	Male	Visceral	Immune
Removed in Step 1: Cell Type	MS4A6A	MV	Male	Visceral	Immune
Removed in Step 1: Cell Type	MYRF	MV	Male	Visceral	Mesothelial
Removed in Step 1: Cell Type	NOSIP	MV	Male	Visceral	Immune
Removed in Step 1: Cell Type	OBI1	MV	Male	Visceral	Immune
Removed in Step 1: Cell Type	SLC39A8	MV	Male	Visceral	Immune
Removed in Step 1: Cell Type	ZDHHC17	MV	Male	Visceral	Sperm
