# Supplementary material for: Systems genetics analysis of human body fat distribution genes identifies adipocyte processes
Source: Life Sci Alliance. 2024 May 3;7(7):e202402603. doi: 10.26508/lsa.202402603 (PMC11068934; doi:10.26508/lsa.202402603)
Supplement: Supplementary file 7 [file LSA-2024-02603_TableS7.xlsx]

## Sheet: Overview
	Supplemental Tables
	Table S1	Network Input Genes
	Table S2	Adipose Tissue eGenes
	Table S3	Network Connections
	Table S4	Biological Properties
	Table S5	Male Subsampled Networks
	Table S6	All Key Driver Genes Identified
	Table S7	Prioritized Shared Key Driver Genes

## Sheet: Table S7
Table S7: Connected genes, edges, and key drivers in full male networks (left), sub-sampled male networks (middle), female networks (right)
	Subcutaneous									Visceral
	Male Full			Male Subsampled			Female			Male Full			Male Subsampled			Female
	STARNET	GTEx		STARNET	GTEx		STARNET	GTEx		STARNET	GTEx		STARNET	GTEx		STARNET	GTEx
Samples	387	444		162	219		162	219		362	370		147	171		147	171
Genes	7360	6814		6586	5685		7343	5908		6066	5560		6788	5595		6402	4546
Edges	9174	6865		7106	6116		8752	5962		6782	5651		7284	6374		6845	4533
Key Drivers	833	695		751	656		632	753		670	779		749	684		502	660
Shared Key Drivers	119			75			88			119			84			51
